# Supplementary material for: Collaborative innovation evolution of the logistics and manufacturing industry in China
Source: PLoS One. 2023 Jun 15;18(6):e0287060. doi: 10.1371/journal.pone.0287060 (PMC10270584; doi:10.1371/journal.pone.0287060)
Supplement: S1 File — (XLSX) [file pone.0287060.s001.xlsx]

## Sheet: collaborative innovation
code	城市	city	2006	2007	2008	2009	2010	2011	2012	2013	2014	2015	2016	2017	2018	2019	2020
1	北京市	beijing	2	0	29	12	9	29	50	62	62	91	123	201	282	288	251
2	上海市	shanghai	2	4	3	13	24	38	53	70	83	91	136	202	292	391	362
3	天津市	tianjin	0	0	1	1	1	2	24	12	41	36	52	104	171	169	197
4	重庆市	chongqing	4	2	0	0	0	4	4	12	24	32	29	34	83	92	74
5	石家庄市	shijiazhuang	0	0	0	0	0	2	0	2	3	2	6	2	16	49	20
6	张家口市	zhangjiakou	0	0	0	0	0	0	0	0	0	0	0	3	1	1	1
7	承德市	chengde	0	0	0	0	0	0	0	0	0	0	1	1	2	1	1
8	唐山市	tangshan	0	0	0	0	0	1	0	1	1	3	1	7	12	11	16
9	秦皇岛市	qinhuangdao	0	0	0	0	1	1	1	0	2	3	4	2	5	3	5
10	廊坊市	langfang	0	0	0	0	0	0	3	0	0	3	0	10	5	3	5
11	保定市	baoding	0	0	0	0	0	1	0	3	1	0	2	2	5	5	10
12	沧州市	cangzhou	0	0	0	0	0	0	0	0	0	2	0	1	1	0	2
13	衡水市	hengshui	0	0	0	0	0	0	0	0	0	0	1	1	2	6	1
14	邢台市	xingtai	0	0	0	0	0	0	0	0	0	0	0	2	3	3	10
15	邯郸市	handan	0	0	0	0	0	0	0	0	0	0	1	1	1	1	4
16	太原市	taiyuan	0	0	0	0	0	1	3	0	7	1	8	7	4	18	18
17	大同市	datong	0	0	0	0	3	0	0	0	0	0	0	2	3	0	0
18	朔州市	shuozhou	0	0	0	0	0	0	0	0	0	0	0	0	0	1	1
19	忻州市	xinzhou	0	0	0	0	0	0	0	0	0	0	0	0	0	0	0
20	阳泉市	yangquan	0	0	0	0	0	0	0	0	0	0	0	0	0	0	0
21	晋中市	jinzhou	0	0	0	0	0	0	0	0	0	0	0	2	7	1	2
22	吕梁市	lvliang	0	0	0	0	0	0	0	0	0	0	0	0	0	1	2
23	长治市	changzhi	0	0	0	0	0	0	0	0	0	0	0	0	0	0	0
24	临汾市	linfen	0	0	0	0	0	0	0	0	0	0	0	1	0	0	2
25	晋城市	jincheng	0	0	0	0	0	0	0	0	0	0	0	1	1	0	0
26	运城市	yuncheng	0	0	0	0	0	0	0	0	1	1	3	1	0	1	2
27	呼和浩特市	huhehante	0	0	0	0	0	0	1	4	0	1	4	1	2	1	2
28	呼伦贝尔市	hulunbeier	0	0	0	0	0	0	0	0	0	0	0	0	0	1	0
29	通辽市	tongliao	0	0	0	0	0	0	0	0	0	0	0	0	0	1	0
30	赤峰市	chifeng	0	0	0	0	0	0	0	0	0	0	0	0	0	0	0
31	巴彦淖尔市	bayanmaoer	0	0	0	0	0	0	0	0	0	0	0	0	0	0	0
32	乌兰察布市	wulanchabu	0	0	0	0	0	0	0	0	0	0	0	1	3	0	1
33	包头市	baotou	0	0	0	0	0	1	0	0	1	2	0	2	0	0	1
34	鄂尔多斯市	eerduosi	0	0	0	0	0	1	1	0	0	0	0	2	1	0	1
35	乌海市	wuhai	0	0	0	0	0	0	0	0	0	0	0	0	0	0	0
36	哈尔滨市	haerbin	0	0	0	0	1	0	0	0	3	4	1	9	1	11	22
37	黑河市	heihe	0	0	0	0	0	0	0	0	0	0	0	0	0	0	0
38	伊春市	yichun	0	0	0	0	0	0	0	0	0	1	0	0	0	0	0
39	齐齐哈尔市	qiqihaer	0	0	0	0	0	0	0	0	0	0	0	0	0	5	0
40	鹤岗市	hegang	0	0	0	0	0	0	0	0	0	0	0	0	0	0	0
41	佳木斯市	jiamusi	0	0	0	0	0	0	0	0	0	0	0	0	0	0	0
42	双鸭山市	shuangyashan	0	0	0	0	0	0	0	0	0	0	0	0	0	0	0
43	绥化市	suihua	0	0	0	0	0	0	0	0	0	0	0	0	0	0	0
44	大庆市	daqing	0	0	0	0	0	0	1	0	0	1	0	0	0	4	0
45	七台河市	qitaihe	0	0	0	0	0	0	0	0	0	0	0	0	0	0	0
46	鸡西市	jixi	0	0	0	0	0	0	0	0	0	0	0	0	0	0	0
47	牡丹江市	wudanjiang	0	0	0	0	0	0	0	0	0	1	0	0	0	0	0
48	长春市	chuangchun	0	0	0	0	0	3	0	2	2	0	6	5	12	36	16
49	白城市	baicheng	0	0	0	0	0	0	0	0	0	0	1	0	0	0	0
50	松原市	songyuan	0	0	0	0	0	0	0	0	0	0	0	0	0	0	0
51	吉林市	jilin	0	0	0	0	0	0	0	0	0	2	0	0	0	0	4
52	四平市	siping	0	0	0	0	0	0	0	0	0	0	0	0	0	0	0
53	辽源市	liaoyuan	0	0	0	0	0	0	0	0	0	0	0	0	0	0	0
54	白山市	baishan	0	0	0	0	0	0	0	0	0	0	0	0	0	0	0
55	通化市	tonghua	0	0	0	0	0	0	0	0	0	0	0	0	0	0	1
56	沈阳市	shenyang	0	0	0	0	0	0	0	8	3	12	20	6	13	24	34
57	铁岭市	tieling	0	0	0	0	0	0	0	0	0	0	0	0	0	0	0
58	阜新市	fuxin	0	0	0	0	0	0	0	0	0	0	0	0	0	2	1
59	抚顺市	fushun	0	0	0	0	0	0	0	0	0	1	0	1	0	0	1
60	朝阳市	chaoyang	0	0	0	0	0	0	0	0	0	0	0	0	1	0	0
61	本溪市	benxi	0	0	0	0	0	0	0	0	0	0	0	0	1	0	0
62	辽阳市	liaoyang	0	0	0	0	0	0	0	0	0	3	0	3	0	3	0
63	鞍山市	anshan	0	0	4	0	0	0	1	4	8	11	9	0	2	1	13
64	盘锦市	panjin	0	0	0	0	0	0	0	0	0	0	0	0	0	1	0
65	锦州市	jinzhou	0	0	0	0	0	0	0	0	0	0	1	0	0	0	1
66	葫芦岛市	huludao	0	0	0	0	0	0	0	0	0	0	0	0	0	0	0
67	营口市	yingkou	0	0	0	0	0	0	0	0	0	0	2	0	6	2	14
68	丹东市	dandong	0	0	2	0	0	0	0	0	0	6	0	3	0	5	13
69	大连市	dalian	0	0	0	0	0	2	4	4	11	7	8	13	33	27	20
70	南京市	nanjing	0	2	0	9	0	23	17	8	31	26	31	65	114	146	92
71	连云港市	lianyungang	0	0	0	0	0	9	0	0	2	2	6	7	29	31	59
72	徐州市	xuzhou	0	0	0	0	1	0	0	1	2	13	5	26	17	60	41
73	宿迁市	suqian	0	0	0	0	0	0	0	0	0	0	0	0	0	0	0
74	淮安市	huaian	0	0	0	0	0	0	0	0	0	0	0	0	0	0	0
75	盐城市	yancheng	0	0	0	0	0	0	0	3	3	2	4	10	14	18	19
76	泰州市	qinzhou	0	0	0	0	0	0	0	0	0	0	0	0	0	0	0
77	扬州市	yangzhou	0	0	0	1	0	3	10	0	4	6	18	18	25	64	38
78	镇江市	zhenjiang	0	0	0	0	0	0	7	9	3	21	17	31	71	64	48
79	南通市	nantong	0	0	0	0	0	2	1	5	2	6	10	13	17	17	22
80	常州市	changzhou	0	0	0	0	2	3	2	6	3	16	33	17	55	39	72
81	无锡市	wuxi	0	2	0	5	3	3	13	21	28	26	44	42	71	105	126
82	苏州市	suzhou	0	0	0	0	7	11	28	36	50	56	93	157	190	263	330
83	杭州市	hangzhou	0	0	2	2	4	16	24	36	30	45	57	98	203	175	195
84	湖州市	huzhou	0	0	0	0	0	0	9	6	51	48	30	42	114	63	72
85	嘉兴市	jiaxing	0	0	0	0	0	0	5	7	9	6	13	7	22	35	37
86	绍兴市	shaoxing	0	0	0	0	0	0	4	3	0	3	9	45	31	14	31
87	舟山市	zhoushan	0	0	0	0	0	0	0	0	2	2	2	1	1	3	1
88	宁波市	ningbo	0	0	0	0	4	0	45	29	21	6	19	34	30	39	34
89	金华市	jinhua	0	0	0	0	0	0	0	3	0	0	8	14	12	13	13
90	衢州市	quzhou	0	0	0	0	0	0	0	0	1	1	15	6	3	5	2
91	台州市	taizhou	0	0	3	4	1	1	0	3	4	6	13	27	26	32	45
92	丽水市	lishui	0	0	0	0	0	0	0	0	0	2	0	7	2	5	6
93	温州市	wenzhou	0	0	0	0	2	1	0	2	7	4	9	24	20	29	13
94	合肥市	hefei	0	0	0	6	2	7	3	11	1	19	37	49	42	115	71
95	淮北市	huaibei	0	0	0	0	0	0	0	1	0	0	0	4	2	2	2
96	亳州市	bozhou	0	0	0	0	0	0	0	0	0	0	0	0	0	0	0
97	宿州市	suzhou	0	0	0	0	0	0	0	0	0	0	1	6	3	7	0
98	蚌埠市	bengbu	0	0	0	0	0	0	0	0	0	2	3	2	0	6	5
99	阜阳市	fuyang	0	0	0	0	0	0	0	0	0	0	3	9	10	24	8
100	淮南市	huainan	0	0	0	0	0	0	0	0	0	0	0	0	2	3	1
101	滁州市	chuzhou	0	0	0	0	0	0	0	0	2	0	0	1	6	14	12
102	六安市	liuan	0	0	0	0	0	0	0	0	0	0	0	0	0	0	0
103	马鞍山市	maanshan	0	0	0	0	0	0	0	3	0	1	4	3	5	2	1
104	芜湖市	wuhu	0	0	3	0	3	3	9	8	0	20	8	35	27	33	50
105	宣城市	xuancheng	0	0	0	0	0	0	0	0	0	0	1	0	0	0	0
106	铜陵市	tongling	0	0	0	0	0	0	0	0	0	0	0	0	0	0	4
107	池州市	chizhou	0	0	0	0	0	0	0	0	0	0	0	1	0	0	3
108	安庆市	anqing	0	0	0	0	0	0	0	0	0	0	2	1	1	1	1
109	黄山市	huangshan	0	0	0	0	0	0	0	0	0	0	2	0	0	3	1
110	福州市	fuzhou	0	0	0	0	1	5	5	7	0	0	10	12	11	23	19
111	宁德市	ningde	0	0	0	0	0	0	0	0	0	1	1	6	0	2	8
112	南平市	nanping	0	0	0	0	0	0	0	0	0	0	0	0	0	0	0
113	三明市	shanming	0	0	0	0	0	0	0	0	0	0	1	3	11	4	9
114	莆田市	putian	0	0	0	0	0	0	0	0	0	0	4	1	6	2	11
115	龙岩市	longyan	0	0	0	0	0	0	0	4	3	2	14	8	6	10	8
116	泉州市	quanzhou	0	0	0	0	1	0	1	1	3	10	11	18	64	58	44
117	漳州市	zhangzhou	0	0	0	1	0	0	0	1	0	0	1	2	9	10	7
118	厦门市	xiamen	2	2	1	1	0	9	9	18	7	13	14	16	27	36	53
119	南昌市	nanchan	0	0	0	0	0	1	1	9	3	2	6	5	9	21	25
120	九江市	jiujiang	0	0	0	0	0	0	0	0	1	2	0	7	9	9	5
121	景德镇市	jingdezhen	0	0	0	0	0	0	0	0	0	0	0	0	1	2	5
122	上饶市	shanrao	0	0	0	0	0	0	0	0	0	0	0	7	1	16	4
123	鹰潭市	yingtan	0	0	0	0	0	0	0	0	1	0	0	1	0	0	3
124	抚州市	fuzhou	0	0	0	0	0	0	0	0	0	0	0	0	0	24	26
125	新余市	xinyu	0	0	0	0	0	0	0	0	1	0	0	0	1	1	5
126	宜春市	yichun	0	0	0	0	0	0	0	0	0	0	0	0	0	0	0
127	萍乡市	pingxiang	0	0	0	0	0	0	0	0	0	0	0	0	0	0	2
128	吉安市	jian	0	0	0	0	0	0	0	0	9	0	5	13	9	3	19
129	赣州市	gangzhou	0	0	0	0	0	0	0	0	0	0	3	5	9	12	9
130	济南市	jinan	0	2	0	3	6	11	21	19	23	12	15	13	20	42	90
131	德州市	dezhou	0	0	0	0	0	0	0	0	0	1	1	0	12	9	5
132	滨州市	binzhou	0	0	0	0	0	0	0	0	0	0	0	0	0	0	0
133	东营市	dongying	0	0	0	0	0	0	0	0	0	0	4	0	2	0	3
134	烟台市	yantai	0	2	0	0	0	3	1	2	6	14	20	18	71	63	60
135	威海市	weihai	0	0	0	0	0	0	0	0	0	0	0	0	0	0	0
136	淄博市	zibo	0	0	0	0	0	7	2	4	4	7	4	10	8	10	8
137	潍坊市	weifang	0	0	0	0	0	0	0	0	0	4	1	5	1	7	0
138	聊城市	liaocheng	0	0	0	0	0	0	0	0	2	3	2	1	0	2	7
139	泰安市	taian	0	0	1	0	0	0	0	0	0	7	4	2	2	14	5
140	青岛市	qingdao	0	1	0	3	1	0	5	8	9	14	32	50	73	98	99
141	日照市	rizhao	0	0	0	0	0	0	2	0	1	0	8	4	7	18	17
142	济宁市	jining	0	0	0	0	0	0	0	0	0	0	9	4	3	5	11
143	菏泽市	heze	0	0	0	0	0	0	0	0	0	0	4	0	2	0	6
144	临沂市	linyi	0	0	0	0	0	0	0	0	0	0	0	0	0	0	0
145	枣庄市	zaozhuang	0	0	0	0	0	0	0	0	5	1	0	0	2	1	5
146	郑州市	zhengzhou	0	0	0	1	0	3	4	12	11	3	19	52	37	72	69
147	安阳市	anyang	0	0	2	0	0	0	1	0	0	0	0	1	2	2	2
148	鹤壁市	hebi	0	0	0	0	0	0	0	0	2	0	0	0	0	0	1
149	濮阳市	puyang	0	0	0	0	0	0	0	0	0	0	0	0	0	0	0
150	新乡市	xinxiang	0	0	0	0	0	0	0	0	0	1	0	0	2	0	3
151	焦作市	jiaozuo	0	0	0	0	0	0	0	0	0	0	1	4	4	2	3
152	三门峡市	shanmenxia	0	0	0	0	3	0	0	0	0	0	0	0	0	0	0
153	开封市	kaifeng	0	0	0	0	0	0	0	0	0	0	1	0	2	2	2
154	洛阳市	luoyang	0	0	0	0	0	0	1	2	0	5	1	2	1	4	1
155	商丘市	shangqiu	0	0	0	0	0	0	0	0	0	0	0	2	2	2	3
156	许昌市	xuchang	0	0	0	0	0	0	0	0	0	1	0	1	2	6	3
157	平顶山市	pingdingshan	0	0	0	0	0	0	0	0	1	0	1	1	0	1	3
158	周口市	zhoukou	0	0	0	0	0	0	0	0	0	0	1	0	0	1	0
159	漯河市	luohe	0	0	0	0	0	0	0	0	0	0	0	0	0	0	0
160	南阳市	nanyang	0	0	0	0	0	0	0	0	0	2	2	1	7	4	23
161	驻马店市	zhumadian	0	0	0	0	0	0	0	0	0	0	0	0	1	4	0
162	信阳市	xinyang	0	0	0	0	0	0	0	0	0	0	0	0	0	9	1
163	武汉市	wuhan	0	0	0	0	2	12	10	15	23	40	43	88	70	100	84
164	十堰市	shiyan	0	0	0	0	0	0	0	4	0	3	7	3	8	8	9
165	襄阳市	xiangyang	0	0	0	0	0	0	0	0	0	0	0	0	0	0	0
166	随州市	suizhou	0	0	0	0	0	0	0	0	0	0	0	0	0	0	0
167	荆门市	jingmen	0	0	0	0	0	0	0	0	0	0	0	3	2	3	0
168	孝感市	xiaogan	0	0	0	0	0	0	0	0	0	0	0	0	0	0	0
169	宜昌市	yichang	0	0	0	0	0	0	0	2	0	2	1	2	10	4	4
170	黄冈市	huanggang	0	0	0	0	0	0	0	0	0	0	0	0	0	1	7
171	鄂州市	ezhou	0	0	0	0	0	0	0	0	1	0	0	0	0	0	1
172	荆州市	jingzhou	0	0	0	0	0	0	0	0	0	2	1	7	1	0	3
173	黄石市	huangshi	0	0	0	1	3	4	4	7	0	2	5	13	5	10	4
174	咸宁市	xianning	0	0	0	0	0	0	0	0	0	0	2	0	1	1	2
175	长沙市	changsha	0	0	0	0	1	3	11	7	10	7	15	50	42	34	79
176	岳阳市	yueyang	0	0	0	0	0	0	0	0	1	0	0	0	3	8	8
177	张家界市	zhangjiajie	0	0	0	0	0	0	0	0	0	0	0	0	0	0	0
178	常德市	changde	0	0	0	0	0	0	0	0	0	0	0	0	2	0	2
179	益阳市	yiyang	0	0	0	0	0	0	0	0	0	0	1	2	2	2	0
180	湘潭市	xiangtan	0	0	0	0	0	0	0	0	1	2	12	2	2	7	6
181	株洲市	zhuzhou	0	0	0	0	0	0	0	1	0	0	0	5	3	8	15
182	娄底市	loudi	0	0	0	0	0	3	0	0	1	0	0	1	0	1	1
183	怀化市	huaihua	0	0	0	0	0	0	0	0	0	0	0	0	4	1	7
184	邵阳市	shaoyang	0	0	0	0	0	0	0	0	0	0	0	0	1	0	1
185	衡阳市	hengyang	0	0	0	0	0	0	0	0	0	0	0	0	0	3	7
186	永州市	yongzhou	0	0	0	0	0	0	0	0	2	1	1	1	1	0	0
187	郴州市	chenzhou	0	0	0	0	0	0	0	0	0	0	0	0	0	3	0
188	广州市	guangzhou	2	0	0	2	11	16	20	37	38	31	91	117	237	209	208
189	韶关市	shaoguang	0	0	0	0	0	0	0	0	0	0	0	1	2	15	15
190	梅州市	meizhou	0	0	0	0	0	0	0	0	0	0	0	0	1	2	2
191	河源市	heyuan	0	0	0	0	0	0	0	0	0	0	1	0	7	1	1
192	清远市	qingyuan	0	0	0	0	0	0	0	0	0	0	0	0	0	0	0
193	潮州市	chaozhou	0	0	0	0	0	0	0	0	0	0	0	0	0	0	0
194	揭阳市	jieyang	0	0	0	0	0	0	0	0	0	0	1	0	0	1	3
195	汕头市	shantou	0	0	0	0	0	0	0	0	0	2	0	1	2	4	1
196	肇庆市	zhaoqing	0	0	0	0	0	0	0	0	0	0	0	2	3	9	7
197	惠州市	huizhou	0	0	0	0	0	0	2	1	0	6	5	5	11	14	45
198	佛山市	foushan	0	0	0	4	1	0	7	5	4	17	34	50	63	50	53
199	东莞市	dongguang	0	0	0	0	3	6	3	7	11	13	14	51	49	46	48
200	云浮市	yunfu	0	0	0	0	0	0	0	0	0	0	0	0	0	0	0
201	汕尾市	shanwei	0	0	0	0	0	0	0	0	0	0	0	0	0	0	0
202	江门市	jiangmen	0	0	0	1	0	0	1	0	4	3	2	5	6	2	8
203	中山市	zhongshan	0	0	0	0	0	0	0	0	0	0	0	0	0	0	0
204	深圳市	shenzhen	2	5	0	9	13	20	41	51	35	59	117	242	261	337	324
205	珠海市	zhuhai	0	0	0	0	2	3	6	0	6	4	8	6	30	17	18
206	阳江市	yangjiang	0	0	0	0	0	0	0	0	0	0	0	0	0	0	0
207	茂名市	maoming	0	0	0	0	0	0	0	0	0	0	0	0	5	0	1
208	湛江市	zhanjiang	0	0	0	0	0	0	0	0	2	0	3	2	0	0	1
209	南宁市	nanning	0	0	0	0	0	0	1	10	2	1	5	16	36	20	13
210	桂林市	guilin	0	0	0	0	0	0	0	0	0	3	3	0	0	1	2
211	河池市	hechi	0	0	0	0	0	0	0	0	0	0	0	0	0	0	0
212	贺州市	hezhou	0	0	0	0	0	0	0	0	0	0	0	0	0	0	0
213	柳州市	liuzhou	0	0	0	1	0	0	2	4	8	4	4	6	7	3	11
214	百色市	baise	0	0	0	0	0	0	0	0	0	0	0	0	0	0	2
215	来宾市	laibin	0	0	0	0	0	0	0	0	0	0	0	0	0	0	0
216	梧州市	wuzhou	0	0	0	0	0	0	0	0	0	0	0	0	1	2	0
217	贵港市	guigang	0	0	0	0	0	0	0	2	0	0	1	0	1	0	11
218	玉林市	yulin	0	0	0	0	0	0	0	0	0	0	0	0	0	0	0
219	崇左市	chongzuo	0	0	0	0	0	0	0	0	0	0	0	0	0	0	0
220	钦州市	qinzhou	0	0	0	0	0	0	0	0	0	0	0	0	0	0	0
221	防城港市	fangchengang	0	0	0	0	0	0	0	0	0	0	0	0	0	1	3
222	北海市	beihai	0	0	0	0	0	0	0	0	0	0	0	0	0	0	0
223	海口市	haikou	0	0	0	0	0	0	0	0	0	2	2	2	3	30	18
224	三亚市	shanya	0	0	0	0	0	0	0	0	0	0	0	0	0	0	5
225	成都市	chengdu	0	0	0	1	3	5	11	15	26	39	56	73	77	79	94
226	广元市	guangyuan	0	0	0	0	0	0	0	0	0	0	0	0	0	0	1
227	巴中市	bazhou	0	0	0	0	0	0	0	0	0	0	0	0	0	0	0
228	绵阳市	mianyang	0	0	0	0	0	0	0	8	1	2	1	3	7	8	2
229	德阳市	deyang	0	0	0	0	0	0	0	0	0	0	1	2	3	3	2
230	达州市	dazhou	0	0	0	0	0	0	0	0	0	0	0	0	0	0	0
231	南充市	nanchong	0	0	0	0	0	0	0	0	0	1	0	1	1	6	0
232	遂宁市	suining	0	0	0	0	0	1	0	0	2	0	1	0	0	2	2
233	广安市	guangan	0	0	0	0	0	0	0	0	2	0	0	0	0	1	1
234	资阳市	ziyang	0	0	0	0	0	0	0	0	0	0	0	0	0	0	0
235	眉山市	meishan	0	0	0	0	0	0	0	0	1	0	1	3	1	0	0
236	雅安市	yaan	0	0	0	0	0	0	0	0	0	0	0	2	0	0	1
237	内江市	neijiang	0	0	0	1	0	0	0	0	0	0	1	1	0	0	0
238	乐山市	leshan	0	0	0	0	0	0	0	1	1	0	2	0	0	3	1
239	自贡市	zigong	0	0	0	0	0	0	0	0	0	0	0	1	0	0	2
240	泸州市	luzhou	0	0	0	0	0	0	10	0	0	0	0	2	3	3	20
241	宜宾市	yibin	0	0	0	0	1	0	2	0	1	0	0	0	0	2	0
242	攀枝花市	panzhihua	0	0	0	0	0	1	0	0	1	1	0	1	0	0	0
243	贵阳市	guiyang	2	0	0	0	0	0	2	3	4	7	1	10	9	13	28
244	遵义市	zunyi	0	0	0	0	0	0	0	0	2	1	0	0	1	1	0
245	六盘水市	liupanshui	0	0	0	0	0	0	0	0	0	0	0	0	0	0	0
246	安顺市	anshun	0	0	0	0	0	0	0	0	0	0	0	0	0	1	0
247	昆明市	kunming	0	0	0	8	4	11	5	27	16	14	15	22	23	30	16
248	昭通市	shaotong	0	0	0	0	0	0	0	0	0	0	0	0	0	0	1
249	丽江市	lijiang	0	0	0	0	0	0	0	0	0	0	0	0	0	0	0
250	曲靖市	qujing	0	0	0	0	0	0	0	0	0	0	0	0	0	0	0
251	保山市	baoshan	0	0	0	0	0	0	0	0	0	0	1	1	0	0	0
252	玉溪市	yuxi	0	0	0	0	0	0	2	3	0	2	3	2	3	0	5
253	临沧市	lincang	0	0	0	0	0	0	0	0	1	1	0	0	0	0	2
254	普洱市	puer	0	0	0	0	0	0	0	0	0	0	0	0	1	0	0
255	西安市	xian	0	0	0	2	7	7	10	6	3	11	9	16	13	33	52
256	榆林市	yulin	0	0	0	0	0	0	0	0	0	0	0	0	0	1	0
257	延安市	yanan	0	0	0	0	0	0	0	0	0	0	0	0	0	0	0
258	铜川市	tongchuan	0	0	0	0	0	0	0	0	0	0	0	0	0	0	0
259	渭南市	weinan	0	0	0	0	0	0	0	0	0	0	0	0	0	2	1
260	宝鸡市	baoji	0	0	0	0	0	0	0	1	0	1	0	1	4	3	1
261	咸阳市	xianyang	0	0	0	0	0	0	0	0	0	0	0	2	1	0	1
262	商洛市	shangluo	0	0	0	0	0	0	0	0	0	0	0	0	0	0	0
263	汉中市	hanzhong	0	0	0	0	0	0	0	1	0	0	0	0	4	5	1
264	安康市	ankang	0	0	0	0	0	0	0	0	0	0	0	0	0	0	0
265	兰州市	lanzhou	0	0	0	0	0	0	0	3	1	1	0	1	0	2	9
266	嘉峪关市	jiayuguan	0	0	0	0	0	0	0	1	0	1	0	2	2	2	1
267	酒泉市	jiuquan	0	0	0	0	0	0	0	0	0	0	0	0	0	0	0
268	张掖市	zhangye	0	0	0	0	0	0	0	0	0	0	0	1	1	0	0
269	金昌市	jinchang	0	0	0	0	0	0	0	0	0	0	0	0	0	0	0
270	武威市	wuwei	0	0	0	0	0	0	0	0	0	0	0	4	13	0	0
271	白银市	baiyin	0	0	0	0	0	0	0	0	0	0	0	0	0	0	0
272	庆阳市	qingyang	0	0	0	0	0	0	0	0	0	0	0	0	0	0	0
273	平凉市	pingliang	0	0	0	0	0	0	0	0	0	0	0	0	0	0	1
274	定西市	dingxi	0	0	0	0	0	0	0	0	0	0	0	0	0	2	0
275	天水市	tianshui	0	0	0	0	0	1	0	0	0	0	0	0	0	0	0
276	陇南市	longnan	0	0	0	0	0	0	0	0	0	0	0	0	0	0	0
277	西宁市	xining	0	0	0	0	0	0	0	0	0	0	0	0	1	1	0
278	银川市	yinchuan	0	0	0	0	0	0	0	6	0	2	6	9	9	20	6
279	石嘴山市	shizuishan	0	0	0	0	0	0	0	0	0	0	0	0	1	2	0
280	吴忠市	wuzhong	0	0	0	0	0	0	0	0	0	0	0	0	0	0	0
281	中卫市	zhongwei	0	0	0	0	0	0	0	0	0	0	0	0	0	1	0
282	固原市	guyuan	0	0	0	0	0	0	0	0	0	0	0	0	0	7	0
283	乌鲁木齐市	wulumuqi	0	0	0	0	0	0	0	0	0	0	3	0	0	0	4
284	克拉玛依市	wulamayi	0	0	0	0	0	0	0	0	0	0	0	0	0	0	0

## Sheet: infulencing factors
code	year	城市	city	x	y	PGDP	sci	GOV	employment	informatization	road	second
1	2006	北京市	beijing	116.421	40.169	50467	0.0245528	0.164777	513.79	395.292	20503	0.278439
2	2006	上海市	shanghai	121.426	31.174	57695	0.0195518	0.173211	332.52	335.2	10392	0.485067
3	2006	天津市	tianjin	117.327	39.289	41163	0.00758465	0.124594	195	91.63	11316	0.570816
4	2006	重庆市	chongqing	107.871	30.0426	12457	0.00388017	0.170197	633.59	140.6	100299	0.4101
5	2006	石家庄市	shijiazhuang	114.438	38.1093	21000	0.00224119	0.0632805	87.11	118.12	14629	0.483569
6	2006	张家口市	zhangjiakou	115.024	40.8524	11580	0.00445684	0.141714	35.42	17.9312	18489	0.443618
7	2006	承德市	chengde	117.526	41.3336	12688	0.00286682	0.145284	23.77	10.6477	18043	0.524533
8	2006	唐山市	tangshan	118.32	39.7547	32429	0.00139156	0.0641538	75.16	32.6431	12455	0.580246
9	2006	秦皇岛市	qinhuangdao	119.166	40.087	19745	0.00134939	0.100384	28.36	22.4884	8253	0.377649
10	2006	廊坊市	langfang	116.62	39.237	18327	0.00316208	0.0832314	24.86	17.2903	7724	0.558433
11	2006	保定市	baoding	115.162	39.0063	11146	0.00101917	0.0863877	65.13	34.9562	16667	0.4895
12	2006	沧州市	cangzhou	116.741	38.2493	18658	0.00186705	0.0628846	46.22	15.8781	12012	0.533822
13	2006	衡水市	hengshui	115.814	37.7457	12944	0.00196709	0.0805436	21.44	12.2977	10137	0.51883
14	2006	邢台市	xingtai	114.826	37.1999	11598	0.00111771	0.0860437	32.89	13.9031	12678	0.579466
15	2006	邯郸市	handan	114.552	36.546	15642	0.00157484	0.0805904	59.36	124.958	12690	0.521
16	2006	太原市	taiyuan	112.282	37.9463	29504	0.00285686	0.094139	77.92	46.8862	5765	0.469172
17	2006	大同市	datong	113.703	39.8893	12970	0.00290394	0.139719	47.36	17.7123	9290	0.522167
18	2006	朔州市	shuozhou	112.633	39.6095	15481	0.00126869	0.159838	13.06	4.3509	7335	0.619393
19	2006	忻州市	xinzhou	112.419	38.8719	6506	0.00314139	0.247885	23.25	8.6605	15580	0.447815
20	2006	阳泉市	yangquan	113.487	38.0503	18188	0.00220725	0.107919	22.64	5.8715	5076	0.593934
21	2006	晋中市	jinzhou	112.958	37.3053	12491	0.00128857	0.172178	29.67	11.8627	12899	0.543946
22	2006	吕梁市	lvliang	111.246	37.6666	11453	0.00245934	0.142338	27.48	6.9685	13262	0.674224
23	2006	长治市	changzhi	112.906	36.456	14197	0.00302997	0.151603	32.18	14.9314	10080	0.586881
24	2006	临汾市	linfen	111.351	36.2163	14242	0.00163751	0.1255	35.8	12.5115	12883	0.641753
25	2006	晋城市	jincheng	112.697	35.5839	16489	0.00347969	0.107662	24.13	7.4288	6918	0.646268
26	2006	运城市	yuncheng	111.066	35.1636	11001	0.00148673	0.0992106	32.1	12.5	13842	0.561614
27	2006	呼和浩特市	huhehante	111.486	40.5926	34710	0.000796578	0.0838793	29.99	20.0489	5900	0.389068
28	2006	呼伦贝尔市	hulunbeier	121.169	49.6505	14628	0.00301696	0.181281	36.75	8.1	14411	0.321691
29	2006	通辽市	tongliao	121.549	43.8107	13354	0.0045109	0.151353	22.39	4.9	14995	0.387167
30	2006	赤峰市	chifeng	118.841	43.2121	9751	0.00279206	0.193263	29.97	5.065	19442	0.411916
31	2006	巴彦淖尔市	bayanmaoer	107.587	41.4489	16045	0.00716032	0.162012	14.43	2.73	18331	0.449317
32	2006	乌兰察布市	wulanchabu	112.427	41.6862	10268	0.0033041	0.171393	14.09	3.7836	10459	0.435987
33	2006	包头市	baotou	110.237	41.553	47902	0.00211959	0.0969902	33.39	14.79	6261	0.542026
34	2006	鄂尔多斯市	eerduosi	108.63	39.4038	53163	0.0021475	0.0990551	15.02	3.7693	12183	0.5495
35	2006	乌海市	wuhai	106.876	39.5634	32598	0.00198819	0.123526	10.3	3.118	724	0.635827
36	2006	哈尔滨市	haerbin	127.935	45.6309	21374	0.00425911	0.0929689	149	213.811	20506	0.36813
37	2006	黑河市	heihe	126.944	49.2184	7795	0.00408254	0.226206	26.81	12.403	9008	0.162122
38	2006	伊春市	yichun	129.178	47.8133	10156	0.00789716	0.15277	22.87	5.4645	2401	0.376823
39	2006	齐齐哈尔市	qiqihaer	124.489	47.6559	8860	0.00237334	0.148443	44.12	15.9631	7857	0.294643
40	2006	鹤岗市	hegang	130.738	47.627	11863	0.00226154	0.154934	27.13	4.3224	2453	0.418462
41	2006	佳木斯市	jiamusi	132.269	47.2716	11295	0.00232675	0.151353	30.57	12.2	9190	0.202154
42	2006	双鸭山市	shuangyashan	132.455	46.6501	11275	0.00198582	0.144088	31.55	4.9019	3780	0.414303
43	2006	绥化市	suihua	126.557	46.8521	7027	0.0017921	0.14852	24.81	10.1	8570	0.227032
44	2006	大庆市	daqing	124.662	46.3265	60493	0.000227118	0.0442848	51.61	29.1098	41000	0.856446
45	2006	七台河市	qitaihe	130.797	45.8851	12870	0.00309107	0.157089	15.96	3.0126	1654	0.5
46	2006	鸡西市	jixi	132.267	45.6358	12360	0.00209568	0.0943602	31.34	8.0268	6121	0.298899
47	2006	牡丹江市	wudanjiang	129.864	44.5786	12713	0.00295304	0.121362	27.04	16.1118	6993	0.343129
48	2006	长春市	chuangchun	125.738	44.3711	23677	0.00155755	0.0842381	85.16	98.2	18382	0.489203
49	2006	白城市	baicheng	123.006	45.3393	9427	0.00892632	0.197984	17.52	5.1579	8268	0.380526
50	2006	松原市	songyuan	124.462	44.7959	17049	0.000806418	0.0979828	22.41	9.3949	11128	0.575681
51	2006	吉林市	jilin	126.813	43.5725	16796	0.00337816	0.108601	35.65	39.3479	14594	0.456641
52	2006	四平市	siping	124.448	43.5547	11468	0.00306681	0.108642	20.49	11.5633	7951	0.314834
53	2006	辽源市	liaoyuan	125.27	42.8057	13918	0.00193473	0.129303	9.52	2.5047	3809	0.491259
54	2006	白山市	baishan	127.257	42.0665	14746	0.00286608	0.180431	14.21	5.19	6414	0.539865
55	2006	通化市	tonghua	125.919	41.9468	12495	0.00556024	0.146412	20.87	12.4	5666	0.486477
56	2006	沈阳市	shenyang	123.085	42.0797	35940	0.00477735	0.106668	100.19	83.4563	10924	0.452096
57	2006	铁岭市	tieling	124.138	42.645	10672	0.00644952	0.139089	22.5	7.4413	10006	0.429454
58	2006	阜新市	fuxin	121.918	42.2684	8227	0.00323455	0.248947	16.97	5.7	5619	0.378941
59	2006	抚顺市	fushun	124.607	41.8408	20426	0.00437309	0.132854	28.32	10.9781	5481	0.55592
60	2006	朝阳市	chaoyang	119.994	41.5008	7469	0.00397244	0.198404	21.88	9.696	13348	0.413386
61	2006	本溪市	benxi	124.546	41.2269	25619	0.0031951	0.127623	24.3	12.98	3616	0.603048
62	2006	辽阳市	liaoyang	123.203	41.1776	21562	0.00244275	0.0977736	18.11	15.8168	3063	0.622392
63	2006	鞍山市	anshan	122.99	40.712	32644	0.0011963	0.0799101	38.5	23.006	6870	0.547975
64	2006	盘锦市	panjin	122.058	41.1015	39316	0.001758	0.0788147	45.07	6.9655	3096	0.730505
65	2006	锦州市	jinzhou	121.585	41.458	14906	0.004309	0.110876	24.78	15.4068	6778	0.396567
66	2006	葫芦岛市	huludao	120.164	40.6199	12672	0.00205113	0.158715	23.34	8.5	5780	0.482907
67	2006	营口市	yingkou	122.448	40.3935	19810	0.0019007	0.0960422	16.61	10.8433	3745	0.545276
68	2006	丹东市	dandong	124.384	40.5582	15893	0.00806125	0.123429	18.45	10.3	6790	0.438879
69	2006	大连市	dalian	122.227	39.6244	42579	0.0020551	0.10372	92.27	74.8631	10226	0.478266
70	2006	南京市	nanjing	118.827	31.9231	46114	0.00900389	0.0946223	96.44	67.4847	9689	0.490266
71	2006	连云港市	lianyungang	119.122	34.532	11084	0.00265832	0.109302	30.41	13.2899	9357	0.458096
72	2006	徐州市	xuzhou	117.498	34.3554	15363	0.0018834	0.0751062	60.14	28.5382	14857	0.518897
73	2006	宿迁市	suqian	118.5	33.7913	8618	0.000383091	0.108328	18.45	4.3295	9798	0.448481
74	2006	淮安市	huaian	118.957	33.3722	12278	0.00133159	0.0954735	32.48	11.8403	9975	0.468745
75	2006	盐城市	yancheng	120.156	33.5356	14647	0.000989526	0.0731436	48.83	16.3405	16871	0.456612
76	2006	泰州市	qinzhou	120.036	32.5793	19933	0.00131697	0.0776393	32.75	14.2447	7270	0.584256
77	2006	扬州市	yangzhou	119.457	32.7356	24048	0.00144337	0.0687533	35.4	31.7896	9247	0.564079
78	2006	镇江市	zhenjiang	119.43	32.0303	38088	0.00144493	0.0637124	32.71	18.0826	5181	0.60558
79	2006	南通市	nantong	120.979	32.2176	22826	0.0014241	0.0640504	57.21	20.9748	14015	0.5602
80	2006	常州市	changzhou	119.593	31.6428	44440	0.00131825	0.0749917	36.5	29.192	5546	0.603632
81	2006	无锡市	wuxi	120.035	31.5219	72489	0.00157153	0.0646547	58.67	56.7627	6683	0.596498
82	2006	苏州市	suzhou	120.646	31.3581	78801	0.00108375	0.08012	114.09	71.8934	8483	0.653901
83	2006	杭州市	hangzhou	119.439	29.903	51878	0.00349499	0.0800466	129.32	125.776	14181	0.504024
84	2006	湖州市	huzhou	119.875	30.7497	29527	0.00427595	0.0735002	26.76	19.2124	6938	0.571879
85	2006	嘉兴市	jiaxing	120.747	30.6496	40206	0.00647212	0.0641205	68.72	42.5284	3668	0.599391
86	2006	绍兴市	shaoxing	120.618	29.7188	38540	0.00488674	0.0569176	63.18	36.0334	8390	0.605448
87	2006	舟山市	zhoushan	122.188	30.085	34682	0.0059815	0.121781	10.63	12.788	1004	0.416169
88	2006	宁波市	ningbo	121.445	29.7256	51460	0.00408155	0.101827	95.42	90.8123	8900	0.550932
89	2006	金华市	jinhua	119.916	29.1444	27108	0.00453875	0.0759364	47.04	34.3629	10783	0.539402
90	2006	衢州市	quzhou	118.645	28.9458	15740	0.00418947	0.112745	13.72	16.6381	6514	0.49303
91	2006	台州市	taizhou	121.065	28.7831	26026	0.00438234	0.0710719	42.87	46.0637	9807	0.533091
92	2006	丽水市	lishui	119.48	28.2156	14104	0.0116517	0.155603	14.17	14.196	9641	0.460608
93	2006	温州市	wenzhou	120.403	27.9083	24390	0.00464653	0.0781999	95.01	75.95	12827	0.547755
94	2006	合肥市	hefei	117.224	32.0016	23203	0.00218922	0.0958193	45.52	23.9882	8236	0.475463
95	2006	淮北市	huaibei	116.703	33.6763	11015	0.00147308	0.105325	21.29	3.6373	3590	0.534935
96	2006	亳州市	bozhou	115.784	33.7546	5835	0.00101105	0.102906	14.67	6.3042	10784	0.273519
97	2006	宿州市	suzhou	117.19	33.8632	6276	0.0024234	0.110336	24.56	7.1451	12520	0.267131
98	2006	蚌埠市	bengbu	117.316	33.114	10231	0.00166852	0.116061	17.76	11.3563	6479	0.393315
99	2006	阜阳市	fuyang	115.92	33.0578	4009	0.0026797	0.149327	27.33	6.7057	11236	0.309461
100	2006	淮南市	huainan	116.71	32.7528	12876	0.000556291	0.106159	27.7	5.8152	4132	0.532119
101	2006	滁州市	chuzhou	118.09	32.5482	8503	0.00325007	0.11487	19.51	8.4976	14493	0.386516
102	2006	六安市	liuan	116.309	31.763	5824	0.00277778	0.148475	21.78	5.4787	15825	0.337823
103	2006	马鞍山市	maanshan	118.609	31.5364	34010	0.00143856	0.0891474	15.03	6.2743	2221	0.641875
104	2006	芜湖市	wuhu	118.323	31.0846	21045	0.00443819	0.108436	22	13.321	4762	0.563686
105	2006	宣城市	xuancheng	118.849	30.6826	11202	0.00135811	0.132103	12.31	4.97	11923	0.393539
106	2006	铜陵市	tongling	117.891	30.9461	33526	0.00398604	0.0845167	11.14	3.83	1473	0.66954
107	2006	池州市	chizhou	117.346	30.2888	10007	0.000876249	0.168768	6.74	2.869	6652	0.380477
108	2006	安庆市	anqing	116.585	30.6214	8709	0.00218447	0.126106	23.77	9.9069	14806	0.421723
109	2006	黄山市	huangshan	118.057	29.9172	12733	0.003376	0.143933	8.66	4.1427	5255	0.380267
110	2006	福州市	fuzhou	119.126	26.0817	24874	0.00294153	0.0661391	87.19	62.1835	9460	0.460609
111	2006	宁德市	ningde	119.444	26.9691	12611	0.00416927	0.0856495	15.36	11.2612	8876	0.3625
112	2006	南平市	nanping	118.119	27.3382	13652	0.0033825	0.0799309	23.32	10.1717	13177	0.353255
113	2006	三明市	shanming	117.37	26.2947	17181	0.00470679	0.074577	21.51	17.0157	12901	0.405423
114	2006	莆田市	putian	118.859	25.4576	15051	0.0029266	0.0607578	28.28	10.2112	5189	0.552514
115	2006	龙岩市	longyan	116.715	25.29	16394	0.00360889	0.0904467	22.91	19.7191	11470	0.476222
116	2006	泉州市	quanzhou	118.241	25.1969	24847	0.00260311	0.0551231	110.85	70.6446	13823	0.586385
117	2006	漳州市	zhangzhou	117.433	24.3707	15221	0.00189008	0.0691424	37.35	19.1593	9960	0.424048
118	2006	厦门市	xiamen	118.085	24.6712	50130	0.00508134	0.136235	77.46	51.5887	1704	0.538699
119	2006	南昌市	nanchan	115.99	28.6764	26131	0.00196723	0.0788708	59.21	74.2632	9741	0.542613
120	2006	九江市	jiujiang	115.434	29.3301	10783	0.00286646	0.114568	36.4	12.9125	15695	0.51936
121	2006	景德镇市	jingdezhen	117.254	29.3231	14582	0.00192171	0.0961371	15.81	5.715	3861	0.540925
122	2006	上饶市	shanrao	117.466	28.7767	7082	0.00239699	0.151663	30.54	21.3069	16159	0.444617
123	2006	鹰潭市	yingtan	117.082	28.2421	13217	0.00156425	0.113982	8.99	3.4199	3478	0.52933
124	2006	抚州市	fuzhou	116.408	27.5229	8196	0.00364796	0.136815	20.28	15.32	12023	0.442921
125	2006	新余市	xinyu	114.817	27.8504	19174	0.00338311	0.103082	64.8	3.8222	3833	0.586561
126	2006	宜春市	yichun	114.941	28.3013	8275	0.0027587	0.134083	25.71	19.0156	15017	0.465772
127	2006	萍乡市	pingxiang	113.886	27.5086	14544	0.00360075	0.100635	13.01	4.563	5000	0.59661
128	2006	吉安市	jian	114.802	26.9721	7507	0.00278852	0.166635	21.68	6.5373	18250	0.396248
129	2006	赣州市	gangzhou	115.26	25.7024	7098	0.00364682	0.148671	38.43	15.6049	23408	0.388879
130	2006	济南市	jinan	117.064	36.7418	36394	0.00171022	0.0672634	101.26	76.3	9833	0.458469
131	2006	德州市	dezhou	116.621	37.2256	18071	0.00276759	0.0633869	36.67	10.0474	20336	0.557604
132	2006	滨州市	binzhou	117.785	37.4903	22398	0.00127384	0.0775765	34.87	10.14	13066	0.617488
133	2006	东营市	dongying	118.539	37.5969	74048	0.00139006	0.0426538	34.82	16.1436	7328	0.806799
134	2006	烟台市	yantai	120.781	37.229	37075	0.00151052	0.0597274	84.72	55.4825	13142	0.607781
135	2006	威海市	weihai	121.975	37.1191	54860	0.0009251	0.0645087	38.57	16.14	6522	0.620826
136	2006	淄博市	zibo	118.027	36.6064	37039	0.00407306	0.0614251	57.1	26.3948	9696	0.655908
137	2006	潍坊市	weifang	119.032	36.5476	19677	0.00172817	0.0668163	69.61	31.8234	19740	0.58144
138	2006	聊城市	liaocheng	115.883	36.4668	15347	0.00279567	0.0712902	34.5	10.4966	12788	0.584809
139	2006	泰安市	taian	117.024	36.0081	18872	0.00231585	0.0766642	49.39	52.392	12586	0.561972
140	2006	青岛市	qingdao	120.103	36.4365	38892	0.00122404	0.0738443	129.47	106.74	13914	0.523046
141	2006	日照市	rizhao	119.105	35.5917	18718	0.00217039	0.0645846	17.98	7.7492	6015	0.497331
142	2006	济宁市	jining	116.731	35.3689	18563	0.00196278	0.0783113	61.46	23.0069	13575	0.551748
143	2006	菏泽市	heze	115.686	35.1404	6652	0.00213491	0.128343	34.44	14.1806	17519	0.459044
144	2006	临沂市	linyi	118.264	35.3043	14400	0.00197665	0.0705892	55.67	22.1803	20022	0.520179
145	2006	枣庄市	zaozhuang	117.387	34.9089	21045	0.00203158	0.0677635	35.41	8.6492	5641	0.635263
146	2006	郑州市	zhengzhou	113.46	34.6206	29366	0.0016146	0.0932013	95.44	73.994	12050	0.53186
147	2006	安阳市	anyang	114.349	35.8686	11736	0.00232508	0.0983952	43.08	22.3767	11108	0.584056
148	2006	鹤壁市	hebi	114.288	35.7197	14703	0.00345963	0.0933467	15.72	7.9337	4267	0.605323
149	2006	濮阳市	puyang	115.312	35.8079	12132	0.00417142	0.0930172	31.94	7.27	5473	0.644673
150	2006	新乡市	xinxiang	114.076	35.2544	11171	0.00137344	0.103	44.01	28.8023	12351	0.524375
151	2006	焦作市	jiaozuo	113.1	35.0873	19772	0.00162066	0.0826483	32.31	15.3582	6961	0.641968
152	2006	三门峡市	shanmenxia	111.082	34.3379	18420	0.0012861	0.0915778	24.06	11.2539	9167	0.636739
153	2006	开封市	kaifeng	114.517	34.5962	9645	0.00191458	0.104719	29.35	16.2645	8500	0.416369
154	2006	洛阳市	luoyang	112.005	34.2807	20241	0.000902002	0.0842235	52.02	26.7612	17352	0.600735
155	2006	商丘市	shangqiu	115.68	34.274	7520	0.00223195	0.113234	38.34	11.2933	22148	0.40384
156	2006	许昌市	xuchang	113.698	34.0508	15526	0.00315379	0.0663778	27.25	19.0186	8725	0.630063
157	2006	平顶山市	pingdingshan	112.987	33.7911	13414	0.00182558	0.100845	45.92	17.4735	12874	0.61682
158	2006	周口市	zhoukou	114.853	33.7029	6043	0.00152427	0.115933	43.99	11.9795	20577	0.410506
159	2006	漯河市	luohe	113.862	33.636	14422	0.00220089	0.084292	21.5	7.4438	4982	0.639232
160	2006	南阳市	nanyang	112.276	33.0256	11033	0.00168066	0.0906538	68.48	16.4965	36166	0.508935
161	2006	驻马店市	zhumadian	114.124	32.9106	6769	0.00251967	0.112758	35.18	14.05	17991	0.395174
162	2006	信阳市	xinyang	114.88	32.0668	7258	0.00239633	0.113564	40.76	10.4292	23676	0.39259
163	2006	武汉市	wuhan	114.326	30.6265	29899	0.00415097	0.0995115	153.89	109.628	8685	0.461004
164	2006	十堰市	shiyan	110.433	32.4303	9759	0.00157008	0.126668	28.52	9.235	15769	0.449734
165	2006	襄阳市	xiangyang	111.919	31.9121	11681	0.00240818	0.0840882	41.16	17.5465	13572	0.430539
166	2006	随州市	suizhou	113.4	31.8239	9802	0.00134677	0.0828104	11.23	2.4606	6229	0.421896
167	2006	荆门市	jingmen	112.6	31.0669	11903	0.000725552	0.0834949	22.29	6.7025	9395	0.365931
168	2006	孝感市	xiaogan	113.869	31.1309	8662	0.00263978	0.103638	40.47	7.8129	11139	0.382484
169	2006	宜昌市	yichang	111.111	30.737	17190	0.00160455	0.0903149	41.73	13.4566	24874	0.510433
170	2006	黄冈市	huanggang	115.335	30.7104	5376	0.00400562	0.13205	32.79	7.86	22100	0.322597
171	2006	鄂州市	ezhou	114.744	30.3398	16367	0.00381462	0.0804966	15.36	2.39	2686	0.502674
172	2006	荆州市	jingzhou	112.738	30.1447	6802	0.00236704	0.0978369	36.35	11.5558	16900	0.32367
173	2006	黄石市	huangshi	115.014	29.9288	15838	0.00187531	0.0783784	30.37	8.9095	4455	0.529925
174	2006	咸宁市	xianning	114.173	29.6233	8385	0.00207073	0.119701	20.08	6.1447	11874	0.409033
175	2006	长沙市	changsha	113.145	28.2348	27982	0.00218844	0.0929357	77.1	88.29	11826	0.439689
176	2006	岳阳市	yueyang	113.239	29.0783	14331	0.00170439	0.0827006	30.4	10.5302	14832	0.478593
177	2006	张家界市	zhangjiajie	110.491	29.3797	8677	0.00266667	0.14923	7.22	3.9	6495	0.241569
178	2006	常德市	changde	111.49	29.3037	13338	0.00136778	0.0893681	29.69	14.1201	16985	0.418624
179	2006	益阳市	yiyang	111.909	28.5724	8082	0.00289114	0.134885	21.87	8.2083	11492	0.303986
180	2006	湘潭市	xiangtan	112.578	27.7385	15455	0.00184553	0.0937777	26.16	15.1	6186	0.455579
181	2006	株洲市	zhuzhou	113.501	27.1207	16526	0.00134809	0.0877709	30.2	20.4162	10079	0.515116
182	2006	娄底市	loudi	111.598	27.7308	9330	0.00250348	0.102298	22.36	10.2734	10265	0.479811
183	2006	怀化市	huaihua	110.061	27.5266	7355	0.00154537	0.15188	24.1	17.4824	14798	0.326146
184	2006	邵阳市	shaoyang	110.865	26.9076	6106	0.00200733	0.146644	31.22	11.3752	18477	0.298901
185	2006	衡阳市	hengyang	112.56	26.7996	10057	0.00197292	0.0985051	43.53	15.2737	15725	0.40485
186	2006	永州市	yongzhou	111.727	25.7651	8103	0.00283647	0.127338	25.2	2.3247	13457	0.277376
187	2006	郴州市	chenzhou	113.131	25.8052	12517	0.00246064	0.113947	24.34	13.0647	11346	0.491761
188	2006	广州市	guangzhou	113.525	23.3916	63100	0.00433567	0.0834383	207.16	234	7667	0.400079
189	2006	韶关市	shaoguang	113.775	24.8125	13690	0.00207688	0.120392	27.19	8.7	13050	0.462307
190	2006	梅州市	meizhou	116.058	24.2061	8478	0.00428694	0.16375	22.69	10.33	15013	0.43929
191	2006	河源市	heyuan	114.943	24.0332	9495	0.00497919	0.173488	21.25	4.7752	13417	0.474839
192	2006	清远市	qingyuan	112.86	24.305	11991	0.00445396	0.11463	25.05	8.4744	15800	0.477557
193	2006	潮州市	chaozhou	116.761	23.8248	13061	0.00374242	0.0798122	12.34	9.5	4496	0.562121
194	2006	揭阳市	jieyang	116.127	23.3422	8606	0.00283069	0.0794221	20.42	8.21	6072	0.512652
195	2006	汕头市	shantou	116.404	23.2384	14872	0.00305262	0.0812696	30.78	27.7444	3604	0.525902
196	2006	肇庆市	zhaoqing	112.183	23.5403	13991	0.00475877	0.0948243	26.3	27.53	10073	0.289479
197	2006	惠州市	huizhou	114.482	23.2549	25043	0.00274439	0.0706258	67.29	77.162	10436	0.583422
198	2006	佛山市	foushan	112.921	23.0312	50232	0.00686258	0.0599017	52.56	50.74	5032	0.629158
199	2006	东莞市	dongguang	113.852	22.9611	39468	0.00147497	0.0563088	20.8	58.0287	3891	0.581496
200	2006	云浮市	yunfu	111.768	22.819	10431	0.0059009	0.116426	15.83	13.8073	6818	0.386568
201	2006	汕尾市	shanwei	115.519	23.0267	8831	0.00195477	0.098726	13.13	5.4227	5159	0.425687
202	2006	江门市	jiangmen	112.643	22.3248	22936	0.00515554	0.0673089	37.73	32.83	9971	0.546342
203	2006	中山市	zhongshan	113.359	22.5422	42058	0.00259459	0.0621005	25.32	61.21	1666	0.615734
204	2006	深圳市	shenzhen	114.117	22.6443	69450	0.00288444	0.0982914	186.21	232.85	1928	0.524546
205	2006	珠海市	zhuhai	113.342	22.2005	52185	0.00668182	0.0942755	52.05	30.1	1290	0.553163
206	2006	阳江市	yangjiang	111.75	22.0474	14581	0.00262305	0.0833597	17.4	4.5023	6982	0.381963
207	2006	茂名市	maoming	110.926	22.0166	15689	0.00126855	0.0612979	31.38	8.1666	14641	0.39064
208	2006	湛江市	zhanjiang	110.148	21.0971	11505	0.0019852	0.0907265	39.38	27	21381	0.46845
209	2006	南宁市	nanning	108.468	23.0588	13071	0.00270398	0.106968	61.99	81.814	9014	0.341646
210	2006	桂林市	guilin	110.516	25.3386	12209	0.00354201	0.106752	31.43	15.7113	10234	0.412191
211	2006	河池市	hechi	107.841	24.6421	6449	0.004319	0.173727	17.09	7.6407	7125	0.405384
212	2006	贺州市	hezhou	111.36	24.3471	8925	0.00153358	0.115146	7.95	2.7904	3500	0.466949
213	2006	柳州市	liuzhou	109.379	24.9393	17355	0.00222401	0.100605	37.72	20.9075	3722	0.555681
214	2006	百色市	baise	106.294	23.9944	7900	0.00233098	0.165443	17.55	9.1526	6992	0.501514
215	2006	来宾市	laibin	109.39	23.8478	8230	0.00194595	0.12526	10.49	3.2596	4426	0.386732
216	2006	梧州市	wuzhou	110.99	23.4743	8813	0.00135725	0.125145	15.17	5.65	4459	0.466716
217	2006	贵港市	guigang	109.997	23.301	5587	0.000279035	0.103042	14.42	6.0707	2280	0.350679
218	2006	玉林市	yulin	110.176	22.4392	6908	0.00100458	0.100214	23.96	9.4854	5701	0.357986
219	2006	崇左市	chongzuo	107.281	22.5178	8366	0.00254639	0.143132	12.92	3.22	4810	0.343299
220	2006	钦州市	qinzhou	109.026	22.2015	7107	0.00113423	0.101625	11.85	4.0436	3864	0.356181
221	2006	防城港市	fangchengang	107.995	21.8894	14763	0.000560201	0.116415	6.32	3.2288	1691	0.427258
222	2006	北海市	beihai	109.312	21.6819	13252	0.00172345	0.12548	9.7	4.1475	2320	0.410321
223	2006	海口市	haikou	110.385	19.8727	19980	0.001988	0.0920969	88.17	27.47	2942	0.291631
224	2006	三亚市	shanya	109.431	18.384	21089	0.00290323	0.112826	6.45	1.67	1113	0.400782
225	2006	成都市	chengdu	103.835	30.7052	25171	0.00256753	0.0917091	139.25	143.33	17750	0.440502
226	2006	广元市	guangyuan	105.797	32.2562	6100	0.00393393	0.217086	14.41	6.7174	7248	0.326727
227	2006	巴中市	bazhou	107.009	32.0068	4705	0.00457221	0.230909	12.98	5.6735	6316	0.211499
228	2006	绵阳市	mianyang	104.728	31.8556	10542	0.00207204	0.112966	31.56	21.1267	10401	0.437411
229	2006	德阳市	deyang	104.448	31.1465	14075	0.00205304	0.087563	22.1	7.3916	6877	0.54043
230	2006	达州市	dazhou	107.62	31.3594	7052	0.00270979	0.146893	25.2	6.7417	8937	0.373626
231	2006	南充市	nanchong	106.188	31.1855	6384	0.00347793	0.16901	24.79	13.8999	11238	0.389407
232	2006	遂宁市	suining	105.469	30.638	6762	0.00272312	0.132419	18.2	4.0759	4189	0.39643
233	2006	广安市	guangan	106.659	30.4359	7483	0.001455	0.127576	10.73	5.8464	6965	0.385628
234	2006	资阳市	ziyang	104.95	30.1887	7049	0.00136288	0.12399	14.04	7.2062	7817	0.411863
235	2006	眉山市	meishan	103.743	29.9386	9202	0.00200499	0.115809	12.09	4.6051	4306	0.488248
236	2006	雅安市	yaan	102.678	29.9077	9828	0.00631968	0.157983	8.95	7.3651	2799	0.463398
237	2006	内江市	neijiang	104.909	29.6481	7598	0.00268835	0.123912	23.4	9.8588	8621	0.479588
238	2006	乐山市	leshan	103.581	29.2214	10879	0.00317686	0.121383	29.34	18.3813	5962	0.546943
239	2006	自贡市	zigong	104.698	29.2724	11380	0.00350625	0.101552	19.36	10.5019	4189	0.46125
240	2006	泸州市	luzhou	105.662	28.428	7819	0.00233464	0.129485	23.74	11.5883	8778	0.417397
241	2006	宜宾市	yibin	104.636	28.5803	9560	0.00288017	0.130549	30.6	9.9865	9688	0.511796
242	2006	攀枝花市	panzhihua	101.744	26.8038	25539	0.00696312	0.13879	18.2	9.8601	2848	0.705274
243	2006	贵阳市	guiyang	106.71	26.8311	17025	0.00425112	0.146355	60.56	21.02	3855	0.483828
244	2006	遵义市	zunyi	107.075	28.1601	6239	0.012056	0.156721	30.8	9.4489	20068	0.437029
245	2006	六盘水市	liupanshui	104.906	26.1366	8363	0.00182749	0.13745	17.99	3.9442	10842	0.588814
246	2006	安顺市	anshun	105.958	25.9955	4667	0.0051253	0.249837	11.78	3.39	5943	0.361358
247	2006	昆明市	kunming	102.912	25.3808	19475	0.00362462	0.110725	80.45	60.8627	15687	0.461526
248	2006	昭通市	shaotong	104.019	27.6365	3838	0.0017229	0.248399	15.58	4.1618	13866	0.418712
249	2006	丽江市	lijiang	100.549	26.9184	5810	0.0115385	0.31847	5.67	6.4237	5911	0.316239
250	2006	曲靖市	qujing	103.978	25.6851	9453	0.00146051	0.128658	23.64	9.8499	19721	0.539307
251	2006	保山市	baoshan	98.992	24.9677	5541	0.00529151	0.20822	10.03	3.9498	11516	0.265683
252	2006	玉溪市	yuxi	102.237	24.1249	18734	0.00308508	0.117677	13.54	14.9289	16356	0.592673
253	2006	临沧市	lincang	99.697	23.9134	4831	0.00802977	0.255366	9.74	2.5848	13789	0.330998
254	2006	普洱市	puer	100.73	23.1642	4853	0.00755413	0.300315	12.59	4.8787	19066	0.287891
255	2006	西安市	xian	108.768	34.0865	18089	0.00129448	0.080899	125.1	50.8775	9672	0.424345
256	2006	榆林市	yulin	109.582	38.0362	13312	0.0079818	0.149209	20.26	10.5871	15508	0.681684
257	2006	延安市	yanan	109.291	36.421	21380	0.00399691	0.183383	20.27	3.7363	13842	0.78614
258	2006	铜川市	tongchuan	109.009	35.1691	10065	0.00288278	0.147241	9.3	1.82	3271	0.553828
259	2006	渭南市	weinan	109.842	34.9311	6407	0.00178235	0.116025	33.91	7.08	11941	0.46044
260	2006	宝鸡市	baoji	107.197	34.3704	12690	0.00268819	0.077386	31.03	8.12	7760	0.586706
261	2006	咸阳市	xianyang	108.378	34.7738	9738	0.0016343	0.0851305	36.59	9.5602	11345	0.449793
262	2006	商洛市	shangluo	109.897	33.6242	4800	0.00664623	0.177819	11.26	2.3424	10873	0.359895
263	2006	汉中市	hanzhong	107.095	33.079	7069	0.00246353	0.132161	23.49	5.4428	14003	0.40235
264	2006	安康市	ankang	108.915	32.7277	5935	0.00433842	0.157976	12	4.0655	15088	0.288804
265	2006	兰州市	lanzhou	103.697	36.3046	20419	0.00398277	0.0988802	56.71	23.5318	6545	0.454816
266	2006	嘉峪关市	jiayuguan	98.2234	39.7953	50933	0.000344478	0.0584174	4.25	2.6908	621	0.805471
267	2006	酒泉市	jiuquan	96.2607	40.4428	17626	0.00391455	0.115975	9.68	3.86	9125	0.443995
268	2006	张掖市	zhangye	99.9047	38.9027	9967	0.00601421	0.159124	9.17	3.1	9156	0.353591
269	2006	金昌市	jinchang	102.005	38.4008	32785	0.000963303	0.0750811	7.85	1.03	1887	0.806684
270	2006	武威市	wuwei	103.044	38.1341	8633	0.00122525	0.13599	9.59	3.0249	8265	0.34901
271	2006	白银市	baiyin	104.635	36.6071	10066	0.00189528	0.130118	16.38	3.2954	8854	0.542402
272	2006	庆阳市	qingyang	107.59	36.1502	6830	0.00539359	0.224068	9.8	2.901	8561	0.577843
273	2006	平凉市	pingliang	106.663	35.2936	5742	0.00707803	0.219915	11.37	1.5	8908	0.394108
274	2006	定西市	dingxi	104.466	35.1228	2767	0.00859085	0.347305	9.61	1.896	7937	0.187886
275	2006	天水市	tianshui	105.743	34.6539	4738	0.00272837	0.223725	17.67	4.57	7683	0.378005
276	2006	陇南市	longnan	105.225	33.5999	3421	0.00874866	0.331985	10.64	1.6091	9499	0.352941
277	2006	西宁市	xining	101.488	36.8277	13326	0.00242543	0.121821	22.22	8.2929	6845	0.489702
278	2006	银川市	yinchuan	106.339	38.176	23500	0.00164032	0.107739	29.51	10.86	3233	0.467343
279	2006	石嘴山市	shizuishan	106.513	38.9582	17863	0.00376733	0.138024	8.2	6.5557	2231	0.64869
280	2006	吴忠市	wuzhong	106.499	37.4282	9503	0.00416667	0.227195	8.18	2.23	4868	0.548469
281	2006	中卫市	zhongwei	105.463	37.04	7246	0.00215506	0.193187	4.92	1.5533	4653	0.374507
282	2006	固原市	guyuan	106.19	35.9379	3463	0.0119808	0.424313	5.92	2.3	4918	0.205769
283	2006	乌鲁木齐市	wulumuqi	87.8027	43.5276	28261	0.000959804	0.0757054	44.75	26.9414	2120	0.374904
284	2006	克拉玛依市	wulamayi	85.1878	45.4498	96006	0.000921192	0.0734676	14.86	3.758	563	0.897105
1	2007	北京市	beijing	116.421	40.169	58204	0.0970158	0.176355	544.38	422.073	20754	0.26829
2	2007	上海市	shanghai	121.426	31.174	66367	0.0867732	0.17899	367.26	364	15458	0.465877
3	2007	天津市	tianjin	117.327	39.289	46122	0.044231	0.133519	200.22	118.05	11531	0.572733
4	2007	重庆市	chongqing	107.871	30.0426	14660	0.0268072	0.186389	663.65	169.3	104705	0.4299
5	2007	石家庄市	shijiazhuang	114.438	38.1093	24243	0.0133718	0.0691183	86.28	136	14665.8	0.493242
6	2007	张家口市	zhangjiakou	115.024	40.8524	13520	0.0074322	0.162887	33.37	21.4395	18915.6	0.449061
7	2007	承德市	chengde	117.526	41.3336	16377	0.0127597	0.137384	24.18	15.0897	18283.7	0.563223
8	2007	唐山市	tangshan	118.32	39.7547	37765	0.0106116	0.0694188	77.11	35.8999	13009.7	0.574246
9	2007	秦皇岛市	qinhuangdao	119.166	40.087	23330	0.00768164	0.105832	28.09	28.3322	8382.25	0.388693
10	2007	廊坊市	langfang	116.62	39.237	21917	0.0154933	0.0952232	25.71	22.8916	8392.65	0.566549
11	2007	保定市	baoding	115.162	39.0063	12703	0.00452668	0.0952161	65.58	34.7548	16829.7	0.496801
12	2007	沧州市	cangzhou	116.741	38.2493	21205	0.00551528	0.0686342	45.51	20.6901	12458.4	0.518309
13	2007	衡水市	hengshui	115.814	37.7457	13132	0.00720651	0.0995387	21.17	17.1602	10388.1	0.495228
14	2007	邢台市	xingtai	114.826	37.1999	12978	0.00643616	0.0935485	32.94	20.1963	13053.4	0.564806
15	2007	邯郸市	handan	114.552	36.546	18406	0.00980082	0.0810312	57.45	67.0798	12885.8	0.525783
16	2007	太原市	taiyuan	112.282	37.9463	36377	0.0275773	0.124151	80.49	54.5345	5859.9	0.512134
17	2007	大同市	datong	113.703	39.8893	15581	0.0125477	0.151925	46.19	19.5502	10521.1	0.524604
18	2007	朔州市	shuozhou	112.633	39.6095	21828	0.0104036	0.132806	13.63	4.7281	8430.1	0.606725
19	2007	忻州市	xinzhou	112.419	38.8719	8209	0.0181006	0.256478	22.94	8.7601	15817.5	0.518181
20	2007	阳泉市	yangquan	113.487	38.0503	20839	0.0161066	0.122672	22.42	9.195	5172	0.590723
21	2007	晋中市	jinzhou	112.958	37.3053	15157	0.0124756	0.153353	31.99	16.0887	13486.5	0.549599
22	2007	吕梁市	lvliang	111.246	37.6666	14241	0.0066972	0.148639	27.75	10.2969	14468.3	0.687685
23	2007	长治市	changzhi	112.906	36.456	16887	0.0167664	0.143182	35.65	15.84	10329.7	0.595959
24	2007	临汾市	linfen	111.351	36.2163	15821	0.0113055	0.137484	36.03	17.2548	14379	0.646662
25	2007	晋城市	jincheng	112.697	35.5839	18773	0.0169422	0.128703	24.75	9.8382	7337.4	0.635709
26	2007	运城市	yuncheng	111.066	35.1636	12313	0.0080645	0.116621	31.23	13.7	14067	0.540221
27	2007	呼和浩特市	huhehante	111.486	40.5926	42016	0.00649331	0.0912817	29.93	23.2181	6061	0.377341
28	2007	呼伦贝尔市	hulunbeier	121.169	49.6505	18687	0.0160997	0.190602	37.64	10.76	15415	0.331106
29	2007	通辽市	tongliao	121.549	43.8107	18952	0.0130498	0.14138	22.43	9.5347	16107	0.463704
30	2007	赤峰市	chifeng	118.841	43.2121	13471	0.0083879	0.199529	31.45	7.0273	20063	0.474618
31	2007	巴彦淖尔市	bayanmaoer	107.587	41.4489	20423	0.00890616	0.168199	14.9	4.59	18429	0.474468
32	2007	乌兰察布市	wulanchabu	112.427	41.6862	16071	0.0119273	0.198542	14.28	5.1679	11666	0.476762
33	2007	包头市	baotou	110.237	41.553	59719	0.0130794	0.0895707	32.89	16.8694	6551	0.514777
34	2007	鄂尔多斯市	eerduosi	108.63	39.4038	75164	0.00984877	0.102702	16.06	6.8266	13824	0.550086
35	2007	乌海市	wuhai	106.876	39.5634	40135	0.0150547	0.145864	10.55	3.41	752	0.655465
36	2007	哈尔滨市	haerbin	127.935	45.6309	24768	0.025318	0.095364	148.34	106.132	18775	0.37039
37	2007	黑河市	heihe	126.944	49.2184	9370	0.0145083	0.218948	26.84	7.3987	8807	0.15935
38	2007	伊春市	yichun	129.178	47.8133	12001	0.0177132	0.186615	21.32	6.4595	2429	0.3717
39	2007	齐齐哈尔市	qiqihaer	124.489	47.6559	10302	0.00988959	0.167043	45.83	20.1361	19958	0.334484
40	2007	鹤岗市	hegang	130.738	47.627	14048	0.00950044	0.159268	28.94	5.6471	1094	0.424986
41	2007	佳木斯市	jiamusi	132.269	47.2716	13690	0.00782743	0.162729	31.66	18.2	9203.7	0.208421
42	2007	双鸭山市	shuangyashan	132.455	46.6501	13744	0.00451485	0.152203	33.77	4.7838	3699	0.427878
43	2007	绥化市	suihua	126.557	46.8521	7814	0.00788889	0.175435	24.2	13.7541	17541	0.23962
44	2007	大庆市	daqing	124.662	46.3265	67161	0.00581196	0.0475926	55.03	32.972	34000	0.849657
45	2007	七台河市	qitaihe	130.797	45.8851	15137	0.00684377	0.14855	15.93	4.083	953	0.517842
46	2007	鸡西市	jixi	132.267	45.6358	13858	0.0066466	0.103831	29.79	8.9881	6121	0.314645
47	2007	牡丹江市	wudanjiang	129.864	44.5786	15105	0.0133992	0.141652	26.43	20.5715	7321.6	0.343098
48	2007	长春市	chuangchun	125.738	44.3711	28132	0.0105094	0.0869104	85.89	145.6	18507.8	0.502306
49	2007	白城市	baicheng	123.006	45.3393	11279	0.0194434	0.204026	17.66	6.1786	8444.6	0.406147
50	2007	松原市	songyuan	124.462	44.7959	21710	0.00236437	0.0909213	23.64	5.4379	11247.6	0.575451
51	2007	吉林市	jilin	126.813	43.5725	23277	0.00804057	0.0979831	34.09	24.5313	14617.6	0.492762
52	2007	四平市	siping	124.448	43.5547	14267	0.00335192	0.109369	20.15	12.7196	8042.1	0.346828
53	2007	辽源市	liaoyuan	125.27	42.8057	17545	0.00540416	0.14103	9.18	3.7	3878.8	0.511732
54	2007	白山市	baishan	127.257	42.0665	18273	0.0088144	0.176606	14.36	6.1794	6407.5	0.54432
55	2007	通化市	tonghua	125.919	41.9468	15559	0.0194753	0.124393	20.39	16.5	5871.1	0.496878
56	2007	沈阳市	shenyang	123.085	42.0797	45582	0.030857	0.105452	100.26	100.5	11312.4	0.482977
57	2007	铁岭市	tieling	124.138	42.645	13249	0.0153008	0.148038	22.55	8.4	10160	0.461231
58	2007	阜新市	fuxin	121.918	42.2684	10025	0.00740018	0.241867	16.61	9.171	5676.87	0.388746
59	2007	抚顺市	fushun	124.607	41.8408	24451	0.0110829	0.136284	27.69	19.81	5554.63	0.559537
60	2007	朝阳市	chaoyang	119.994	41.5008	9824	0.0194328	0.208505	21.71	10.0883	13396.3	0.446242
61	2007	本溪市	benxi	124.546	41.2269	31066	0.0126371	0.130401	24.12	12.991	3719.3	0.618527
62	2007	辽阳市	liaoyang	123.203	41.1776	25564	0.00967476	0.109075	17.71	16.8778	3118.72	0.63786
63	2007	鞍山市	anshan	122.99	40.712	38387	0.0109643	0.0899795	38.79	29.7814	6976.43	0.557935
64	2007	盘锦市	panjin	122.058	41.1015	43131	0.00736421	0.0852303	45.1	13.6	3213.66	0.715055
65	2007	锦州市	jinzhou	121.585	41.458	17817	0.010002	0.113852	25.72	24.9185	6963.89	0.433741
66	2007	葫芦岛市	huludao	120.164	40.6199	14965	0.00527872	0.143792	23.66	12.2	5985.91	0.494339
67	2007	营口市	yingkou	122.448	40.3935	24597	0.0051008	0.107454	16.47	13.32	3852.85	0.558867
68	2007	丹东市	dandong	124.384	40.5582	19119	0.0132666	0.130085	18.45	14.7811	6973.05	0.45107
69	2007	大连市	dalian	122.227	39.6244	51630	0.0379927	0.110063	90.77	90.1256	10599.5	0.49048
70	2007	南京市	nanjing	118.827	31.9231	53639	0.0201466	0.104436	97.49	85.439	9947	0.489449
71	2007	连云港市	lianyungang	119.122	34.532	12857	0.0203112	0.130487	31.65	16.0576	9981	0.467275
72	2007	徐州市	xuzhou	117.498	34.3554	17909	0.0114095	0.0877831	60.27	36.5084	15223	0.525114
73	2007	宿迁市	suqian	118.5	33.7913	10217	0.0155295	0.134565	19.66	9.3271	10034	0.459797
74	2007	淮安市	huaian	118.957	33.3722	14347	0.0165179	0.109311	35.08	16.9416	10084	0.481411
75	2007	盐城市	yancheng	120.156	33.5356	16987	0.0164068	0.0854549	50.22	24.6486	16931	0.469831
76	2007	泰州市	qinzhou	120.036	32.5793	23933	0.0166972	0.0858246	33.94	23.6566	7362	0.582467
77	2007	扬州市	yangzhou	119.457	32.7356	28585	0.0178376	0.0737181	36.47	33.1092	9694	0.570231
78	2007	镇江市	zhenjiang	119.43	32.0303	44894	0.0146011	0.0670864	34.8	25.493	6219	0.598085
79	2007	南通市	nantong	120.979	32.2176	27500	0.0202218	0.0699419	59.96	30.9629	14372	0.566779
80	2007	常州市	changzhou	119.593	31.6428	52840	0.0239762	0.0821976	36.63	42.5087	6732	0.596721
81	2007	无锡市	wuxi	120.035	31.5219	83923	0.0162235	0.0701872	62.76	65.3507	7242	0.58477
82	2007	苏州市	suzhou	120.646	31.3581	91911	0.0254253	0.0871699	126.02	111.343	9911	0.637103
83	2007	杭州市	hangzhou	119.439	29.903	52590	0.0296473	0.0818783	152.82	121.957	14463	0.501669
84	2007	湖州市	huzhou	119.875	30.7497	34596	0.0261137	0.0771482	29.21	23.0126	7107.44	0.572608
85	2007	嘉兴市	jiaxing	120.747	30.6496	47157	0.0261342	0.0677611	72.21	47.6246	7091.51	0.599092
86	2007	绍兴市	shaoxing	120.618	29.7188	45244	0.0228077	0.0576866	70.79	45.374	8663	0.607195
87	2007	舟山市	zhoushan	122.188	30.085	42259	0.0363053	0.138411	11.5	13.4151	1387	0.43774
88	2007	宁波市	ningbo	121.445	29.7256	66067	0.04439	0.108017	104.73	173.785	9320	0.552867
89	2007	金华市	jinhua	119.916	29.1444	32002	0.0297093	0.0792473	40.29	46.0092	10990.2	0.542052
90	2007	衢州市	quzhou	118.645	28.9458	21598	0.0281421	0.115999	14.49	18.95	6633	0.530491
91	2007	台州市	taizhou	121.065	28.7831	30366	0.0187915	0.0737167	50.01	46.1203	10200	0.538592
92	2007	丽水市	lishui	119.48	28.2156	17133	0.0378829	0.163349	14.73	15.5255	10685	0.465256
93	2007	温州市	wenzhou	120.403	27.9083	28387	0.019282	0.0819789	101.73	93.2577	13055	0.542079
94	2007	合肥市	hefei	117.224	32.0016	28134	0.0170087	0.125189	48.07	27.5022	8466	0.487933
95	2007	淮北市	huaibei	116.703	33.6763	12674	0.00863457	0.112593	20.77	5.6144	3590	0.524063
96	2007	亳州市	bozhou	115.784	33.7546	6718	0.00409755	0.146393	15.63	4.8876	10792	0.288796
97	2007	宿州市	suzhou	117.19	33.8632	7430	0.00653358	0.119843	23.59	9.519	12520	0.29031
98	2007	蚌埠市	bengbu	117.316	33.114	12818	0.00852822	0.134245	17.89	14.15	6488	0.387358
99	2007	阜阳市	fuyang	115.92	33.0578	5515	0.00658281	0.161545	27.19	10.0529	11298	0.341239
100	2007	淮南市	huainan	116.71	32.7528	15699	0.0119804	0.119291	28.27	8.0052	4146	0.578451
101	2007	滁州市	chuzhou	118.09	32.5482	10611	0.0103799	0.142231	19.16	9.889	14494	0.409983
102	2007	六安市	liuan	116.309	31.763	7216	0.00650601	0.163337	21.99	6.4286	16003	0.364952
103	2007	马鞍山市	maanshan	118.609	31.5364	41917	0.0195659	0.118268	15.21	7.3762	2222	0.661492
104	2007	芜湖市	wuhu	118.323	31.0846	25933	0.0322342	0.113926	23.79	17.7383	4807	0.580404
105	2007	宣城市	xuancheng	118.849	30.6826	13077	0.0125388	0.140529	11.74	6.79	11923	0.404061
106	2007	铜陵市	tongling	117.891	30.9461	40116	0.0161276	0.0912032	11.56	5.04	1507	0.677309
107	2007	池州市	chizhou	117.346	30.2888	10949	0.00874	0.185218	7	4.3567	6709	0.377257
108	2007	安庆市	anqing	116.585	30.6214	10485	0.00580777	0.140381	24.19	14.6856	14817	0.423952
109	2007	黄山市	huangshan	118.057	29.9172	14430	0.0200768	0.157603	8.84	6.1366	5364	0.382213
110	2007	福州市	fuzhou	119.126	26.0817	29515	0.0120208	0.0724671	92.3	67.5422	9539.32	0.464817
111	2007	宁德市	ningde	119.444	26.9691	14999	0.00862378	0.0940373	15.99	11.7692	8910.59	0.380408
112	2007	南平市	nanping	118.119	27.3382	16201	0.0131404	0.0898851	23.45	12.7073	13166	0.3791
113	2007	三明市	shanming	117.37	26.2947	20749	0.013625	0.0837501	21.42	12.3129	12921.3	0.432958
114	2007	莆田市	putian	118.859	25.4576	18113	0.0110533	0.0635846	28.93	11.7947	5189.58	0.549517
115	2007	龙岩市	longyan	116.715	25.29	20088	0.0105631	0.0995282	24.91	20.6025	11613	0.503291
116	2007	泉州市	quanzhou	118.241	25.1969	29601	0.0129211	0.058652	118.63	72.1244	13839.6	0.590699
117	2007	漳州市	zhangzhou	117.433	24.3707	18072	0.00960449	0.0798979	38.54	21.7376	10005	0.431664
118	2007	厦门市	xiamen	118.085	24.6712	56188	0.0468011	0.143139	82.84	54.75	1741.44	0.531
119	2007	南昌市	nanchan	115.99	28.6764	30460	0.0145479	0.0840782	62.6	73.1456	9752	0.542681
120	2007	九江市	jiujiang	115.434	29.3301	12590	0.007206	0.13179	33.71	19.3936	15774	0.53247
121	2007	景德镇市	jingdezhen	117.254	29.3231	16899	0.00954739	0.108596	16.44	7.584	3891	0.561816
122	2007	上饶市	shanrao	117.466	28.7767	8228	0.00993706	0.180176	32.24	24.9	12294	0.458394
123	2007	鹰潭市	yingtan	117.082	28.2421	20156	0.0110944	0.110153	7.64	3.9246	3478	0.646135
124	2007	抚州市	fuzhou	116.408	27.5229	9570	0.010649	0.161944	20.82	16.6	18919	0.467335
125	2007	新余市	xinyu	114.817	27.8504	25013	0.00993335	0.116264	66.32	6.0294	3841	0.632011
126	2007	宜春市	yichun	114.941	28.3013	9478	0.00609013	0.152782	26.25	11.9902	16249	0.502471
127	2007	萍乡市	pingxiang	113.886	27.5086	17241	0.0071583	0.111126	13.56	6.5764	5015	0.611108
128	2007	吉安市	jian	114.802	26.9721	8559	0.00868708	0.182718	20.28	9.1588	15375	0.42653
129	2007	赣州市	gangzhou	115.26	25.7024	8487	0.00768414	0.158397	38.99	22.3617	23861	0.409423
130	2007	济南市	jinan	117.064	36.7418	42424	0.0158092	0.070227	118.22	82.6	10272.5	0.451863
131	2007	德州市	dezhou	116.621	37.2256	21723	0.00821378	0.065233	37.41	16.8998	20335.6	0.555038
132	2007	滨州市	binzhou	117.785	37.4903	28125	0.0108358	0.0824412	34.78	13.65	13661.1	0.619564
133	2007	东营市	dongying	118.539	37.5969	84081	0.00725552	0.0458206	35.93	22.0549	7625.2	0.762398
134	2007	烟台市	yantai	120.781	37.229	41271	0.0122953	0.0605899	91.41	46.5273	13573.6	0.60966
135	2007	威海市	weihai	121.975	37.1191	63226	0.0185184	0.0652758	37.85	25.64	6597.9	0.617757
136	2007	淄博市	zibo	118.027	36.6064	43499	0.014624	0.0604614	58.08	29.6288	9959.9	0.645952
137	2007	潍坊市	weifang	119.032	36.5476	23349	0.0179215	0.0723658	69.64	43.4504	21042.7	0.58106
138	2007	聊城市	liaocheng	115.883	36.4668	18576	0.0108649	0.0731786	33.29	17.0905	13468.8	0.590619
139	2007	泰安市	taian	117.024	36.0081	22617	0.0134107	0.0852988	50.1	18.2298	12957.7	0.561548
140	2007	青岛市	qingdao	120.103	36.4365	45399	0.0207885	0.0848214	129.85	123.49	14358.3	0.515923
141	2007	日照市	rizhao	119.105	35.5917	23180	0.0076289	0.0736756	17.92	15.3952	6124.7	0.508609
142	2007	济宁市	jining	116.731	35.3689	21992	0.0149291	0.0823403	60	24.0545	14258	0.553067
143	2007	菏泽市	heze	115.686	35.1404	8424	0.0172619	0.13925	34.9	16.1121	17933.3	0.483922
144	2007	临沂市	linyi	118.264	35.3043	16962	0.0101068	0.0765565	54.25	42.8995	20667	0.510262
145	2007	枣庄市	zaozhuang	117.387	34.9089	25482	0.00747655	0.0736328	34.47	12.306	6065.5	0.638521
146	2007	郑州市	zhengzhou	113.46	34.6206	34069	0.0165497	0.0967834	100.19	93.952	12162.6	0.528631
147	2007	安阳市	anyang	114.349	35.8686	15526	0.0166583	0.0994866	43.6	28.9124	11186.4	0.603788
148	2007	鹤壁市	hebi	114.288	35.7197	19195	0.0106147	0.100428	16.06	9.8157	4281.96	0.629731
149	2007	濮阳市	puyang	115.312	35.8079	14976	0.0133481	0.103498	31.77	9.8498	5740.46	0.651397
150	2007	新乡市	xinxiang	114.076	35.2544	14095	0.0183358	0.108031	43.51	33.5778	12483.1	0.534697
151	2007	焦作市	jiaozuo	113.1	35.0873	25230	0.0147055	0.0876559	32.48	19.85	7103.97	0.6568
152	2007	三门峡市	shanmenxia	111.082	34.3379	23201	0.0125285	0.0988588	23.67	13.8767	9230.94	0.659705
153	2007	开封市	kaifeng	114.517	34.5962	11855	0.0121003	0.108146	28.31	19.3913	8501.2	0.432144
154	2007	洛阳市	luoyang	112.005	34.2807	25120	0.0149092	0.0917381	51.9	35.2282	17403.8	0.607908
155	2007	商丘市	shangqiu	115.68	34.274	10014	0.00915666	0.122513	37.51	13.1005	22259.7	0.420738
156	2007	许昌市	xuchang	113.698	34.0508	19968	0.0101427	0.0744409	27.97	22.0903	8882.02	0.640756
157	2007	平顶山市	pingdingshan	112.987	33.7911	16976	0.0139802	0.103328	47.06	22.1723	13004.8	0.626847
158	2007	周口市	zhoukou	114.853	33.7029	8051	0.00959128	0.126561	44.11	15.5572	20750.1	0.425359
159	2007	漯河市	luohe	113.862	33.636	17601	0.00667469	0.0902369	21.5	10.6329	5008.6	0.670117
160	2007	南阳市	nanyang	112.276	33.0256	13814	0.0126096	0.101106	69.79	20.6541	36499.9	0.519339
161	2007	驻马店市	zhumadian	114.124	32.9106	8665	0.0145323	0.136264	35.52	17.9679	18324	0.408179
162	2007	信阳市	xinyang	114.88	32.0668	10539	0.00980221	0.136069	42.6	13.5059	23843.4	0.403515
163	2007	武汉市	wuhan	114.326	30.6265	35582	0.0229536	0.0977861	159.58	115.83	8950.58	0.458321
164	2007	十堰市	shiyan	110.433	32.4303	12745	0.0117398	0.131331	32.96	12.6884	16728.2	0.480847
165	2007	襄阳市	xiangyang	111.919	31.9121	14478	0.0122172	0.0910604	42.81	19.5465	24582	0.435967
166	2007	随州市	suizhou	113.4	31.8239	11183	0.0115092	0.0896701	10.35	3.7658	6206	0.439679
167	2007	荆门市	jingmen	112.6	31.0669	14157	0.0100933	0.114138	24.57	7.5874	13213	0.380785
168	2007	孝感市	xiaogan	113.869	31.1309	8828	0.0125166	0.113556	45.88	11.4049	12596	0.396984
169	2007	宜昌市	yichang	111.111	30.737	20355	0.0212523	0.0961179	33.85	19.5521	24678	0.527933
170	2007	黄冈市	huanggang	115.335	30.7104	5891	0.0107717	0.157217	35.91	10.4393	22100	0.332208
171	2007	鄂州市	ezhou	114.744	30.3398	20263	0.0101913	0.0854977	14.8	3.847	2726	0.518861
172	2007	荆州市	jingzhou	112.738	30.1447	8001	0.00249408	0.101996	36.89	16.77	16943.7	0.335142
173	2007	黄石市	huangshi	115.014	29.9288	19409	0.00191566	0.0874145	31.1	10.11	4490	0.530599
174	2007	咸宁市	xianning	114.173	29.6233	10099	0.0156169	0.126948	20.15	7.8027	11815	0.418009
175	2007	长沙市	changsha	113.145	28.2348	33711	0.0342033	0.0996109	81.62	73.72	11880.6	0.449642
176	2007	岳阳市	yueyang	113.239	29.0783	17799	0.0121222	0.0924568	38.6	15.9872	15314.8	0.48549
177	2007	张家界市	zhangjiajie	110.491	29.3797	10201	0.00840556	0.171569	7.35	5.4	6514.53	0.237893
178	2007	常德市	changde	111.49	29.3037	15901	0.00534786	0.102966	31.92	14.0742	17041.6	0.421787
179	2007	益阳市	yiyang	111.909	28.5724	10020	0.0154134	0.145584	22.72	10.8881	11525.1	0.314086
180	2007	湘潭市	xiangtan	112.578	27.7385	19171	0.0230766	0.0983751	28.17	17.8	6318	0.466487
181	2007	株洲市	zhuzhou	113.501	27.1207	20387	0.015068	0.0964836	30.9	18.429	10152.6	0.527499
182	2007	娄底市	loudi	111.598	27.7308	11493	0.00291956	0.130062	22.97	11.3265	10603.4	0.504427
183	2007	怀化市	huaihua	110.061	27.5266	9045	0.007846	0.219189	24.35	13.1092	16015.9	0.335459
184	2007	邵阳市	shaoyang	110.865	26.9076	7074	0.00767587	0.17398	31.62	13.4941	18848.5	0.305543
185	2007	衡阳市	hengyang	112.56	26.7996	12232	0.00647974	0.108551	43.53	18.273	15725.4	0.400504
186	2007	永州市	yongzhou	111.727	25.7651	9887	0.00900685	0.144349	28.6	9.9356	14202.2	0.281758
187	2007	郴州市	chenzhou	113.131	25.8052	14861	0.0174029	0.119653	23.98	13.1259	11389.9	0.493817
188	2007	广州市	guangzhou	113.525	23.3916	71808	0.0297625	0.0877305	223.69	194.5	8663	0.394808
189	2007	韶关市	shaoguang	113.775	24.8125	16418	0.0132671	0.124264	28.72	11.7996	13045	0.484722
190	2007	梅州市	meizhou	116.058	24.2061	9976	0.0157054	0.175551	23.16	14.28	15193	0.433828
191	2007	河源市	heyuan	114.943	24.0332	11710	0.0116006	0.170221	22.29	6.8684	13522	0.534068
192	2007	清远市	qingyuan	112.86	24.305	16330	0.00515533	0.1043	26.68	9.7089	17186	0.543397
193	2007	潮州市	chaozhou	116.761	23.8248	15261	0.00922086	0.0882218	12.37	9.81	4563	0.573766
194	2007	揭阳市	jieyang	116.127	23.3422	10339	0.00779657	0.0879286	20.46	11.74	6297	0.546443
195	2007	汕头市	shantou	116.404	23.2384	17048	0.0123221	0.085746	30.53	29.4771	3739	0.529219
196	2007	肇庆市	zhaoqing	112.183	23.5403	15891	0.0225339	0.103589	26.41	33	10168	0.340407
197	2007	惠州市	huizhou	114.482	23.2549	28945	0.00932871	0.0778831	76.18	92.1097	10431	0.589425
198	2007	佛山市	foushan	112.921	23.0312	61199	0.0204537	0.0573269	54.65	60.39	5160	0.645672
199	2007	东莞市	dongguang	113.852	22.9611	46027	0.028945	0.0612634	21.47	72.7784	3841	0.568217
200	2007	云浮市	yunfu	111.768	22.819	11498	0.0227851	0.133198	16.46	18.82	6936	0.445844
201	2007	汕尾市	shanwei	115.519	23.0267	10256	0.00870035	0.106824	13.85	6.9285	4747	0.465095
202	2007	江门市	jiangmen	112.643	22.3248	26882	0.01696	0.0690102	41.78	149.28	9928	0.556115
203	2007	中山市	zhongshan	113.359	22.5422	49488	0.0214322	0.0708826	26.12	45.1712	1672	0.608518
204	2007	深圳市	shenzhen	114.117	22.6443	79645	0.0733651	0.107028	195.08	189.32	1944	0.500584
205	2007	珠海市	zhuhai	113.342	22.2005	61693	0.023218	0.0924388	53.52	23.5	1299	0.552137
206	2007	阳江市	yangjiang	111.75	22.0474	17392	0.0132939	0.0874844	17.09	6.2125	7049	0.391425
207	2007	茂名市	maoming	110.926	22.0166	17113	0.00443588	0.0682856	30.31	10.65	15308	0.412239
208	2007	湛江市	zhanjiang	110.148	21.0971	13217	0.00576991	0.105554	38.79	24.8	21314	0.463912
209	2007	南宁市	nanning	108.468	23.0588	15774	0.0159615	0.110383	63.6	39.3508	9956	0.348238
210	2007	桂林市	guilin	110.516	25.3386	14828	0.0138919	0.113749	31.3	20.9675	10543	0.426188
211	2007	河池市	hechi	107.841	24.6421	8486	0.0123924	0.183658	17.44	8.8056	7096.37	0.452321
212	2007	贺州市	hezhou	111.36	24.3471	11552	0.00512539	0.118371	8.09	4.1181	3832	0.49335
213	2007	柳州市	liuzhou	109.379	24.9393	20737	0.0148201	0.0992324	33.86	21.849	7565	0.579949
214	2007	百色市	baise	106.294	23.9944	9781	0.00879395	0.193074	18.04	10.0408	10450	0.503747
215	2007	来宾市	laibin	109.39	23.8478	10852	0.00369687	0.137879	10.87	4.5023	2699	0.395447
216	2007	梧州市	wuzhou	110.99	23.4743	10565	0.0057608	0.1366	14.93	8.0109	4642	0.516313
217	2007	贵港市	guigang	109.997	23.301	8038	0.0053932	0.104466	14.58	8.3695	4567.27	0.387672
218	2007	玉林市	yulin	110.176	22.4392	9083	0.00361236	0.106086	24.72	9.8481	5760	0.369654
219	2007	崇左市	chongzuo	107.281	22.5178	10826	0.0098718	0.171794	13.03	3.4876	6195	0.336909
220	2007	钦州市	qinzhou	109.026	22.2015	9552	0.00283955	0.108139	12.15	5.2217	3864	0.374242
221	2007	防城港市	fangchengang	107.995	21.8894	19329	0.00294456	0.119816	7.04	3.7328	2488.47	0.482869
222	2007	北海市	beihai	109.312	21.6819	15897	0.00885302	0.136215	9.7	5.821	2476	0.399348
223	2007	海口市	haikou	110.385	19.8727	22109	0.0128986	0.109747	28.25	27.52	1827.91	0.294931
224	2007	三亚市	shanya	109.431	18.384	26414	0.0243468	0.153505	5.49	3.2	943	0.400577
225	2007	成都市	chengdu	103.835	30.7052	26525	0.0186302	0.107108	146.38	146.65	19083	0.45245
226	2007	广元市	guangyuan	105.797	32.2562	6893	0.012271	0.230015	14.63	7.0312	9097	0.357239
227	2007	巴中市	bazhou	107.009	32.0068	5632	0.0102717	0.248802	13.15	5.6437	9452	0.227748
228	2007	绵阳市	mianyang	104.728	31.8556	13640	0.0268628	0.120523	33.44	26.1857	12176	0.448109
229	2007	德阳市	deyang	104.448	31.1465	17789	0.0121654	0.0895382	22.23	13.2553	6939	0.549185
230	2007	达州市	dazhou	107.62	31.3594	8970	0.00890047	0.153931	25.37	9.691	11696	0.391245
231	2007	南充市	nanchong	106.188	31.1855	8234	0.0082361	0.171464	25.4	9.9465	12396	0.39919
232	2007	遂宁市	suining	105.469	30.638	8565	0.00874255	0.140924	18.67	5.07	5813	0.424338
233	2007	广安市	guangan	106.659	30.4359	9054	0.00363011	0.142028	11.01	8.3158	7974	0.388333
234	2007	资阳市	ziyang	104.95	30.1887	8818	0.0107924	0.144876	14.2	8.0464	8914	0.434343
235	2007	眉山市	meishan	103.743	29.9386	11340	0.00614401	0.130976	12.79	5.4804	5060	0.492568
236	2007	雅安市	yaan	102.678	29.9077	10871	0.0171089	0.164389	9.25	8.3721	4181	0.476887
237	2007	内江市	neijiang	104.909	29.6481	9432	0.00505324	0.133207	23.12	10.5127	6939	0.492431
238	2007	乐山市	leshan	103.581	29.2214	13475	0.0110603	0.127877	29.08	17.6816	6544	0.555662
239	2007	自贡市	zigong	104.698	29.2724	14166	0.0112748	0.112625	20.96	12.5219	4070	0.475906
240	2007	泸州市	luzhou	105.662	28.428	9474	0.00535285	0.145286	25.54	15.3537	9221	0.444916
241	2007	宜宾市	yibin	104.636	28.5803	11874	0.0165903	0.136027	31.38	12.0522	9490	0.523396
242	2007	攀枝花市	panzhihua	101.744	26.8038	30251	0.0161271	0.136115	17.8	6.8328	2605	0.713208
243	2007	贵阳市	guiyang	106.71	26.8311	19489	0.0319006	0.153418	66.22	23.53	8413.3	0.464097
244	2007	遵义市	zunyi	107.075	28.1601	7229	0.0107357	0.175558	30.99	12.86	20067.7	0.463609
245	2007	六盘水市	liupanshui	104.906	26.1366	9844	0.0104307	0.14439	18.77	5.5344	11057.3	0.585101
246	2007	安顺市	anshun	105.958	25.9955	5536	0.018857	0.266207	11.47	42.98	8397.06	0.400381
247	2007	昆明市	kunming	102.912	25.3808	21711	0.0168158	0.117188	87.71	91.5263	15669	0.460162
248	2007	昭通市	shaotong	104.019	27.6365	4346	0.012153	0.278153	16.09	8.1146	14034	0.433552
249	2007	丽江市	lijiang	100.549	26.9184	6984	0.0322221	0.342418	7.36	7.3873	5913	0.330495
250	2007	曲靖市	qujing	103.978	25.6851	11381	0.00815165	0.138617	29.34	9.0547	20203	0.545215
251	2007	保山市	baoshan	98.992	24.9677	6630	0.0133762	0.224231	15.46	4.2183	11536	0.280539
252	2007	玉溪市	yuxi	102.237	24.1249	21992	0.00990063	0.12183	16.99	15.9899	16366	0.610615
253	2007	临沧市	lincang	99.697	23.9134	5737	0.0162391	0.284273	10.94	4.7431	13634	0.330516
254	2007	普洱市	puer	100.73	23.1642	5878	0.017306	0.368312	13.83	4.3818	19090	0.29531
255	2007	西安市	xian	108.768	34.0865	21339	0.0133558	0.0914276	129.4	58.62	11063	0.437998
256	2007	榆林市	yulin	109.582	38.0362	20277	0.0162856	0.142643	20.93	11.2677	14919	0.746915
257	2007	延安市	yanan	109.291	36.421	28675	0.0164438	0.165666	21.43	5.3337	12602	0.810896
258	2007	铜川市	tongchuan	109.009	35.1691	12266	0.00875134	0.167	9.07	2.63	3243	0.575046
259	2007	渭南市	weinan	109.842	34.9311	7812	0.00666773	0.136228	34.51	10.41	14940	0.464152
260	2007	宝鸡市	baoji	107.197	34.3704	15439	0.0107022	0.0920588	31.45	12.92	12237	0.59211
261	2007	咸阳市	xianyang	108.378	34.7738	11705	0.00671974	0.103497	36.76	12.5597	13556	0.455293
262	2007	商洛市	shangluo	109.897	33.6242	5704	0.012364	0.236833	11.98	2.9631	9268	0.365248
263	2007	汉中市	hanzhong	107.095	33.079	8319	0.011213	0.166313	23.49	9.6919	13662	0.398743
264	2007	安康市	ankang	108.915	32.7277	7067	0.0125954	0.186288	11.85	8.8785	15806	0.315205
265	2007	兰州市	lanzhou	103.697	36.3046	22325	0.0185941	0.113678	56.46	31.9084	6642.98	0.458655
266	2007	嘉峪关市	jiayuguan	98.2234	39.7953	58856	0.0051837	0.065357	4.37	3.9909	901.701	0.815857
267	2007	酒泉市	jiuquan	96.2607	40.4428	20524	0.00993358	0.133108	9.93	4.93	9040.15	0.463694
268	2007	张掖市	zhangye	99.9047	38.9027	11514	0.0187265	0.183824	9.31	3.26	9040.5	0.369678
269	2007	金昌市	jinchang	102.005	38.4008	45574	0.00363007	0.0747433	7.51	2.2	2000.68	0.843861
270	2007	武威市	wuwei	103.044	38.1341	9885	0.00754587	0.158401	9.27	3.23	8410.33	0.354969
271	2007	白银市	baiyin	104.635	36.6071	11868	0.0104278	0.154319	15.59	4.109	9139.51	0.555689
272	2007	庆阳市	qingyang	107.59	36.1502	7998	0.0176827	0.24131	9.34	2.9542	10216.9	0.592195
273	2007	平凉市	pingliang	106.663	35.2936	6753	0.0166959	0.252085	12.95	2.54	9119.54	0.397238
274	2007	定西市	dingxi	104.466	35.1228	3398	0.033925	0.381012	10.28	2.6	8576.17	0.229216
275	2007	天水市	tianshui	105.743	34.6539	5550	0.0230623	0.251691	18.01	5.48	8469.12	0.373616
276	2007	陇南市	longnan	105.225	33.5999	4067	0.0237017	0.383639	10.92	2.12	10092.9	0.36618
277	2007	西宁市	xining	101.488	36.8277	15999	0.023892	0.131538	23.48	11.2658	6791	0.517698
278	2007	银川市	yinchuan	106.339	38.176	27845	0.0120925	0.118626	29.22	11.4	3000	0.495601
279	2007	石嘴山市	shizuishan	106.513	38.9582	22264	0.00484328	0.132098	8.01	7.68	2134.6	0.680797
280	2007	吴忠市	wuzhong	106.499	37.4282	10676	0.0132539	0.240359	8.18	2.37	4903.2	0.530822
281	2007	中卫市	zhongwei	105.463	37.04	8800	0.0118665	0.254604	4.99	2.6967	4925	0.399139
282	2007	固原市	guyuan	106.19	35.9379	4054	0.0251798	0.498582	5.8	2.3	3370	0.20144
283	2007	乌鲁木齐市	wulumuqi	87.8027	43.5276	31140	0.011646	0.0832829	47.03	29.3956	2146.11	0.385948
284	2007	克拉玛依市	wulamayi	85.1878	45.4498	98938	0.0271058	0.083134	15.95	4.3707	581.724	0.895902
1	2008	北京市	beijing	116.421	40.169	63029	0.100934	0.186811	570.26	439.829	20340	0.242299
2	2008	上海市	shanghai	121.426	31.174	73124	0.0878032	0.189363	377.22	418.6	15844	0.455238
3	2008	天津市	tianjin	117.327	39.289	55473	0.0450917	0.136555	200.61	138.73	12059	0.601329
4	2008	重庆市	chongqing	107.871	30.0426	18025	0.029682	0.199348	677.84	189.57	108632	0.520302
5	2008	石家庄市	shijiazhuang	114.438	38.1093	28923	0.0144174	0.068274	84.76	95.694	14830	0.501894
6	2008	张家口市	zhangjiakou	115.024	40.8524	17134	0.00902314	0.154212	32.71	22.9775	19106	0.439677
7	2008	承德市	chengde	117.526	41.3336	21048	0.0121157	0.149424	24.83	18.2804	18331	0.601729
8	2008	唐山市	tangshan	118.32	39.7547	48054	0.0109621	0.0721789	77.84	52.541	13214	0.593422
9	2008	秦皇岛市	qinhuangdao	119.166	40.087	27481	0.00626615	0.116431	28.31	32.0905	8397	0.405414
10	2008	廊坊市	langfang	116.62	39.237	25757	0.0141437	0.10133	27.08	31.0196	8788	0.566415
11	2008	保定市	baoding	115.162	39.0063	14518	0.00571893	0.105181	68.14	59.0785	17293	0.483013
12	2008	沧州市	cangzhou	116.741	38.2493	24665	0.00530487	0.072831	46.17	32.1744	12713	0.505163
13	2008	衡水市	hengshui	115.814	37.7457	14843	0.00772156	0.105357	21	20.6412	10464	0.489137
14	2008	邢台市	xingtai	114.826	37.1999	14315	0.00638827	0.11094	33.43	28.5716	13229	0.570647
15	2008	邯郸市	handan	114.552	36.546	22651	0.00896873	0.0778708	55.95	96.2177	13138	0.551106
16	2008	太原市	taiyuan	112.282	37.9463	42378	0.0280351	0.104119	79.1	65.4152	6013	0.503407
17	2008	大同市	datong	113.703	39.8893	17974	0.0133947	0.174308	47.2	19.3936	11460	0.529149
18	2008	朔州市	shuozhou	112.633	39.6095	27458	0.0123287	0.143985	14.29	6.4807	8788	0.61845
19	2008	忻州市	xinzhou	112.419	38.8719	10101	0.0215632	0.272964	22.15	10.4746	15876	0.516256
20	2008	阳泉市	yangquan	113.487	38.0503	23593	0.0175245	0.130813	22.53	12.5458	5250	0.59209
21	2008	晋中市	jinzhou	112.958	37.3053	18219	0.0133302	0.150896	32.25	21.2607	14104	0.57958
22	2008	吕梁市	lvliang	111.246	37.6666	17553	0.00908138	0.161031	32.48	15.1659	14759	0.708109
23	2008	长治市	changzhi	112.906	36.456	20821	0.0144137	0.14242	34.98	17.4317	10490	0.634663
24	2008	临汾市	linfen	111.351	36.2163	18031	0.00981938	0.144998	35.54	23.0852	16081	0.653324
25	2008	晋城市	jincheng	112.697	35.5839	23680	0.0170884	0.119975	25.78	11.7277	7637	0.635056
26	2008	运城市	yuncheng	111.066	35.1636	12313	0.00934413	0.134613	30.93	28	14315	0.523429
27	2008	呼和浩特市	huhehante	111.486	40.5926	49606	0.0112567	0.101172	31.44	26.3278	6236	0.381268
28	2008	呼伦贝尔市	hulunbeier	121.169	49.6505	23413	0.0204375	0.214999	36.92	15.71	18714	0.364256
29	2008	通辽市	tongliao	121.549	43.8107	25402	0.0132548	0.162941	23	9.1773	16491	0.523536
30	2008	赤峰市	chifeng	118.841	43.2121	17242	0.00754529	0.202733	30.78	10.67	20951	0.498691
31	2008	巴彦淖尔市	bayanmaoer	107.587	41.4489	25237	0.00985287	0.183259	14.76	6.7	19300	0.522958
32	2008	乌兰察布市	wulanchabu	112.427	41.6862	20358	0.0152986	0.208235	14.23	7.9	11923	0.486588
33	2008	包头市	baotou	110.237	41.553	70004	0.0118722	0.0870271	32.95	17.4598	6746	0.570415
34	2008	鄂尔多斯市	eerduosi	108.63	39.4038	102128	0.0102502	0.104601	15.14	6.8752	14585	0.581054
35	2008	乌海市	wuhai	106.876	39.5634	50036	0.0137859	0.13107	10.15	3.51	766	0.661724
36	2008	哈尔滨市	haerbin	127.935	45.6309	29012	0.025274	0.10504	145.46	86.754	18926	0.375706
37	2008	黑河市	heihe	126.944	49.2184	11800	0.0144928	0.23308	28.54	8.1045	8795	0.161122
38	2008	伊春市	yichun	129.178	47.8133	14029	0.0168817	0.20894	18.14	8.2006	2267	0.367074
39	2008	齐齐哈尔市	qiqihaer	124.489	47.6559	12272	0.0128356	0.173692	41.81	25.1194	18874	0.347685
40	2008	鹤岗市	hegang	130.738	47.627	16887	0.0087006	0.163771	26.81	6.5182	2463	0.435842
41	2008	佳木斯市	jiamusi	132.269	47.2716	15871	0.00853199	0.177373	29.38	21.3	9210	0.20805
42	2008	双鸭山市	shuangyashan	132.455	46.6501	17285	0.00838685	0.160728	33.07	6.6012	3729	0.429533
43	2008	绥化市	suihua	126.557	46.8521	9397	0.00838202	0.204128	24.04	17.905	17546	0.249064
44	2008	大庆市	daqing	124.662	46.3265	80655	0.00536219	0.0499571	54.16	37.164	7690	0.850785
45	2008	七台河市	qitaihe	130.797	45.8851	20826	0.00686044	0.1672	13.87	5.3	1626	0.587786
46	2008	鸡西市	jixi	132.267	45.6358	16541	0.00694884	0.106603	28.07	10.8033	5085	0.323066
47	2008	牡丹江市	wudanjiang	129.864	44.5786	17983	0.0146891	0.148718	24	26.2994	7135	0.352215
48	2008	长春市	chuangchun	125.738	44.3711	34193	0.00936965	0.0938096	87.76	163.2	19087	0.512056
49	2008	白城市	baicheng	123.006	45.3393	14327	0.0131811	0.208066	17.75	7.8495	8568	0.391992
50	2008	松原市	songyuan	124.462	44.7959	28486	0.00254611	0.0924269	23.5	6.2	11286	0.564632
51	2008	吉林市	jilin	126.813	43.5725	30016	0.00972779	0.10451	33.5	29.7332	14775	0.488935
52	2008	四平市	siping	124.448	43.5547	17739	0.00564244	0.119824	19.87	12.4178	8185	0.34785
53	2008	辽源市	liaoyuan	125.27	42.8057	21989	0.00927763	0.151082	9.12	5.0216	3987	0.536893
54	2008	白山市	baishan	127.257	42.0665	23159	0.0101049	0.194287	14.65	8.3324	6389	0.561245
55	2008	通化市	tonghua	125.919	41.9468	19703	0.0238482	0.156226	20.02	10	6118	0.524982
56	2008	沈阳市	shenyang	123.085	42.0797	54248	0.0325157	0.105359	104.42	107.7	11497	0.501006
57	2008	铁岭市	tieling	124.138	42.645	17543	0.0199485	0.144304	22.5	16.72	10290	0.513508
58	2008	阜新市	fuxin	121.918	42.2684	12134	0.0111154	0.221013	16.46	12.7142	5974	0.399788
59	2008	抚顺市	fushun	124.607	41.8408	29645	0.01206	0.133013	26.99	25.22	5650	0.567599
60	2008	朝阳市	chaoyang	119.994	41.5008	13114	0.0180717	0.208056	21.88	17.78	13705	0.482578
61	2008	本溪市	benxi	124.546	41.2269	39199	0.0132109	0.124243	23.95	16.29	3825	0.634078
62	2008	辽阳市	liaoyang	123.203	41.1776	30897	0.0120859	0.104463	17.46	18.623	3222	0.634911
63	2008	鞍山市	anshan	122.99	40.712	45830	0.00941313	0.0973257	38	34.19	7008	0.546525
64	2008	盘锦市	panjin	122.058	41.1015	51214	0.00650222	0.0863517	50.62	16.7	3281	0.724602
65	2008	锦州市	jinzhou	121.585	41.458	22287	0.0127817	0.117621	25.83	26.78	7006	0.43882
66	2008	葫芦岛市	huludao	120.164	40.6199	16351	0.00873706	0.15394	23.34	18.41	6501	0.468695
67	2008	营口市	yingkou	122.448	40.3935	30177	0.00994926	0.109838	17.44	19.4497	3871	0.574725
68	2008	丹东市	dandong	124.384	40.5582	23223	0.0120349	0.141018	18.69	25.12	7241	0.470938
69	2008	大连市	dalian	122.227	39.6244	63198	0.0379216	0.106266	95.01	102.081	11472	0.516789
70	2008	南京市	nanjing	118.827	31.9231	60808	0.0251062	0.107196	104.13	110.74	10164	0.475497
71	2008	连云港市	lianyungang	119.122	34.532	15458	0.0295907	0.141887	32.52	25.8822	10920	0.47335
72	2008	徐州市	xuzhou	117.498	34.3554	21367	0.0132996	0.0991583	61.12	48.8024	15402	0.528943
73	2008	宿迁市	suqian	118.5	33.7913	12289	0.0211263	0.150547	19.82	13.8991	10050	0.466125
74	2008	淮安市	huaian	118.957	33.3722	17104	0.0249009	0.124798	38.17	21.9286	11064	0.494906
75	2008	盐城市	yancheng	120.156	33.5356	19775	0.0146576	0.0958384	50.35	28.6966	17571	0.485511
76	2008	泰州市	qinzhou	120.036	32.5793	27843	0.0193645	0.0899605	34.89	34.4195	7954	0.579974
77	2008	扬州市	yangzhou	119.457	32.7356	34238	0.0194421	0.0803777	37.2	39.9258	9907	0.570594
78	2008	镇江市	zhenjiang	119.43	32.0303	52391	0.0175714	0.0685829	36.24	33.918	6475	0.598946
79	2008	南通市	nantong	120.979	32.2176	32815	0.020244	0.0781707	60.55	48.5974	14989	0.570062
80	2008	常州市	changzhou	119.593	31.6428	61503	0.0249729	0.0847684	37.04	58.2584	7185	0.58918
81	2008	无锡市	wuxi	120.035	31.5219	95460	0.0183532	0.0767017	67.81	95.7974	7446	0.576212
82	2008	苏州市	suzhou	120.646	31.3581	106863	0.0339767	0.0928727	121.13	152.811	11803	0.62011
83	2008	杭州市	hangzhou	119.439	29.903	70832	0.038795	0.0877751	182.41	132.127	14700	0.499749
84	2008	湖州市	huzhou	119.875	30.7497	40089	0.0272058	0.0835032	32.7	29.2076	7386	0.573549
85	2008	嘉兴市	jiaxing	120.747	30.6496	43129	0.0287765	0.0748747	74.6	54.1409	7412	0.597857
86	2008	绍兴市	shaoxing	120.618	29.7188	50909	0.0278571	0.0648212	86.12	53.142	8891	0.597908
87	2008	舟山市	zhoushan	122.188	30.085	50683	0.0362366	0.156611	13.06	15.8807	1615	0.461887
88	2008	宁波市	ningbo	121.445	29.7256	69997	0.0391277	0.110848	114.63	256.622	9572	0.55415
89	2008	金华市	jinhua	119.916	29.1444	36538	0.0323269	0.0818013	40.45	56.0953	11291	0.53695
90	2008	衢州市	quzhou	118.645	28.9458	23362	0.0298991	0.117114	15.67	15.6713	7018	0.54797
91	2008	台州市	taizhou	121.065	28.7831	34374	0.0206938	0.0782631	58.18	55.817	10593	0.527902
92	2008	丽水市	lishui	119.48	28.2156	22053	0.0382436	0.169624	15.82	17.0183	11697	0.486177
93	2008	温州市	wenzhou	120.403	27.9083	31555	0.0193764	0.0864859	103.23	110.399	13479	0.530778
94	2008	合肥市	hefei	117.224	32.0016	34482	0.0288845	0.133497	49.75	32.468	8548	0.501502
95	2008	淮北市	huaibei	116.703	33.6763	17029	0.00922658	0.117366	19.97	7.0133	3601	0.598954
96	2008	亳州市	bozhou	115.784	33.7546	7918	0.00311959	0.15074	15.83	7.36	10792	0.303225
97	2008	宿州市	suzhou	117.19	33.8632	8982	0.00887302	0.140364	23.28	10.5786	12520	0.330979
98	2008	蚌埠市	bengbu	117.316	33.114	13632	0.0411666	0.151319	18.24	16.79	6493	0.396169
99	2008	阜阳市	fuyang	115.92	33.0578	6475	0.00672677	0.189926	27.45	10.9249	11314	0.333863
100	2008	淮南市	huainan	116.71	32.7528	19809	0.0144967	0.119717	28.47	8.7272	4178	0.611025
101	2008	滁州市	chuzhou	118.09	32.5482	11626	0.0129896	0.160912	18.35	9.7007	14529	0.428636
102	2008	六安市	liuan	116.309	31.763	7473	0.0074183	0.185832	21.77	9.9903	16017	0.385629
103	2008	马鞍山市	maanshan	118.609	31.5364	49824	0.01832	0.111721	15.22	11.8	2233	0.679654
104	2008	芜湖市	wuhu	118.323	31.0846	32500	0.0436684	0.112461	23.98	18.2989	4807	0.606092
105	2008	宣城市	xuancheng	118.849	30.6826	15953	0.0199363	0.166307	11.58	7.0518	11927	0.429656
106	2008	铜陵市	tongling	117.891	30.9461	44100	0.0180628	0.109925	11.57	5.5	1529	0.671116
107	2008	池州市	chizhou	117.346	30.2888	14147	0.0136642	0.222635	7.25	4.5118	6828	0.408273
108	2008	安庆市	anqing	116.585	30.6214	12595	0.0140368	0.158889	24.12	15.6	14836	0.424375
109	2008	黄山市	huangshan	118.057	29.9172	16867	0.029976	0.184982	9.16	7.3147	5434	0.394552
110	2008	福州市	fuzhou	119.126	26.0817	33615	0.0126274	0.0780134	95.84	61.3171	9761	0.474538
111	2008	宁德市	ningde	119.444	26.9691	17851	0.00771371	0.100986	15.92	14.45	9289	0.403947
112	2008	南平市	nanping	118.119	27.3382	19348	0.0128733	0.0996488	23.24	14.1074	13441	0.394105
113	2008	三明市	shanming	117.37	26.2947	25407	0.0125262	0.0794965	21.26	16.1184	13315	0.478243
114	2008	莆田市	putian	118.859	25.4576	21515	0.0101384	0.0743445	27.16	16.3259	5186	0.565365
115	2008	龙岩市	longyan	116.715	25.29	24334	0.0147655	0.0902466	26.27	16.39	11834	0.518332
116	2008	泉州市	quanzhou	118.241	25.1969	34840	0.0125517	0.0596438	128.21	80.918	13920	0.593519
117	2008	漳州市	zhangzhou	117.433	24.3707	21073	0.0127443	0.0920721	38.53	23.7878	10024	0.445061
118	2008	厦门市	xiamen	118.085	24.6712	62651	0.0534416	0.152619	77.82	54.06	1837	0.524378
119	2008	南昌市	nanchan	115.99	28.6764	36105	0.0135277	0.0892545	63	72.4561	9308	0.554013
120	2008	九江市	jiujiang	115.434	29.3301	14785	0.00815729	0.149044	31.96	20.9476	16862	0.549458
121	2008	景德镇市	jingdezhen	117.254	29.3231	20646	0.0100752	0.124337	16.95	7.7395	3957	0.584432
122	2008	上饶市	shanrao	117.466	28.7767	9718	0.0131712	0.188809	33.51	19	17035	0.474166
123	2008	鹰潭市	yingtan	117.082	28.2421	23222	0.0124893	0.124708	7.98	5.3398	3515	0.635609
124	2008	抚州市	fuzhou	116.408	27.5229	11233	0.0139915	0.186045	20.34	19.741	12110	0.479758
125	2008	新余市	xinyu	114.817	27.8504	35629	0.00919169	0.110882	28.7	6.8902	3878	0.643175
126	2008	宜春市	yichun	114.941	28.3013	11336	0.0115382	0.170057	27.26	13.7933	15391	0.52
127	2008	萍乡市	pingxiang	113.886	27.5086	21002	0.00853369	0.131191	13.72	9.9846	5410	0.626647
128	2008	吉安市	jian	114.802	26.9721	10571	0.0115248	0.198454	19.57	9.5428	19234	0.462416
129	2008	赣州市	gangzhou	115.26	25.7024	10016	0.0088447	0.188217	40.59	25.8571	25056	0.430326
130	2008	济南市	jinan	117.064	36.7418	45724	0.014934	0.073347	120.6	88.7	11011	0.440999
131	2008	德州市	dezhou	116.621	37.2256	25606	0.00640941	0.0683416	36.43	20.4797	20640	0.559215
132	2008	滨州市	binzhou	117.785	37.4903	33610	0.00970222	0.0817244	36.14	19.6922	14373	0.609356
133	2008	东营市	dongying	118.539	37.5969	102741	0.00760345	0.0437108	36.98	23.0008	8013	0.765329
134	2008	烟台市	yantai	120.781	37.229	49012	0.011958	0.0609312	82.77	55.7201	14039	0.608868
135	2008	威海市	weihai	121.975	37.1191	63519	0.0203949	0.0686518	38.12	30.145	6621	0.611428
136	2008	淄博市	zibo	118.027	36.6064	51547	0.0148106	0.0610566	58.93	41.6357	10194	0.647645
137	2008	潍坊市	weifang	119.032	36.5476	28106	0.0178316	0.0731795	68.62	47.7608	21996	0.583931
138	2008	聊城市	liaocheng	115.883	36.4668	22556	0.0114667	0.0728054	35.11	21.0019	14059	0.589928
139	2008	泰安市	taian	117.024	36.0081	27794	0.0176971	0.0737551	51.47	26.5	13364	0.554609
140	2008	青岛市	qingdao	120.103	36.4365	52677	0.0225762	0.0832723	126.22	149.437	14632	0.508422
141	2008	日照市	rizhao	119.105	35.5917	28300	0.00577774	0.0739414	19.3	17.6758	6314	0.542902
142	2008	济宁市	jining	116.731	35.3689	26721	0.0170369	0.0822852	62	31.7226	15005	0.557682
143	2008	菏泽市	heze	115.686	35.1404	10050	0.0170944	0.140566	34.32	23.6146	18917	0.50518
144	2008	临沂市	linyi	118.264	35.3043	19949	0.0100612	0.0778253	54.39	36.4015	21512	0.511539
145	2008	枣庄市	zaozhuang	117.387	34.9089	29978	0.0076645	0.073233	34.58	16.6271	6540	0.627872
146	2008	郑州市	zhengzhou	113.46	34.6206	40616	0.015015	0.0963723	100.22	109.047	12134	0.552429
147	2008	安阳市	anyang	114.349	35.8686	19924	0.0181661	0.0918666	42.43	35.3866	11436	0.624864
148	2008	鹤壁市	hebi	114.288	35.7197	24070	0.0137579	0.0947077	16.14	11.6553	4283	0.658098
149	2008	濮阳市	puyang	115.312	35.8079	18803	0.0117575	0.0971763	31.03	12.7773	5999	0.66512
150	2008	新乡市	xinxiang	114.076	35.2544	17217	0.0166911	0.104506	42.25	39.3373	12599	0.548926
151	2008	焦作市	jiaozuo	113.1	35.0873	30356	0.0144049	0.0787591	32.26	25.2475	7172	0.668531
152	2008	三门峡市	shanmenxia	111.082	34.3379	29515	0.0164137	0.099938	23.13	17.3102	9244	0.669418
153	2008	开封市	kaifeng	114.517	34.5962	14713	0.0125042	0.108032	26.44	23.7239	8574	0.45324
154	2008	洛阳市	luoyang	112.005	34.2807	30084	0.0160191	0.0887712	52.01	43.6072	17636	0.610844
155	2008	商丘市	shangqiu	115.68	34.274	12092	0.00978967	0.126625	38.15	17.4329	22390	0.446698
156	2008	许昌市	xuchang	113.698	34.0508	24706	0.00983852	0.0721254	27.84	27.8222	8925	0.656269
157	2008	平顶山市	pingdingshan	112.987	33.7911	21998	0.012437	0.0961439	47.33	26.7772	13089	0.652178
158	2008	周口市	zhoukou	114.853	33.7029	9905	0.00986049	0.130909	43.55	19.9943	20786	0.427708
159	2008	漯河市	luohe	113.862	33.636	22237	0.00819794	0.0815634	21.48	13.26	5037	0.683513
160	2008	南阳市	nanyang	112.276	33.0256	16367	0.017482	0.0997591	69.29	26.1771	36632	0.523096
161	2008	驻马店市	zhumadian	114.124	32.9106	10610	0.0133533	0.133639	37.22	20.8062	18532	0.42252
162	2008	信阳市	xinyang	114.88	32.0668	13015	0.00904256	0.138374	41.95	19.9854	24036	0.413526
163	2008	武汉市	wuhan	114.326	30.6265	44290	0.0217347	0.0954235	170.45	132	9962	0.461518
164	2008	十堰市	shiyan	110.433	32.4303	13892	0.0100033	0.146448	39.37	12.2	17297	0.461303
165	2008	襄阳市	xiangyang	111.919	31.9121	18458	0.012194	0.0964069	44.51	25.11	24599	0.449813
166	2008	随州市	suizhou	113.4	31.8239	14074	0.0123952	0.102304	10.5	4.89	6189	0.442134
167	2008	荆门市	jingmen	112.6	31.0669	18309	0.00983474	0.0945021	26.85	11.8409	9437	0.397579
168	2008	孝感市	xiaogan	113.869	31.1309	12698	0.0107544	0.0917271	50.96	10.859	13108	0.411341
169	2008	宜昌市	yichang	111.111	30.737	25445	0.0202355	0.102575	34.53	23.0341	24682	0.537095
170	2008	黄冈市	huanggang	115.335	30.7104	6520	0.0150229	0.170249	36.38	13.8458	18409	0.339958
171	2008	鄂州市	ezhou	114.744	30.3398	26142	0.00915527	0.0888098	15.39	4.7823	2770	0.548908
172	2008	荆州市	jingzhou	112.738	30.1447	9554	0.00741851	0.106451	36.69	18.0445	17151	0.338344
173	2008	黄石市	huangshi	115.014	29.9288	22980	0.00192429	0.0953981	31.15	11.3	4520	0.534524
174	2008	咸宁市	xianning	114.173	29.6233	14299	0.0139926	0.153105	21.35	8.3332	12256	0.427824
175	2008	长沙市	changsha	113.145	28.2348	45765	0.0318196	0.0868245	86.67	62.3458	11905	0.5223
176	2008	岳阳市	yueyang	113.239	29.0783	21410	0.0115841	0.122189	40.62	16.05	15315	0.517119
177	2008	张家界市	zhangjiajie	110.491	29.3797	12338	0.0129416	0.189288	7.34	6.6504	6556	0.233036
178	2008	常德市	changde	111.49	29.3037	19201	0.00556445	0.107628	32.75	14.686	17161	0.445996
179	2008	益阳市	yiyang	111.909	28.5724	12223	0.0177144	0.15159	22.83	8.9813	11792	0.333829
180	2008	湘潭市	xiangtan	112.578	27.7385	23673	0.0220615	0.103987	28.8	20.2	6874	0.506219
181	2008	株洲市	zhuzhou	113.501	27.1207	24563	0.0195389	0.10358	31.61	17.5302	10412	0.54673
182	2008	娄底市	loudi	111.598	27.7308	13509	0.00234481	0.122094	23.21	12.5612	11037	0.503845
183	2008	怀化市	huaihua	110.061	27.5266	10950	0.00705394	0.189504	24.77	14.9439	16569	0.368115
184	2008	邵阳市	shaoyang	110.865	26.9076	8332	0.00786545	0.188624	32.19	13.9369	19123	0.324489
185	2008	衡阳市	hengyang	112.56	26.7996	14858	0.00674839	0.119236	46.37	16.8476	17384	0.412318
186	2008	永州市	yongzhou	111.727	25.7651	11551	0.00969816	0.160966	27.78	10.4356	18580	0.306157
187	2008	郴州市	chenzhou	113.131	25.8052	16668	0.0195733	0.1341	27.15	13.4406	11506	0.48789
188	2008	广州市	guangzhou	113.525	23.3916	81233	0.0319156	0.0868265	225.54	229	8781	0.389366
189	2008	韶关市	shaoguang	113.775	24.8125	18503	0.0195046	0.13067	28.56	15.6264	13050	0.480994
190	2008	梅州市	meizhou	116.058	24.2061	11604	0.0137503	0.170783	22.66	16.88	15298	0.424772
191	2008	河源市	heyuan	114.943	24.0332	13860	0.0107173	0.160359	23.33	9.8129	13889	0.549489
192	2008	清远市	qingyuan	112.86	24.305	20205	0.00625619	0.102044	25.19	73.3857	17488	0.57508
193	2008	潮州市	chaozhou	116.761	23.8248	17336	0.00970955	0.0843821	11.96	13.58	4537	0.567712
194	2008	揭阳市	jieyang	116.127	23.3422	12679	0.00422465	0.0859784	20.56	17.4183	6274	0.56006
195	2008	汕头市	shantou	116.404	23.2384	19384	0.0118273	0.0896896	31.65	43.388	3735	0.543343
196	2008	肇庆市	zhaoqing	112.183	23.5403	18951	0.0232507	0.11035	26.59	21.6	10218	0.36713
197	2008	惠州市	huizhou	114.482	23.2549	33077	0.0126314	0.0823789	73.66	46.1379	10468	0.588557
198	2008	佛山市	foushan	112.921	23.0312	72975	0.018239	0.0564258	55.1	80.4	5089	0.656038
199	2008	东莞市	dongguang	113.852	22.9611	53285	0.0252246	0.0582917	21.24	96.3744	3883	0.527793
200	2008	云浮市	yunfu	111.768	22.819	13439	0.0217877	0.129262	16.74	34.0073	6936	0.442612
201	2008	汕尾市	shanwei	115.519	23.0267	12130	0.00770922	0.114552	14.15	9.18	4819	0.463524
202	2008	江门市	jiangmen	112.643	22.3248	30973	0.0172577	0.0723088	41.7	40.23	9929	0.575899
203	2008	中山市	zhongshan	113.359	22.5422	56106	0.0283425	0.0721459	24.29	46.02	1667	0.603916
204	2008	深圳市	shenzhen	114.117	22.6443	89814	0.0700464	0.113988	200.4	205.5	1990	0.488793
205	2008	珠海市	zhuhai	113.342	22.2005	67591	0.0302462	0.106446	55.87	24	1393	0.546832
206	2008	阳江市	yangjiang	111.75	22.0474	20479	0.0119709	0.0949248	17.23	11.7641	7079	0.405423
207	2008	茂名市	maoming	110.926	22.0166	16889	0.00418446	0.0689539	30.33	17.5714	15320	0.415884
208	2008	湛江市	zhanjiang	110.148	21.0971	15297	0.0050083	0.10586	39.41	21.3	21311	0.468112
209	2008	南宁市	nanning	108.468	23.0588	19142	0.0185533	0.126182	65.2	42.5411	10399	0.346539
210	2008	桂林市	guilin	110.516	25.3386	17435	0.0141288	0.132668	31.03	23.19	10692	0.452368
211	2008	河池市	hechi	107.841	24.6421	9667	0.014353	0.219644	17.42	10.81	7317	0.453159
212	2008	贺州市	hezhou	111.36	24.3471	12103	0.0064705	0.140278	8.08	4.4491	3232	0.525154
213	2008	柳州市	liuzhou	109.379	24.9393	21181	0.0154234	0.105905	34.22	20.722	7489	0.603352
214	2008	百色市	baise	106.294	23.9944	10037	0.00940563	0.210676	17.59	13.3135	12644	0.522799
215	2008	来宾市	laibin	109.39	23.8478	11903	0.00576994	0.171274	11.17	5.2897	5660	0.427241
216	2008	梧州市	wuzhou	110.99	23.4743	13115	0.00574078	0.12724	15.28	10.92	5921	0.538588
217	2008	贵港市	guigang	109.997	23.301	9386	0.00281284	0.11904	15.04	11.1706	5835	0.405315
218	2008	玉林市	yulin	110.176	22.4392	9267	0.00629951	0.118151	24.92	13.0479	8617	0.381718
219	2008	崇左市	chongzuo	107.281	22.5178	12226	0.0125113	0.198497	13.28	4.4597	6487	0.35618
220	2008	钦州市	qinzhou	109.026	22.2015	11740	0.00344444	0.129293	12.54	0.2859	4766	0.398812
221	2008	防城港市	fangchengang	107.995	21.8894	25375	0.00311999	0.123557	7.84	4.4762	2521	0.498771
222	2008	北海市	beihai	109.312	21.6819	20093	0.00812412	0.099578	10.33	5.7678	2476	0.429653
223	2008	海口市	haikou	110.385	19.8727	24420	0.0132416	0.105574	28.87	30.86	1936	0.258378
224	2008	三亚市	shanya	109.431	18.384	30572	0.0392904	0.198689	5.61	4.9	976	0.342969
225	2008	成都市	chengdu	103.835	30.7052	30855	0.0218001	0.129821	155.57	117.31	19447	0.465692
226	2008	广元市	guangyuan	105.797	32.2562	8550	0.0156448	0.166115	15.17	6.8987	11465	0.344151
227	2008	巴中市	bazhou	107.009	32.0068	6806	0.0135452	0.321125	13.27	6.4621	10853	0.239262
228	2008	绵阳市	mianyang	104.728	31.8556	15012	0.0231256	0.42309	34.55	22.156	14155	0.446189
229	2008	德阳市	deyang	104.448	31.1465	19084	0.0199873	0.291274	22.62	15.5027	7400	0.551724
230	2008	达州市	dazhou	107.62	31.3594	10580	0.00892564	0.17304	24.97	10.4255	14796	0.406828
231	2008	南充市	nanchong	106.188	31.1855	9687	0.0097533	0.224324	26	11.0574	16186	0.425567
232	2008	遂宁市	suining	105.469	30.638	10454	0.00736845	0.192459	19.58	6.02	7860	0.4614
233	2008	广安市	guangan	106.659	30.4359	10862	0.0046283	0.145776	11.13	8.0306	9061	0.404791
234	2008	资阳市	ziyang	104.95	30.1887	11068	0.0116866	0.16088	14.65	8.0371	9673	0.459444
235	2008	眉山市	meishan	103.743	29.9386	13716	0.00865499	0.1896	11.57	8.3452	6461	0.514599
236	2008	雅安市	yaan	102.678	29.9077	14051	0.0215083	0.294072	9.33	8.4546	5080	0.501923
237	2008	内江市	neijiang	104.909	29.6481	12309	0.00571393	0.125162	25.15	11.2219	9624	0.536639
238	2008	乐山市	leshan	103.581	29.2214	16737	0.0104607	0.148808	29.94	20.1858	7996	0.586586
239	2008	自贡市	zigong	104.698	29.2724	17348	0.0124391	0.118043	21.18	14.9935	5131	0.509253
240	2008	泸州市	luzhou	105.662	28.428	11831	0.00651233	0.144568	26.28	16.9933	10773	0.486232
241	2008	宜宾市	yibin	104.636	28.5803	14489	0.0127442	0.146328	32.13	15.6744	11161	0.552225
242	2008	攀枝花市	panzhihua	101.744	26.8038	37278	0.0134258	0.13923	17.29	9.1698	3718	0.733215
243	2008	贵阳市	guiyang	106.71	26.8311	20638	0.0334369	0.175429	66.38	27.26	8482	0.469703
244	2008	遵义市	zunyi	107.075	28.1601	9570	0.0136535	0.200314	29.18	14.9474	19837	0.477531
245	2008	六盘水市	liupanshui	104.906	26.1366	12944	0.0112083	0.164235	17.94	5.8735	11048	0.630539
246	2008	安顺市	anshun	105.958	25.9955	6617	0.0196461	0.313271	10.8	4.84	6424	0.385973
247	2008	昆明市	kunming	102.912	25.3808	25826	0.0213967	0.154455	92.75	93	16035	0.461109
248	2008	昭通市	shaotong	104.019	27.6365	5162	0.0122007	0.32428	16.74	6.2933	14356	0.429044
249	2008	丽江市	lijiang	100.549	26.9184	8301	0.0309046	0.364006	7.52	9.4685	5968	0.348097
250	2008	曲靖市	qujing	103.978	25.6851	13684	0.00839164	0.148472	30.31	10.3553	20293	0.538009
251	2008	保山市	baoshan	98.992	24.9677	7898	0.0111827	0.24184	12.34	4.4044	11519	0.285339
252	2008	玉溪市	yuxi	102.237	24.1249	26260	0.00755913	0.121671	17.73	12.8345	16364	0.621188
253	2008	临沧市	lincang	99.697	23.9134	6605	0.0108752	0.313379	10.61	3.47	13700	0.32766
254	2008	普洱市	puer	100.73	23.1642	6975	0.0174525	0.329931	13.62	5.8413	19047	0.319804
255	2008	西安市	xian	108.768	34.0865	26259	0.0106117	0.103646	130.85	81.3987	11895	0.450996
256	2008	榆林市	yulin	109.582	38.0362	30243	0.0173983	0.122176	21.51	9.8891	19331	0.786533
257	2008	延安市	yanan	109.291	36.421	33332	0.0185091	0.182995	22.31	7.3552	13311	0.807002
258	2008	铜川市	tongchuan	109.009	35.1691	15362	0.011232	0.20086	9.31	3.6	3185	0.598523
259	2008	渭南市	weinan	109.842	34.9311	9535	0.00802807	0.16942	34.73	14.45	17072	0.470627
260	2008	宝鸡市	baoji	107.197	34.3704	18992	0.0109149	0.105411	30.34	30.6	12398	0.60305
261	2008	咸阳市	xianyang	108.378	34.7738	15286	0.00721722	0.11155	37.32	15.9424	14294	0.492532
262	2008	商洛市	shangluo	109.897	33.6242	7291	0.0134222	0.273438	11.9	5.3627	9943	0.390025
263	2008	汉中市	hanzhong	107.095	33.079	10049	0.0140977	0.220417	23.39	11.1772	12398	0.385752
264	2008	安康市	ankang	108.915	32.7277	8802	0.0134378	0.248963	12.35	6.9546	17211	0.325331
265	2008	兰州市	lanzhou	103.697	36.3046	25628	0.0205748	0.117762	48.99	31.1682	6702	0.470585
266	2008	嘉峪关市	jiayuguan	98.2234	39.7953	69415	0.0054823	0.0664775	4.21	3.3291	610	0.820817
267	2008	酒泉市	jiuquan	96.2607	40.4428	24759	0.0142085	0.145446	9.88	4.81	9235	0.490474
268	2008	张掖市	zhangye	99.9047	38.9027	13285	0.0185152	0.220954	9.38	3.5975	9591	0.382833
269	2008	金昌市	jinchang	102.005	38.4008	41231	0.00386257	0.0426229	7.48	2.6	1887	0.810162
270	2008	武威市	wuwei	103.044	38.1341	11021	0.00699634	0.215321	10.15	3.5661	8644	0.368096
271	2008	白银市	baiyin	104.635	36.6071	13954	0.0115237	0.175343	14.58	5.436	9284	0.563975
272	2008	庆阳市	qingyang	107.59	36.1502	9872	0.0174205	0.276517	9.37	3.7352	10564	0.605507
273	2008	平凉市	pingliang	106.663	35.2936	7982	0.0207415	0.315712	12.17	2.71	9174	0.434389
274	2008	定西市	dingxi	104.466	35.1228	3602	0.0376467	0.50329	10.22	3.1	9016	0.228971
275	2008	天水市	tianshui	105.743	34.6539	6626	0.0223772	0.334876	17.97	4.8968	8851	0.368158
276	2008	陇南市	longnan	105.225	33.5999	4396	0.0233059	1.00386	11.11	2.2976	12088	0.264145
277	2008	西宁市	xining	101.488	36.8277	19494	0.0333239	0.159292	24.66	15.1588	6800	0.538596
278	2008	银川市	yinchuan	106.339	38.176	31436	0.0122892	0.122625	28.98	13.485	3010	0.487658
279	2008	石嘴山市	shizuishan	106.513	38.9582	32102	0.00669092	0.138741	7.8	7.985	2026	0.724116
280	2008	吴忠市	wuzhong	106.499	37.4282	12982	0.0192612	0.240252	8.38	3.7046	5443	0.550263
281	2008	中卫市	zhongwei	105.463	37.04	10498	0.0133501	0.248262	4.84	2.6862	5953	0.415029
282	2008	固原市	guyuan	106.19	35.9379	5108	0.0398601	0.549533	5.42	2.5	4576	0.209658
283	2008	乌鲁木齐市	wulumuqi	87.8027	43.5276	37343	0.0131925	0.0973687	46.57	34.87	2531	0.417043
284	2008	克拉玛依市	wulamayi	85.1878	45.4498	100216	0.0191286	0.070398	16.61	6.8925	605	0.909711
1	2009	北京市	beijing	116.421	40.169	70452	0.103931	0.190847	619.35	504.932	20755	0.234967
2	2009	上海市	shanghai	121.426	31.174	78989	0.143098	0.198695	385.41	470.32	16071	0.398883
3	2009	天津市	tianjin	117.327	39.289	62574	0.0451954	0.149468	201.65	154.55	14315	0.530167
4	2009	重庆市	chongqing	107.871	30.0426	22920	0.0238199	0.201851	717.88	203.8	110950	0.46199
5	2009	石家庄市	shijiazhuang	114.438	38.1093	30428	0.0129052	0.0802715	83.5	104.986	15396.8	0.49576
6	2009	张家口市	zhangjiakou	115.024	40.8524	18948	0.0385711	0.193954	32.21	30.5704	19052.9	0.418313
7	2009	承德市	chengde	117.526	41.3336	22198	0.0125231	0.170668	25.42	20.239	18516.5	0.516091
8	2009	唐山市	tangshan	118.32	39.7547	51179	0.0101167	0.0749511	81.83	70.2732	13459.2	0.577575
9	2009	秦皇岛市	qinhuangdao	119.166	40.087	27110	0.00744026	0.128917	28.64	39.687	8510.01	0.387438
10	2009	廊坊市	langfang	116.62	39.237	27904	0.0179681	0.115163	30.17	40.0906	8940.32	0.534237
11	2009	保定市	baoding	115.162	39.0063	15770	0.00520115	0.115813	67.5	70.246	17580.8	0.503652
12	2009	沧州市	cangzhou	116.741	38.2493	25719	0.00561284	0.0874632	43.23	41.2512	13097.7	0.482431
13	2009	衡水市	hengshui	115.814	37.7457	15192	0.00844955	0.138645	21.32	28.6775	10615.2	0.507969
14	2009	邢台市	xingtai	114.826	37.1999	15174	0.00910166	0.125563	34.4	37.4612	13456.1	0.565004
15	2009	邯郸市	handan	114.552	36.546	22779	0.00999613	0.0981115	54.85	99.9056	13510	0.538851
16	2009	太原市	taiyuan	112.282	37.9463	44319	0.0240862	0.103482	80.33	84.1973	6092.5	0.437175
17	2009	大同市	datong	113.703	39.8893	18710	0.0117432	0.186352	42.07	24.2986	11713.7	0.476875
18	2009	朔州市	shuozhou	112.633	39.6095	36452	0.0110617	0.128537	17.26	7.5827	9060.4	0.52342
19	2009	忻州市	xinzhou	112.419	38.8719	11292	0.0199452	0.29207	22.69	11.8518	16168.2	0.403157
20	2009	阳泉市	yangquan	113.487	38.0503	26383	0.0170916	0.140428	22.93	15.94	5303.6	0.571455
21	2009	晋中市	jinzhou	112.958	37.3053	20335	0.0133399	0.161881	36	24.4928	14319.4	0.522214
22	2009	吕梁市	lvliang	111.246	37.6666	16903	0.0102525	0.199118	28.89	21	14822.3	0.636897
23	2009	长治市	changzhi	112.906	36.456	23558	0.0153568	0.145305	35.96	23.9653	10584.8	0.627776
24	2009	临汾市	linfen	111.351	36.2163	18215	0.00992612	0.170923	35.62	32.6196	16596.4	0.573786
25	2009	晋城市	jincheng	112.697	35.5839	27108	0.0168814	0.12621	26.82	14.7961	8019.6	0.633175
26	2009	运城市	yuncheng	111.066	35.1636	14306	0.00856422	0.143266	32.16	36.3	14649.1	0.44369
27	2009	呼和浩特市	huhehante	111.486	40.5926	61108	0.0107026	0.100462	31.59	33.0765	6277	0.360859
28	2009	呼伦贝尔市	hulunbeier	121.169	49.6505	28882	0.0200586	0.231728	35.77	18.38	19268	0.390317
29	2009	通辽市	tongliao	121.549	43.8107	31147	0.0138684	0.158552	126.54	10	16687	0.554605
30	2009	赤峰市	chifeng	118.841	43.2121	21037	0.00760772	0.204916	30.07	12.55	21073	0.494464
31	2009	巴彦淖尔市	bayanmaoer	107.587	41.4489	29384	0.00730781	0.206873	14.7	9	19614	0.548963
32	2009	乌兰察布市	wulanchabu	112.427	41.6862	23489	0.0110778	0.227966	14.34	7.912	12114	0.52339
33	2009	包头市	baotou	110.237	41.553	84979	0.0125558	0.0901713	32.92	19.9979	6724	0.541844
34	2009	鄂尔多斯市	eerduosi	108.63	39.4038	134400	0.0150884	0.107189	15.94	7.157	15740	0.58329
35	2009	乌海市	wuhai	106.876	39.5634	64147	0.0190548	0.176867	10.81	6.97	843	0.688454
36	2009	哈尔滨市	haerbin	127.935	45.6309	32053	0.019888	0.109718	144.04	94.6879	19053	0.361563
37	2009	黑河市	heihe	126.944	49.2184	12882	0.013755	0.25948	29.28	8.7853	8813.4	0.161586
38	2009	伊春市	yichun	129.178	47.8133	13530	0.0199001	0.297434	17.67	10.1	2101.3	0.368365
39	2009	齐齐哈尔市	qiqihaer	124.489	47.6559	12714	0.0115464	0.132816	41.6	30.7337	18839.6	0.360068
40	2009	鹤岗市	hegang	130.738	47.627	18509	0.00973139	0.203361	26.5	7.1429	2463.9	0.463855
41	2009	佳木斯市	jiamusi	132.269	47.2716	17172	0.00762723	0.20451	28.35	17.6342	9235.4	0.213644
42	2009	双鸭山市	shuangyashan	132.455	46.6501	19817	0.00392284	0.199934	32.73	7.7234	3746.7	0.434759
43	2009	绥化市	suihua	126.557	46.8521	10471	0.00890937	0.206795	24.7	18.1415	17420	0.244033
44	2009	大庆市	daqing	124.662	46.3265	76068	0.00638678	0.0564695	52.94	41.9819	7647.5	0.78678
45	2009	七台河市	qitaihe	130.797	45.8851	25534	0.00532475	0.18283	13.23	5.561	1643	0.633348
46	2009	鸡西市	jixi	132.267	45.6358	18547	0.00734841	0.110228	27.82	11.8157	5094.7	0.391167
47	2009	牡丹江市	wudanjiang	129.864	44.5786	22645	0.017852	0.163945	24.23	26.2712	7292.8	0.374482
48	2009	长春市	chuangchun	125.738	44.3711	37753	0.0104927	0.107425	89.1	247.6	20047	0.506498
49	2009	白城市	baicheng	123.006	45.3393	17404	0.0120047	0.229457	17.99	11.2418	8972	0.420644
50	2009	松原市	songyuan	124.462	44.7959	31421	0.00439372	0.103244	24.04	10.4	11340	0.497674
51	2009	吉林市	jilin	126.813	43.5725	34583	0.0195098	0.109791	33.09	38.032	14426	0.493036
52	2009	四平市	siping	124.448	43.5547	19468	0.00350899	0.137815	20.9	17.1607	8468	0.396268
53	2009	辽源市	liaoyuan	125.27	42.8057	27160	0.00882855	0.157614	8.95	6.3425	4070	0.563058
54	2009	白山市	baishan	127.257	42.0665	27495	0.00781472	0.21435	16.4	11.6401	6345	0.565088
55	2009	通化市	tonghua	125.919	41.9468	22820	0.0299208	0.180265	19.9	12.6692	6171	0.518222
56	2009	沈阳市	shenyang	123.085	42.0797	54654	0.0319296	0.111487	105.22	128.3	10975.8	0.498401
57	2009	铁岭市	tieling	124.138	42.645	19795	0.0194599	0.181132	21.95	17	10105.2	0.513549
58	2009	阜新市	fuxin	121.918	42.2684	14967	0.0071084	0.277017	17.17	13.96	5776.05	0.411884
59	2009	抚顺市	fushun	124.607	41.8408	31343	0.0108769	0.169075	26.49	31.46	5583.08	0.561277
60	2009	朝阳市	chaoyang	119.994	41.5008	15724	0.0162654	0.234412	23.03	19.6434	13435	0.501395
61	2009	本溪市	benxi	124.546	41.2269	44251	0.0136535	0.140344	23.53	19.2185	3749.67	0.594964
62	2009	辽阳市	liaoyang	123.203	41.1776	33151	0.0205011	0.132641	16.73	22.9	3093.59	0.630076
63	2009	鞍山市	anshan	122.99	40.712	49301	0.00916627	0.102785	39.75	43.17	6885.6	0.52789
64	2009	盘锦市	panjin	122.058	41.1015	50930	0.0115429	0.1226	49.58	20.6674	3177.28	0.609958
65	2009	锦州市	jinzhou	121.585	41.458	23447	0.0144989	0.153243	23.93	33.8545	6824.93	0.461271
66	2009	葫芦岛市	huludao	120.164	40.6199	15856	0.0116499	0.207849	22.09	19.7	6362.36	0.436822
67	2009	营口市	yingkou	122.448	40.3935	34104	0.0188484	0.133055	18.09	23.2	3728.17	0.568292
68	2009	丹东市	dandong	124.384	40.5582	25034	0.0117642	0.183409	20.95	26.51	7082.69	0.481975
69	2009	大连市	dalian	122.227	39.6244	70781	0.0425768	0.108326	93.97	123.196	10767.1	0.489079
70	2009	南京市	nanjing	118.827	31.9231	67455	0.0326015	0.10904	117.66	142.103	10509	0.456393
71	2009	连云港市	lianyungang	119.122	34.532	19229	0.0275796	0.149084	33.31	62.163	10832	0.462858
72	2009	徐州市	xuzhou	117.498	34.3554	25100	0.0154939	0.10733	61.35	59.175	15761.1	0.522576
73	2009	宿迁市	suqian	118.5	33.7913	15381	0.0289979	0.157297	20.52	21.0444	10160	0.463033
74	2009	淮安市	huaian	118.957	33.3722	20946	0.0258596	0.132179	37.95	28.5569	11220	0.48271
75	2009	盐城市	yancheng	120.156	33.5356	23607	0.0233605	0.107738	51.8	42.8667	17870	0.481868
76	2009	泰州市	qinzhou	120.036	32.5793	33166	0.022322	0.104116	35.52	39.1192	8205.76	0.5678
77	2009	扬州市	yangzhou	119.457	32.7356	40418	0.0220347	0.0856534	38.65	56.9255	10060.1	0.561319
78	2009	镇江市	zhenjiang	119.43	32.0303	62084	0.0221748	0.0725536	36.62	37.08	6732	0.581959
79	2009	南通市	nantong	120.979	32.2176	37642	0.0248357	0.0826603	62.07	59.3035	15405	0.559557
80	2009	常州市	changzhou	119.593	31.6428	70138	0.0230038	0.0868066	37.27	82.0336	7479	0.567369
81	2009	无锡市	wuxi	120.035	31.5219	107365	0.0294317	0.0812574	69.43	117.022	7565	0.568217
82	2009	苏州市	suzhou	120.646	31.3581	122565	0.0371709	0.0887287	119.19	185.209	12004	0.587468
83	2009	杭州市	hangzhou	119.439	29.903	63333	0.0433845	0.0963918	204.36	178.328	15114	0.469208
84	2009	湖州市	huzhou	119.875	30.7497	38865	0.0294874	0.0984821	33.95	39.4934	7747	0.550364
85	2009	嘉兴市	jiaxing	120.747	30.6496	44898	0.0307644	0.0839995	76.01	64.6741	7501	0.580027
86	2009	绍兴市	shaoxing	120.618	29.7188	54316	0.0328108	0.0713605	94.74	73.2847	9079	0.572915
87	2009	舟山市	zhoushan	122.188	30.085	55311	0.0393415	0.154584	15.78	19.7199	1679.9	0.45337
88	2009	宁波市	ningbo	121.445	29.7256	60720	0.0391929	0.116896	132.27	147.3	9884	0.545617
89	2009	金华市	jinhua	119.916	29.1444	34294	0.0350173	0.0931047	48.12	75.8157	11320	0.5181
90	2009	衢州市	quzhou	118.645	28.9458	25127	0.0347937	0.152254	16.33	17.3538	7241.21	0.527925
91	2009	台州市	taizhou	121.065	28.7831	35489	0.0225019	0.086232	64.24	75.2645	10988	0.51838
92	2009	丽水市	lishui	119.48	28.2156	23717	0.0385803	0.206509	16.07	19.3302	12862	0.477725
93	2009	温州市	wenzhou	120.403	27.9083	32588	0.0225244	0.0995354	107.64	125.72	13716.5	0.520008
94	2009	合肥市	hefei	117.224	32.0016	41543	0.0419072	0.116957	62.73	41.2092	8512	0.525656
95	2009	淮北市	huaibei	116.703	33.6763	18096	0.0179954	0.145913	20.83	8.713	3581	0.613945
96	2009	亳州市	bozhou	115.784	33.7546	8477	0.00419745	0.18545	15.81	10.9866	10802	0.341214
97	2009	宿州市	suzhou	117.19	33.8632	8526	0.00928413	0.17664	22.75	13.9405	12520	0.339343
98	2009	蚌埠市	bengbu	117.316	33.114	14803	0.0446619	0.164875	17.43	15.96	6493	0.444382
99	2009	阜阳市	fuyang	115.92	33.0578	7288	0.0066387	0.220459	28.09	11.8156	11381	0.360347
100	2009	淮南市	huainan	116.71	32.7528	22169	0.0185761	0.136895	30.56	12.5	4179	0.627887
101	2009	滁州市	chuzhou	118.09	32.5482	14002	0.0129125	0.187253	18.28	12.67	14539	0.454866
102	2009	六安市	liuan	116.309	31.763	9637	0.0276753	0.227566	21.84	12.6362	13256	0.372023
103	2009	马鞍山市	maanshan	118.609	31.5364	51879	0.0278574	0.120248	15.42	12.7658	2229	0.665305
104	2009	芜湖市	wuhu	118.323	31.0846	39142	0.0805211	0.12026	24.32	24.5791	4811	0.615333
105	2009	宣城市	xuancheng	118.849	30.6826	16774	0.0258613	0.200197	12.4	11.77	11956	0.435141
106	2009	铜陵市	tongling	117.891	30.9461	46765	0.0248654	0.141502	11.67	9.604	1538	0.678701
107	2009	池州市	chizhou	117.346	30.2888	17295	0.0228186	0.222931	7.19	6.9486	6828	0.432781
108	2009	安庆市	anqing	116.585	30.6214	13811	0.0219215	0.18161	24.07	19.61	14923	0.502978
109	2009	黄山市	huangshan	118.057	29.9172	17977	0.0365091	0.217456	9.38	9.3546	5460	0.405777
110	2009	福州市	fuzhou	119.126	26.0817	38015	0.0127179	0.0787592	98.7	84.0775	9836	0.425565
111	2009	宁德市	ningde	119.444	26.9691	20174	0.00989902	0.113237	16.09	24.4593	9376	0.400877
112	2009	南平市	nanping	118.119	27.3382	21473	0.0139724	0.112988	23.44	18.6865	13489	0.396909
113	2009	三明市	shanming	117.37	26.2947	30370	0.0158789	0.0939046	21.35	18.3815	13494	0.456561
114	2009	莆田市	putian	118.859	25.4576	24260	0.0133378	0.0905237	27.4	22.3224	5341	0.542406
115	2009	龙岩市	longyan	116.715	25.29	29725	0.016663	0.107945	28.05	17.9	11907	0.50189
116	2009	泉州市	quanzhou	118.241	25.1969	39227	0.0120544	0.0608906	136.99	97.8903	14130	0.579469
117	2009	漳州市	zhangzhou	117.433	24.3707	24619	0.012567	0.102487	38.66	34.1073	10058	0.441405
118	2009	厦门市	xiamen	118.085	24.6712	68938	0.0483251	0.154298	80.29	64.52	1873	0.472607
119	2009	南昌市	nanchan	115.99	28.6764	39669	0.0178569	0.0989112	66.31	81.4152	9419	0.553161
120	2009	九江市	jiujiang	115.434	29.3301	17420	0.00725675	0.161934	32.54	30.3767	17482	0.530568
121	2009	景德镇市	jingdezhen	117.254	29.3231	23174	0.0118643	0.159134	17.06	11.0668	4056	0.58231
122	2009	上饶市	shanrao	117.466	28.7767	11184	0.0117858	0.211248	28.42	20.14	17641	0.491145
123	2009	鹰潭市	yingtan	117.082	28.2421	23106	0.0151011	0.158919	8.44	6.1219	3547	0.591588
124	2009	抚州市	fuzhou	116.408	27.5229	12923	0.0142511	0.209086	21.37	20.7171	12431	0.472765
125	2009	新余市	xinyu	114.817	27.8504	42606	0.00968658	0.121184	9.8	9.3113	3933	0.585145
126	2009	宜春市	yichun	114.941	28.3013	12769	0.0118759	0.197827	27.23	15.3411	15464	0.529466
127	2009	萍乡市	pingxiang	113.886	27.5086	22685	0.00803348	0.165214	13.66	14.9519	5891	0.616389
128	2009	吉安市	jian	114.802	26.9721	12137	0.011402	0.219252	19.98	12.2719	19634	0.485803
129	2009	赣州市	gangzhou	115.26	25.7024	11201	0.0120313	0.2215	41.03	39.2247	25337	0.423193
130	2009	济南市	jinan	117.064	36.7418	50376	0.0157026	0.0775558	123.26	105.9	11346.5	0.427739
131	2009	德州市	dezhou	116.621	37.2256	28046	0.00960582	0.07778	37.54	25.0991	20677.1	0.549801
132	2009	滨州市	binzhou	117.785	37.4903	36679	0.00990042	0.092107	35.72	27.196	14867.7	0.563367
133	2009	东营市	dongying	118.539	37.5969	102370	0.00869075	0.0511236	37.99	27.6593	8003	0.739164
134	2009	烟台市	yantai	120.781	37.229	52683	0.0142518	0.0670035	85.83	69.62	14206.2	0.601688
135	2009	威海市	weihai	121.975	37.1191	63519	0.0218687	0.0769008	39.15	32.0903	6674.5	0.562239
136	2009	淄博市	zibo	118.027	36.6064	54229	0.015139	0.0662395	60.93	44.3125	10293.3	0.628075
137	2009	潍坊市	weifang	119.032	36.5476	30338	0.0204752	0.0841141	72.81	67.9866	22631.9	0.563694
138	2009	聊城市	liaocheng	115.883	36.4668	24657	0.0119112	0.0778144	35.04	27.3038	14494.9	0.586529
139	2009	泰安市	taian	117.024	36.0081	31375	0.0129816	0.0783778	52.46	41.6935	13604	0.545074
140	2009	青岛市	qingdao	120.103	36.4365	57251	0.0210614	0.0893258	122.96	161.435	16223.9	0.4986
141	2009	日照市	rizhao	119.105	35.5917	31451	0.00725487	0.0842547	19.21	20.9	6418.6	0.545708
142	2009	济宁市	jining	116.731	35.3689	27979	0.0174744	0.0886861	60.49	37.3938	15354.2	0.548586
143	2009	菏泽市	heze	115.686	35.1404	11649	0.0157692	0.147466	35	37.8924	19810	0.50997
144	2009	临沂市	linyi	118.264	35.3043	20983	0.0106021	0.0905422	55.2	45.3388	21786.3	0.505027
145	2009	枣庄市	zaozhuang	117.387	34.9089	32698	0.0102948	0.0844804	34.3	26.6312	6778.8	0.622387
146	2009	郑州市	zhengzhou	113.46	34.6206	44231	0.0166791	0.106709	103.96	133.361	12197.3	0.539972
147	2009	安阳市	anyang	114.349	35.8686	21578	0.0195701	0.108217	43.04	43.5504	11507.3	0.601359
148	2009	鹤壁市	hebi	114.288	35.7197	25370	0.0104585	0.127427	17.11	13.0362	4335.63	0.686695
149	2009	濮阳市	puyang	115.312	35.8079	18855	0.0148799	0.123254	32.4	16.83	6148.09	0.655798
150	2009	新乡市	xinxiang	114.076	35.2544	17992	0.0190336	0.132647	45.35	49	12725.9	0.563478
151	2009	焦作市	jiaozuo	113.1	35.0873	31356	0.0218074	0.0966041	33.67	32.61	7222.79	0.67334
152	2009	三门峡市	shanmenxia	111.082	34.3379	31587	0.0170858	0.121889	23.46	21.29	9257.88	0.660454
153	2009	开封市	kaifeng	114.517	34.5962	16571	0.0131638	0.124853	31.49	29.72	8579.92	0.444062
154	2009	洛阳市	luoyang	112.005	34.2807	31170	0.0183359	0.102237	52.36	55.68	17703.6	0.583099
155	2009	商丘市	shangqiu	115.68	34.274	12779	0.0103973	0.151788	38.51	24.5	22497.3	0.455042
156	2009	许昌市	xuchang	113.698	34.0508	26227	0.0108981	0.088693	28.22	33.87	9042.1	0.673046
157	2009	平顶山市	pingdingshan	112.987	33.7911	23018	0.0133888	0.116573	47.46	28.6665	13173.6	0.651773
158	2009	周口市	zhoukou	114.853	33.7029	10649	0.00955535	0.152931	44.38	27.42	20793.4	0.447274
159	2009	漯河市	luohe	113.862	33.636	23777	0.00681593	0.0998237	21.83	16.81	5156.37	0.688808
160	2009	南阳市	nanyang	112.276	33.0256	16997	0.0168336	0.118712	69.74	35.17	36910.8	0.510643
161	2009	驻马店市	zhumadian	114.124	32.9106	11708	0.0157186	0.159347	38.75	24.9	18824.7	0.42692
162	2009	信阳市	xinyang	114.88	32.0668	13780	0.00982672	0.16509	41.93	26.34	24037.6	0.424503
163	2009	武汉市	wuhan	114.326	30.6265	51144	0.0219699	0.108993	175.74	166	11571.9	0.46358
164	2009	十堰市	shiyan	110.433	32.4303	17015	0.0124546	0.2071	40.17	16.1059	18800	0.462393
165	2009	襄阳市	xiangyang	111.919	31.9121	22071	0.0119158	0.123366	44.32	28.8417	25182	0.47903
166	2009	随州市	suizhou	113.4	31.8239	15531	0.0133398	0.134851	10.73	9.27	6313	0.439736
167	2009	荆门市	jingmen	112.6	31.0669	21074	0.0109516	0.136076	28.62	15.5874	9556	0.441995
168	2009	孝感市	xiaogan	113.869	31.1309	14366	0.0138479	0.163159	55.37	20.2	13375	0.434253
169	2009	宜昌市	yichang	111.111	30.737	31476	0.0179914	0.123026	51.1	28.515	25412	0.539129
170	2009	黄冈市	huanggang	115.335	30.7104	10928	0.0203783	0.207875	36.71	15.79	22117	0.374505
171	2009	鄂州市	ezhou	114.744	30.3398	31310	0.00833148	0.110194	16.74	7.1898	2862	0.533283
172	2009	荆州市	jingzhou	112.738	30.1447	10962	0.00703233	0.113084	38.68	26.2416	17930	0.354477
173	2009	黄石市	huangshi	115.014	29.9288	23560	0.00219563	0.141421	32.97	17.7	4709.7	0.549555
174	2009	咸宁市	xianning	114.173	29.6233	16101	0.0205257	0.19496	18.49	11.8473	12606	0.442256
175	2009	长沙市	changsha	113.145	28.2348	56620	0.0287911	0.0838723	100.43	75.63	12024	0.505662
176	2009	岳阳市	yueyang	113.239	29.0783	24542	0.012335	0.121787	46.44	26.3669	15082.5	0.510034
177	2009	张家界市	zhangjiajie	110.491	29.3797	13517	0.00931577	0.228811	7.69	9.14	6884.83	0.231713
178	2009	常德市	changde	111.49	29.3037	22496	0.00695028	0.110396	34.57	21.9239	17308.9	0.428527
179	2009	益阳市	yiyang	111.909	28.5724	14071	0.00786656	0.165826	23.09	13.057	12427.9	0.37744
180	2009	湘潭市	xiangtan	112.578	27.7385	26608	0.0251656	0.118327	26.26	15	6894.07	0.524442
181	2009	株洲市	zhuzhou	113.501	27.1207	27536	0.0264779	0.119133	33.33	18.5253	10601.1	0.546689
182	2009	娄底市	loudi	111.598	27.7308	14454	0.00913405	0.220764	24.06	15.19	11687.7	0.508398
183	2009	怀化市	huaihua	110.061	27.5266	12041	0.00692602	0.159035	24.62	16.9283	18373.5	0.400676
184	2009	邵阳市	shaoyang	110.865	26.9076	8857	0.0107592	0.224734	32.89	18.7731	19812.5	0.360014
185	2009	衡阳市	hengyang	112.56	26.7996	17299	0.00684923	0.128975	50.09	26.61	17796.7	0.428383
186	2009	永州市	yongzhou	111.727	25.7651	12471	0.01079	0.193032	29.5	12.1514	19998.4	0.339566
187	2009	郴州市	chenzhou	113.131	25.8052	19059	0.0228313	0.155702	27.99	16.4571	11887.5	0.497943
188	2009	广州市	guangzhou	113.525	23.3916	89082	0.0354143	0.0864409	235.15	280.19	8916	0.372629
189	2009	韶关市	shaoguang	113.775	24.8125	19549	0.0208448	0.15307	30.24	21.4402	13067	0.408609
190	2009	梅州市	meizhou	116.058	24.2061	12558	0.0174509	0.187299	22.95	22.97	15272	0.397412
191	2009	河源市	heyuan	114.943	24.0332	13928	0.0154848	0.194939	24.8	12.6024	14650	0.520018
192	2009	清远市	qingyuan	112.86	24.305	22797	0.00831716	0.116126	26.55	99.818	17719	0.563249
193	2009	潮州市	chaozhou	116.761	23.8248	18681	0.0104627	0.0922534	12.08	18.56	4528	0.549525
194	2009	揭阳市	jieyang	116.127	23.3422	14159	0.00541483	0.0945143	20.89	25.1385	6265	0.545554
195	2009	汕头市	shantou	116.404	23.2384	20385	0.0127478	0.0959103	31.64	56.9	3748	0.549962
196	2009	肇庆市	zhaoqing	112.183	23.5403	22415	0.0249001	0.124052	26.79	27.98	10319	0.370842
197	2009	惠州市	huizhou	114.482	23.2549	35819	0.0167993	0.0952516	77.54	56.3293	10611	0.557686
198	2009	佛山市	foushan	112.921	23.0312	80686	0.0174414	0.0553809	55.48	111.649	5124	0.630109
199	2009	东莞市	dongguang	113.852	22.9611	56601	0.0310371	0.0600272	22.68	118.02	4713	0.484358
200	2009	云浮市	yunfu	111.768	22.819	14276	0.0224206	0.140903	16.93	35.1148	6926	0.40439
201	2009	汕尾市	shanwei	115.519	23.0267	13363	0.0100656	0.136417	14.33	10	4809	0.445165
202	2009	江门市	jiangmen	112.643	22.3248	32139	0.0167942	0.0828373	41.41	60.23	9890	0.579808
203	2009	中山市	zhongshan	113.359	22.5422	62304	0.0305412	0.0747677	26.69	53.85	1704	0.577381
204	2009	深圳市	shenzhen	114.117	22.6443	92772	0.09652	0.122034	222	247.58	1616	0.466642
205	2009	珠海市	zhuhai	113.342	22.2005	69890	0.0383137	0.116777	58.81	29.8	1368	0.523709
206	2009	阳江市	yangjiang	111.75	22.0474	22130	0.0128056	0.107415	17.55	14.396	7094	0.408107
207	2009	茂名市	maoming	110.926	22.0166	19979	0.00489583	0.0793513	30.55	19.6275	15300	0.374246
208	2009	湛江市	zhanjiang	110.148	21.0971	16647	0.00539654	0.106573	39.55	31.7	21321	0.385528
209	2009	南宁市	nanning	108.468	23.0588	21945	0.0158987	0.133502	69.07	67.94	10373	0.34594
210	2009	桂林市	guilin	110.516	25.3386	18443	0.0169413	0.150672	31.31	60.5226	11022.9	0.438045
211	2009	河池市	hechi	107.841	24.6421	9949	0.0154662	0.248033	17.75	28.0959	6113	0.433314
212	2009	贺州市	hezhou	111.36	24.3471	11573	0.00879957	0.19125	7.97	15.2107	3889.3	0.449689
213	2009	柳州市	liuzhou	109.379	24.9393	28291	0.0153615	0.121864	35.34	53.9268	7989	0.60841
214	2009	百色市	baise	106.294	23.9944	12423	0.0122819	0.246128	17.74	29.8985	13047	0.498565
215	2009	来宾市	laibin	109.39	23.8478	12967	0.00815742	0.204414	11.38	14.9785	5902	0.43239
216	2009	梧州市	wuzhou	110.99	23.4743	14776	0.00439104	0.158768	15.03	24.2544	5181	0.543589
217	2009	贵港市	guigang	109.997	23.301	10215	0.00288989	0.146751	15.04	25.802	5877.33	0.416258
218	2009	玉林市	yulin	110.176	22.4392	12032	0.00512516	0.140761	24.95	40.8773	8457	0.405477
219	2009	崇左市	chongzuo	107.281	22.5178	13921	0.0130801	0.230177	13.66	17.218	6525	0.35291
220	2009	钦州市	qinzhou	109.026	22.2015	12212	0.00410983	0.167788	12.62	23.7313	5324.55	0.35669
221	2009	防城港市	fangchengang	107.995	21.8894	29602	0.00477221	0.15975	8.53	11.1207	2537.78	0.497656
222	2009	北海市	beihai	109.312	21.6819	20093	0.00773658	0.160499	10.55	23.141	2414	0.372665
223	2009	海口市	haikou	110.385	19.8727	26366	0.0137514	0.136066	31.1	31	2261.91	0.233584
224	2009	三亚市	shanya	109.431	18.384	35750	0.066484	0.233363	5.97	6.3	1076	0.227236
225	2009	成都市	chengdu	103.835	30.7052	35215	0.0205761	0.133472	164.61	123	19459	0.444587
226	2009	广元市	guangyuan	105.797	32.2562	99	0.0239093	0.683046	15.77	11.0091	14546	0.33862
227	2009	巴中市	bazhou	107.009	32.0068	7548	0.012068	0.367282	13.68	11.0855	13681	0.292175
228	2009	绵阳市	mianyang	104.728	31.8556	16537	0.0169417	0.32509	35.82	27.2893	14347	0.458005
229	2009	德阳市	deyang	104.448	31.1465	21352	0.0139096	0.248822	24.42	21.8539	7384	0.564065
230	2009	达州市	dazhou	107.62	31.3594	11915	0.00933898	0.189759	24.99	15.6691	18081	0.452639
231	2009	南充市	nanchong	106.188	31.1855	10982	0.0102379	0.234851	27.01	23.2366	19448	0.450241
232	2009	遂宁市	suining	105.469	30.638	11536	0.00994732	0.191945	19.47	10.0195	8123	0.477224
233	2009	广安市	guangan	106.659	30.4359	12140	0.0047631	0.178376	11.25	8.8877	9272	0.444356
234	2009	资阳市	ziyang	104.95	30.1887	12616	0.0124843	0.158486	15.51	10.2524	10211	0.50418
235	2009	眉山市	meishan	103.743	29.9386	15509	0.00740984	0.178668	13.11	26.9832	6710	0.508717
236	2009	雅安市	yaan	102.678	29.9077	15710	0.0146861	0.342223	9.35	7.6855	5331	0.519585
237	2009	内江市	neijiang	104.909	29.6481	14175	0.00505808	0.132654	21.08	12.9963	9580	0.569208
238	2009	乐山市	leshan	103.581	29.2214	18379	0.0138365	0.158766	29.32	19.6805	8607	0.571632
239	2009	自贡市	zigong	104.698	29.2724	19256	0.0112633	0.133063	19.9	16.2031	5753	0.539508
240	2009	泸州市	luzhou	105.662	28.428	13591	0.00826068	0.166597	26.71	15.4252	11157	0.515824
241	2009	宜宾市	yibin	104.636	28.5803	16163	0.0172563	0.170811	33.91	20.4901	12743	0.55809
242	2009	攀枝花市	panzhihua	101.744	26.8038	36562	0.0149502	0.177248	17.33	12.0355	4241	0.707564
243	2009	贵阳市	guiyang	106.71	26.8311	24585	0.0296922	0.174746	68.56	39.1818	8692.43	0.406514
244	2009	遵义市	zunyi	107.075	28.1601	11322	0.015268	0.198257	30.34	20.528	21799.8	0.400258
245	2009	六盘水市	liupanshui	104.906	26.1366	14422	0.012342	0.190977	18.78	7.6013	11351.3	0.607476
246	2009	安顺市	anshun	105.958	25.9955	7630	0.0202602	0.330556	11.7	6.77	8978.59	0.353504
247	2009	昆明市	kunming	102.912	25.3808	25826	0.0234496	0.149696	93.96	93	16127	0.455915
248	2009	昭通市	shaotong	104.019	27.6365	6025	0.0151193	0.347937	17.61	7.9722	14600	0.406364
249	2009	丽江市	lijiang	100.549	26.9184	9863	0.0282164	0.393237	8.29	4.4435	6092	0.365777
250	2009	曲靖市	qujing	103.978	25.6851	14970	0.00990419	0.160936	31.87	15.32	20312	0.523581
251	2009	保山市	baoshan	98.992	24.9677	8972	0.0151723	0.278766	13.66	5.633	11633	0.285534
252	2009	玉溪市	yuxi	102.237	24.1249	28245	0.0139307	0.13912	18.15	16.5451	16435	0.597017
253	2009	临沧市	lincang	99.697	23.9134	7590	0.00978313	0.383469	9.63	4.5784	13844	0.323163
254	2009	普洱市	puer	100.73	23.1642	8193	0.0196317	0.403776	14.29	9.5349	19104	0.32551
255	2009	西安市	xian	108.768	34.0865	32411	0.013979	0.101631	135.64	116.792	12378	0.420234
256	2009	榆林市	yulin	109.582	38.0362	38906	0.017962	0.13137	23.98	18.1776	21986	0.660965
257	2009	延安市	yanan	109.291	36.421	33538	0.0207701	0.215492	22.15	12.2784	14337	0.708387
258	2009	铜川市	tongchuan	109.009	35.1691	18548	0.0127037	0.216914	9.99	4.0612	3427	0.601373
259	2009	渭南市	weinan	109.842	34.9311	12069	0.00722199	0.177792	36.27	20.53	17388	0.449185
260	2009	宝鸡市	baoji	107.197	34.3704	21526	0.0111684	0.126721	30.95	31.518	14102	0.608854
261	2009	咸阳市	xianyang	108.378	34.7738	17429	0.00835776	0.122729	37.2	21.6272	14976	0.497045
262	2009	商洛市	shangluo	109.897	33.6242	9411	0.0152186	0.289026	12.48	6.4069	11759	0.372025
263	2009	汉中市	hanzhong	107.095	33.079	11834	0.0137064	0.280606	23.98	15.6068	14298	0.366852
264	2009	安康市	ankang	108.915	32.7277	10341	0.0142865	0.285767	12.27	11.093	19458	0.35218
265	2009	兰州市	lanzhou	103.697	36.3046	27904	0.0193405	0.129413	50.29	39.59	6813.21	0.468281
266	2009	嘉峪关市	jiayuguan	98.2234	39.7953	76087	0.00679788	0.0644311	4.53	4.0793	610.319	0.788754
267	2009	酒泉市	jiuquan	96.2607	40.4428	31512	0.01183	0.143195	9.23	7.27	11273.8	0.483225
268	2009	张掖市	zhangye	99.9047	38.9027	14949	0.0223401	0.276562	9.85	4.93	10371.2	0.377532
269	2009	金昌市	jinchang	102.005	38.4008	41060	0.00623879	0.109819	7.39	1.7261	1896.65	0.799369
270	2009	武威市	wuwei	103.044	38.1341	10068	0.00886456	0.317757	9.82	4.1572	8866.86	0.382641
271	2009	白银市	baiyin	104.635	36.6071	15125	0.0113104	0.222288	15.1	6.2775	9523.17	0.552592
272	2009	庆阳市	qingyang	107.59	36.1502	11973	0.0183144	0.293941	9.19	5.5	11192.3	0.599641
273	2009	平凉市	pingliang	106.663	35.2936	8899	0.0179345	0.387626	12.88	4.82	9491.28	0.453621
274	2009	定西市	dingxi	104.466	35.1228	4491	0.0338337	0.550851	10.28	3.4	9523.99	0.235689
275	2009	天水市	tianshui	105.743	34.6539	7584	0.024669	0.381934	18.25	5.9	10019.5	0.38871
276	2009	陇南市	longnan	105.225	33.5999	5428	0.0235774	1.02678	11.3	3.843	13649.7	0.252462
277	2009	西宁市	xining	101.488	36.8277	22865	0.0413072	0.169873	27.43	17.6388	6845	0.497611
278	2009	银川市	yinchuan	106.339	38.176	34453	0.0182548	0.125398	29.66	16.0079	3797.7	0.543511
279	2009	石嘴山市	shizuishan	106.513	38.9582	37050	0.00494128	0.154516	8.23	6.3	2453	0.655994
280	2009	吴忠市	wuzhong	106.499	37.4282	13624	0.0178219	0.313653	7.65	4.2	6715	0.535142
281	2009	中卫市	zhongwei	105.463	37.04	12617	0.0203871	0.309849	4.89	2.904	5301	0.406623
282	2009	固原市	guyuan	106.19	35.9379	5891	0.0394186	0.682386	5.85	2.78	6199	0.228255
283	2009	乌鲁木齐市	wulumuqi	87.8027	43.5276	38496	0.0238305	0.122319	46.7	40.19	3265.17	0.426561
284	2009	克拉玛依市	wulamayi	85.1878	45.4498	87000	0.0168106	0.0889363	15.68	7.2825	783.793	0.866766
1	2010	北京市	beijing	116.421	40.169	75943	0.00024008	0.192532	646.63	545.6	21114	0.24008
2	2010	上海市	shanghai	121.426	31.174	76074	0.117694	0.192409	392.87	499.2	16687	0.420501
3	2010	天津市	tianjin	117.327	39.289	72994	0.0468895	0.14926	205.65	174	14832	0.524717
4	2010	重庆市	chongqing	107.871	30.0426	27596	0.0225811	0.223215	733.7	263.1	116949	0.457266
5	2010	石家庄市	shijiazhuang	114.438	38.1093	33915	0.0132375	0.0897274	84.15	131.3	15410	0.486254
6	2010	张家口市	zhangjiakou	115.024	40.8524	22517	0.0123849	0.188047	33.72	37.1	19225	0.429606
7	2010	承德市	chengde	117.526	41.3336	25699	0.0116417	0.175396	25.72	25.5	18804	0.510372
8	2010	唐山市	tangshan	118.32	39.7547	59389	0.0106794	0.0743839	84.02	89.3	13855	0.581407
9	2010	秦皇岛市	qinhuangdao	119.166	40.087	31182	0.00838152	0.145884	29.75	39.4	8572	0.395261
10	2010	廊坊市	langfang	116.62	39.237	31844	0.0174221	0.132958	34.64	52.5	9005	0.535719
11	2010	保定市	baoding	115.162	39.0063	18451	0.0105877	0.131154	70.44	95.6	17857	0.515959
12	2010	沧州市	cangzhou	116.741	38.2493	31091	0.0053633	0.096742	43.7	50.7	13233	0.5062
13	2010	衡水市	hengshui	115.814	37.7457	18076	0.00862219	0.143382	21.79	37.8	10791	0.50651
14	2010	邢台市	xingtai	114.826	37.1999	17189	0.00694503	0.142182	35.08	48.2	13735	0.556114
15	2010	邯郸市	handan	114.552	36.546	26143	0.00910796	0.111729	56.57	59.6	13857	0.542142
16	2010	太原市	taiyuan	112.282	37.9463	50225	0.0264419	0.106654	84.64	103	6181	0.449082
17	2010	大同市	datong	113.703	39.8893	21369	0.0128637	0.190794	42.12	27.9	11969	0.486873
18	2010	朔州市	shuozhou	112.633	39.6095	41107	0.010914	0.134495	17.89	12.1	9551	0.56556
19	2010	忻州市	xinzhou	112.419	38.8719	14193	0.0204064	0.293925	22.7	30.1	16650	0.445938
20	2010	阳泉市	yangquan	113.487	38.0503	31898	0.0167451	0.138797	23.74	19.6	5367	0.594602
21	2010	晋中市	jinzhou	112.958	37.3053	24275	0.0132475	0.157808	35.06	29.7	14562	0.547589
22	2010	吕梁市	lvliang	111.246	37.6666	23267	0.0137865	0.178586	30.72	26.6	15996	0.691948
23	2010	长治市	changzhi	112.906	36.456	27642	0.0159134	0.147643	37.3	30	10706	0.653826
24	2010	临汾市	linfen	111.351	36.2163	20851	0.0116847	0.179482	35.63	55.2	17105	0.583369
25	2010	晋城市	jincheng	112.697	35.5839	32337	0.0174775	0.122521	27.15	15.5	8447	0.636023
26	2010	运城市	yuncheng	111.066	35.1636	16175	0.0130537	0.162496	32.05	39.8	15109	0.441475
27	2010	呼和浩特市	huhehante	111.486	40.5926	66929	0.0103199	0.09502	31.5	32.4	6560	0.36391
28	2010	呼伦贝尔市	hulunbeier	121.169	49.6505	34452	0.0170213	0.223087	35.43	24.2	19663	0.42124
29	2010	通辽市	tongliao	121.549	43.8107	38157	0.0147966	0.156775	24.34	19.3	17284	0.586179
30	2010	赤峰市	chifeng	118.841	43.2121	25059	0.00733915	0.202338	30.5	24.4	22873	0.512396
31	2010	巴彦淖尔市	bayanmaoer	107.587	41.4489	35463	0.0141283	0.204744	14.61	12.9	19818	0.563009
32	2010	乌兰察布市	wulanchabu	112.427	41.6862	26604	0.00984672	0.246702	14.62	9.9	12334	0.522798
33	2010	包头市	baotou	110.237	41.553	94269	0.011877	0.0832903	32.59	28.8	6745	0.541064
34	2010	鄂尔多斯市	eerduosi	108.63	39.4038	175125	0.0108016	0.120607	17.31	11.5	16961	0.586945
35	2010	乌海市	wuhai	106.876	39.5634	76653	0.0198487	0.162458	9.52	6.6	868	0.716783
36	2010	哈尔滨市	haerbin	127.935	45.6309	36951	0.024383	0.123599	135.17	110.6	19154	0.377792
37	2010	黑河市	heihe	126.944	49.2184	14994	0.0122712	0.373833	29.46	12.9	8819	0.171237
38	2010	伊春市	yichun	129.178	47.8133	15924	0.0169532	0.314786	18.21	12.1	2146	0.392511
39	2010	齐齐哈尔市	qiqihaer	124.489	47.6559	16309	0.0168173	0.129966	41.97	36	18851	0.40631
40	2010	鹤岗市	hegang	130.738	47.627	23044	0.0183673	0.204297	25.89	8.6	2462	0.465995
41	2010	佳木斯市	jiamusi	132.269	47.2716	20254	0.00822113	0.237694	27.63	23.9	9235	0.26125
42	2010	双鸭山市	shuangyashan	132.455	46.6501	26215	0.00852025	0.185223	32.81	12.7	3756	0.447786
43	2010	绥化市	suihua	126.557	46.8521	12576	0.00871385	0.25623	25.43	25.3	17423	0.247426
44	2010	大庆市	daqing	124.662	46.3265	103576	0.00428301	0.045228	51.89	23.9	7769	0.822417
45	2010	七台河市	qitaihe	130.797	45.8851	32890	0.00363672	0.158934	13.43	8.2	1643	0.661752
46	2010	鸡西市	jixi	132.267	45.6358	22083	0.00788577	0.11281	27.66	16.2	5336	0.423133
47	2010	牡丹江市	wudanjiang	129.864	44.5786	27545	0.0270504	0.177904	23.75	30.2	7293	0.396285
48	2010	长春市	chuangchun	125.738	44.3711	43936	0.0104977	0.115028	92.81	91.8	20500	0.516637
49	2010	白城市	baicheng	123.006	45.3393	21973	0.0105238	0.207038	18.51	16	9320	0.452626
50	2010	松原市	songyuan	124.462	44.7959	38136	0.00134198	0.0945588	21.49	16.5	11859	0.51512
51	2010	吉林市	jilin	126.813	43.5725	41479	0.0133092	0.118724	33.25	54.7	14479	0.497612
52	2010	四平市	siping	124.448	43.5547	22942	0.00482201	0.145921	21.14	23	8741	0.427477
53	2010	辽源市	liaoyuan	125.27	42.8057	33137	0.00739504	0.156103	8.83	9.4	4137	0.561784
54	2010	白山市	baishan	127.257	42.0665	33524	0.0120302	0.231037	17.2	15.2	6375	0.600956
55	2010	通化市	tonghua	125.919	41.9468	27690	0.0311428	0.191211	19.87	21.6	6292	0.521225
56	2010	沈阳市	shenyang	123.085	42.0797	62357	0.0305911	0.102964	110.42	137.5	11757	0.504217
57	2010	铁岭市	tieling	124.138	42.645	26556	0.0258444	0.196064	22.13	23.1	10337	0.527647
58	2010	阜新市	fuxin	121.918	42.2684	20819	0.00563782	0.232991	17.54	21.5	6034	0.418244
59	2010	抚顺市	fushun	124.607	41.8408	41810	0.0128994	0.167852	26.76	31.8	5827	0.587001
60	2010	朝阳市	chaoyang	119.994	41.5008	21536	0.0149404	0.223571	24	23.8	13837	0.506619
61	2010	本溪市	benxi	124.546	41.2269	50612	0.0132652	0.13538	23.21	23	3916	0.622999
62	2010	辽阳市	liaoyang	123.203	41.1776	39686	0.0198863	0.136068	16.61	21.6	3236	0.632474
63	2010	鞍山市	anshan	122.99	40.712	58426	0.00923054	0.0950117	40.97	53.9	7048	0.54323
64	2010	盘锦市	panjin	122.058	41.1015	66976	0.0104338	0.118343	49.37	16.7	3291	0.665526
65	2010	锦州市	jinzhou	121.585	41.458	29264	0.0134962	0.151699	24.13	39.1	7035	0.476151
66	2010	葫芦岛市	huludao	120.164	40.6199	20302	0.0177082	0.206026	22.63	23.3	6529	0.464804
67	2010	营口市	yingkou	122.448	40.3935	41452	0.0200758	0.136953	19.62	27.9	3896	0.553314
68	2010	丹东市	dandong	124.384	40.5582	29893	0.0118921	0.184749	21.22	28.8	7310	0.511998
69	2010	大连市	dalian	122.227	39.6244	77704	0.0515752	0.118545	94.2	123.5	11493	0.508804
70	2010	南京市	nanjing	118.827	31.9231	64037	0.0321811	0.105675	125.64	147.7	10749	0.453716
71	2010	连云港市	lianyungang	119.122	34.532	26987	0.0357401	0.169907	34	44.3	11224	0.456772
72	2010	徐州市	xuzhou	117.498	34.3554	34084	0.0154422	0.110708	61.82	70.1	16175	0.506747
73	2010	宿迁市	suqian	118.5	33.7913	22525	0.0300022	0.158222	21.51	30.9	10332	0.450281
74	2010	淮安市	huaian	118.957	33.3722	28861	0.0322923	1.48516	39.28	29.5	11804	0.466187
75	2010	盐城市	yancheng	120.156	33.5356	31640	0.0258093	0.125129	51.91	58.7	18415	0.470066
76	2010	泰州市	qinzhou	120.036	32.5793	44118	0.0213885	0.105298	37.15	50.4	8696	0.549538
77	2010	扬州市	yangzhou	119.457	32.7356	49786	0.0304056	0.0904587	40.09	68.6	10231	0.5514
78	2010	镇江市	zhenjiang	119.43	32.0303	63280	0.0263624	0.0800283	37.26	43.2	6936	0.563799
79	2010	南通市	nantong	120.979	32.2176	47419	0.0288322	0.0913962	63.11	83	17474	0.550704
80	2010	常州市	changzhou	119.593	31.6428	67327	0.0286	0.0924303	38.16	84.9	8348	0.552953
81	2010	无锡市	wuxi	120.035	31.5219	92166	0.0327501	0.084353	82.95	132.5	7628	0.553879
82	2010	苏州市	suzhou	120.646	31.3581	93043	0.0386942	0.0894651	130.87	188.5	12296	0.569277
83	2010	杭州市	hangzhou	119.439	29.903	69828	0.0485041	0.103642	232.71	218.4	15266	0.478062
84	2010	湖州市	huzhou	119.875	30.7497	45323	0.0282155	0.0976554	37.91	50.9	7890	0.549277
85	2010	嘉兴市	jiaxing	120.747	30.6496	52143	0.0327632	0.0865416	80.4	78.1	7669	0.582371
86	2010	绍兴市	shaoxing	120.618	29.7188	63770	0.0341807	0.0794029	107.13	86.6	9281	0.560464
87	2010	舟山市	zhoushan	122.188	30.085	66581	0.0378539	0.16301	16.8	22.9	1706	0.455193
88	2010	宁波市	ningbo	121.445	29.7256	69368	0.0428927	0.116356	140.19	172	9884	0.556012
89	2010	金华市	jinhua	119.916	29.1444	39897	0.0357932	0.100243	52.5	91.4	11512	0.514692
90	2010	衢州市	quzhou	118.645	28.9458	30153	0.0363478	0.141746	17.1	23.7	7484	0.548605
91	2010	台州市	taizhou	121.065	28.7831	41172	0.0237338	0.0918044	69.78	95.8	11267	0.51694
92	2010	丽水市	lishui	119.48	28.2156	31296	0.0369039	0.203838	16.81	25.1	13940	0.495409
93	2010	温州市	wenzhou	120.403	27.9083	37359	0.0227997	0.106247	107.92	172.8	13965	0.524253
94	2010	合肥市	hefei	117.224	32.0016	54796	0.0664926	0.117602	71.1	53.8	8512	0.539175
95	2010	淮北市	huaibei	116.703	33.6763	22309	0.0179945	0.142826	20.84	14.3	3560	0.646326
96	2010	亳州市	bozhou	115.784	33.7546	10318	0.0069289	0.201531	16.07	14.9	10803	0.373572
97	2010	宿州市	suzhou	117.19	33.8632	9945	0.010125	0.173982	22.05	18.4	12612	0.378791
98	2010	蚌埠市	bengbu	117.316	33.114	17621	0.0542794	0.167754	17.25	20.2	6493	0.471671
99	2010	阜阳市	fuyang	115.92	33.0578	9068	0.00812601	0.227689	29.11	23.8	11382	0.3919
100	2010	淮南市	huainan	116.71	32.7528	26049	0.0209871	0.134235	32.7	17.9	4180	0.64355
101	2010	滁州市	chuzhou	118.09	32.5482	17400	0.0191059	0.184169	17.85	21.2	14538	0.491641
102	2010	六安市	liuan	116.309	31.763	12047	0.0125497	0.219479	22.17	18.2	16200	0.422683
103	2010	马鞍山市	maanshan	118.609	31.5364	62942	0.0301707	0.106691	15.42	17.7	2223	0.695123
104	2010	芜湖市	wuhu	118.323	31.0846	48306	0.0902844	0.130281	26.71	25.5	4809	0.651967
105	2010	宣城市	xuancheng	118.849	30.6826	20754	0.0438893	0.198359	12.34	18.1	11956	0.471899
106	2010	铜陵市	tongling	117.891	30.9461	64496	0.025721	0.122824	11.67	9.6	1555	0.727448
107	2010	池州市	chizhou	117.346	30.2888	21437	0.0339583	0.226403	7.1	9.7	6828	0.466128
108	2010	安庆市	anqing	116.585	30.6214	18604	0.02509	0.163779	24.24	27.4	14956	0.524711
109	2010	黄山市	huangshan	118.057	29.9172	20846	0.0454807	0.235939	9.41	12	5509	0.437583
110	2010	福州市	fuzhou	119.126	26.0817	44667	0.0133697	0.0840174	105.47	110	10234	0.448843
111	2010	宁德市	ningde	119.444	26.9691	25200	0.0129324	0.117256	16.55	30	9521	0.429482
112	2010	南平市	nanping	118.119	27.3382	26279	0.0138256	0.119433	23.54	30	13663	0.418294
113	2010	三明市	shanming	117.37	26.2947	37917	0.0130161	0.0994865	21.52	32	13661	0.492483
114	2010	莆田市	putian	118.859	25.4576	30161	0.0143874	0.0932801	28.78	60	5552	0.561076
115	2010	龙岩市	longyan	116.715	25.29	38698	0.0149823	0.111831	30.55	20	12161	0.532536
116	2010	泉州市	quanzhou	118.241	25.1969	44563	0.0132531	0.0644164	142.17	120	14253	0.601649
117	2010	漳州市	zhangzhou	117.433	24.3707	29769	0.012591	0.103107	40.11	44	10105	0.455746
118	2010	厦门市	xiamen	118.085	24.6712	58337	0.0465853	0.148998	95.33	80	1865	0.497318
119	2010	南昌市	nanchan	115.99	28.6764	43769	0.016122	0.105463	67.83	81.4	9748	0.567276
120	2010	九江市	jiujiang	115.434	29.3301	21862	0.0075732	0.161349	33.95	30.9	17678	0.561702
121	2010	景德镇市	jingdezhen	117.254	29.3231	29155	0.0127454	0.16874	17.44	11.2	4118	0.607822
122	2010	上饶市	shanrao	117.466	28.7767	13741	0.0128091	0.21274	29.96	22.3	17774	0.509634
123	2010	鹰潭市	yingtan	117.082	28.2421	30769	0.00909275	0.166596	10.09	9	3633	0.627765
124	2010	抚州市	fuzhou	116.408	27.5229	16083	0.013568	0.221337	21.17	21	12657	0.499151
125	2010	新余市	xinyu	114.817	27.8504	55492	0.0170527	0.12303	10.07	11.3	4007	0.639017
126	2010	宜春市	yichun	114.941	28.3013	16075	0.012931	0.197251	28.07	23.8	16428	0.56577
127	2010	萍乡市	pingxiang	113.886	27.5086	28106	0.016307	0.166601	14.11	13.6	6069	0.633102
128	2010	吉安市	jian	114.802	26.9721	14969	0.0107213	0.219782	20.15	20.6	20041	0.504823
129	2010	赣州市	gangzhou	115.26	25.7024	13322	0.00894583	0.214056	42.43	42.7	25709	0.443585
130	2010	济南市	jinan	117.064	36.7418	57966	0.0158899	0.0861274	127.8	117.3	11611	0.418728
131	2010	德州市	dezhou	116.621	37.2256	29772	0.0121213	0.093444	38.55	33.8	20744	0.54261
132	2010	滨州市	binzhou	117.785	37.4903	41661	0.0154468	0.104313	37.56	30.4	15029	0.546116
133	2010	东营市	dongying	118.539	37.5969	116448	0.00855869	0.0601483	40.1	30.7	8111	0.725527
134	2010	烟台市	yantai	120.781	37.229	62254	0.0243923	0.0743072	90.46	87.6	14516	0.588852
135	2010	威海市	weihai	121.975	37.1191	76778	0.0288733	0.0863503	39.94	44.9	6720	0.558971
136	2010	淄博市	zibo	118.027	36.6064	63397	0.0168738	0.0704178	62.88	53.9	10317	0.616227
137	2010	潍坊市	weifang	119.032	36.5476	34273	0.0233448	0.0941582	73.99	70.7	23181	0.556559
138	2010	聊城市	liaocheng	115.883	36.4668	28464	0.0127794	0.0891257	35.37	34	14699	0.569589
139	2010	泰安市	taian	117.024	36.0081	37390	0.0137112	0.0855951	56.32	45	13759	0.535878
140	2010	青岛市	qingdao	120.103	36.4365	65827	0.0174276	0.0939589	124.11	188.3	16181	0.486856
141	2010	日照市	rizhao	119.105	35.5917	36883	0.0091349	0.0925107	20.7	23.4	6499	0.547811
142	2010	济宁市	jining	116.731	35.3689	31561	0.0207353	0.0991798	63.24	45.9	15613	0.533453
143	2010	菏泽市	heze	115.686	35.1404	14841	0.0150584	0.152366	37.21	35.7	20043	0.528519
144	2010	临沂市	linyi	118.264	35.3043	23886	0.0136926	0.0985275	56.12	62	22316	0.502623
145	2010	枣庄市	zaozhuang	117.387	34.9089	36839	0.0113572	0.0946764	35.78	31.2	6960	0.600841
146	2010	郑州市	zhengzhou	113.46	34.6206	49947	0.0235213	0.105619	108.5	153	12284	0.561735
147	2010	安阳市	anyang	114.349	35.8686	25330	0.018784	0.106913	43.46	47	11651	0.615154
148	2010	鹤壁市	hebi	114.288	35.7197	28531	0.0118871	0.137791	17.81	16	4401	0.703649
149	2010	濮阳市	puyang	115.312	35.8079	21787	0.0140547	0.116197	31.42	22	6281	0.664599
150	2010	新乡市	xinxiang	114.076	35.2544	21196	0.021675	0.132944	45.69	53	12897	0.576903
151	2010	焦作市	jiaozuo	113.1	35.0873	35767	0.0225639	0.0975577	32.29	36	7316	0.686483
152	2010	三门峡市	shanmenxia	111.082	34.3379	39176	0.0185963	0.108936	24.22	22	9348	0.685231
153	2010	开封市	kaifeng	114.517	34.5962	19750	0.0131563	0.12562	33.1	32	8636	0.432126
154	2010	洛阳市	luoyang	112.005	34.2807	35762	0.0142661	0.0994719	53.92	68	17837	0.60175
155	2010	商丘市	shangqiu	115.68	34.274	15085	0.0108455	0.157355	39.72	30	22712	0.465234
156	2010	许昌市	xuchang	113.698	34.0508	30536	0.00989829	0.0890505	28.67	38	9161	0.68514
157	2010	平顶山市	pingdingshan	112.987	33.7911	26730	0.0124958	0.113355	48.45	32	13316	0.663262
158	2010	周口市	zhoukou	114.853	33.7029	12944	0.01127	0.157696	45.22	32	21375	0.454205
159	2010	漯河市	luohe	113.862	33.636	26974	0.00659819	0.102817	23.09	19	5226	0.697409
160	2010	南阳市	nanyang	112.276	33.0256	19145	0.0180484	0.126505	70.48	42	37136	0.520677
161	2010	驻马店市	zhumadian	114.124	32.9106	14117	0.0171138	0.163516	41.16	27	19080	0.418787
162	2010	信阳市	xinyang	114.88	32.0668	16936	0.0106244	0.159145	43.19	32	24207	0.422108
163	2010	武汉市	wuhan	114.326	30.6265	58961	0.0212185	0.104842	178.46	212	12561	0.459197
164	2010	十堰市	shiyan	110.433	32.4303	21267	0.0133333	0.283503	43.26	24.3	19977	0.545738
165	2010	襄阳市	xiangyang	111.919	31.9121	27969	0.0117721	0.120211	46.53	36.3	25364	0.518884
166	2010	随州市	suizhou	113.4	31.8239	18381	0.0144724	0.142481	10.92	13.5	6887	0.452273
167	2010	荆门市	jingmen	112.6	31.0669	25509	0.00984974	0.130752	31.44	18.9	10985	0.483693
168	2010	孝感市	xiaogan	113.869	31.1309	16630	0.0132502	0.166832	59.71	30	11840	0.450785
169	2010	宜昌市	yichang	111.111	30.737	38181	0.0186917	0.126173	55.73	35.8	25638	0.575266
170	2010	黄冈市	huanggang	115.335	30.7104	13421	0.0242247	0.212317	39.32	28.4	23392	0.380564
171	2010	鄂州市	ezhou	114.744	30.3398	37943	0.00828	0.10881	18.22	20.3	2913	0.585267
172	2010	荆州市	jingzhou	112.738	30.1447	14707	0.00684387	0.123477	42.72	38	18685	0.388639
173	2010	黄石市	huangshi	115.014	29.9288	28427	0.0152727	0.148511	43.85	19.7	4917	0.572234
174	2010	咸宁市	xianning	114.173	29.6233	21129	0.0185656	0.182294	19.58	36.6	13029	0.465361
175	2010	长沙市	changsha	113.145	28.2348	66443	0.0293101	0.0887024	110.56	95.4	15307	0.535957
176	2010	岳阳市	yueyang	113.239	29.0783	28110	0.0116646	0.127105	55.02	29	19786	0.541933
177	2010	张家界市	zhangjiajie	110.491	29.3797	16238	0.00897806	0.227193	7.93	10.8	8630	0.247732
178	2010	常德市	changde	111.49	29.3037	26551	0.00693028	0.118869	36.81	28.3	22045	0.459415
179	2010	益阳市	yiyang	111.909	28.5724	16839	0.00995114	0.163913	24.07	17.5	15665	0.404911
180	2010	湘潭市	xiangtan	112.578	27.7385	32321	0.0246194	0.119471	29.57	19	7700	0.558584
181	2010	株洲市	zhuzhou	113.501	27.1207	33604	0.0164495	0.123074	35.53	32.6	13466	0.577712
182	2010	娄底市	loudi	111.598	27.7308	17569	0.0130262	0.155179	26.77	19.6	14416	0.537579
183	2010	怀化市	huaihua	110.061	27.5266	14371	0.00931518	0.215655	25.62	21.5	19784	0.428051
184	2010	邵阳市	shaoyang	110.865	26.9076	10468	0.00863204	0.222214	33.47	24.5	20923	0.382268
185	2010	衡阳市	hengyang	112.56	26.7996	20419	0.00875072	0.147383	51.69	34	20098	0.454631
186	2010	永州市	yongzhou	111.727	25.7651	14874	0.0110546	0.188248	29.27	19.8	22084	0.363268
187	2010	郴州市	chenzhou	113.131	25.8052	24015	0.0215186	0.148967	28.95	23.1	16701	0.549493
188	2010	广州市	guangzhou	113.525	23.3916	103625	0.0297144	0.090928	246.37	280.2	8975	0.372364
189	2010	韶关市	shaoguang	113.775	24.8125	22995	0.0208505	0.146739	30.61	26.4	13753	0.417772
190	2010	梅州市	meizhou	116.058	24.2061	14736	0.0162095	0.192513	23.46	25.1	15860	0.411895
191	2010	河源市	heyuan	114.943	24.0332	16301	0.0167551	0.198992	24.68	16.1	14721	0.51448
192	2010	清远市	qingyuan	112.86	24.305	28326	0.0121993	0.122046	27.6	97.8	18233	0.566432
193	2010	潮州市	chaozhou	116.761	23.8248	21663	0.00792862	0.100121	12.45	24.6	5046	0.553144
194	2010	揭阳市	jieyang	116.127	23.3422	17373	0.00473596	0.0937909	20.71	32.9	6349	0.573575
195	2010	汕头市	shantou	116.404	23.2384	23600	0.0119862	0.100674	32.28	68.9	3805	0.56099
196	2010	肇庆市	zhaoqing	112.183	23.5403	27836	0.0211508	0.117565	27.58	27	11260	0.420557
197	2010	惠州市	huizhou	114.482	23.2549	43397	0.0206584	0.107192	80.39	67.7	10826	0.589364
198	2010	佛山市	foushan	112.921	23.0312	93983	0.0200594	0.064292	56.07	130.5	5214	0.626821
199	2010	东莞市	dongguang	113.852	22.9611	66351	0.0187992	0.0681347	23.2	153.9	4751	0.508853
200	2010	云浮市	yunfu	111.768	22.819	16391	0.0285483	0.172773	17.48	38.7	7111	0.411801
201	2010	汕尾市	shanwei	115.519	23.0267	15787	0.00854477	0.121505	15.72	13.1	4864	0.457298
202	2010	江门市	jiangmen	112.643	22.3248	37313	0.0190376	0.084681	44.85	80	9972	0.555399
203	2010	中山市	zhongshan	113.359	22.5422	73348	0.0363375	0.0788096	29.04	69.6	1838	0.580391
204	2010	深圳市	shenzhen	114.117	22.6443	106880	0.104203	0.132053	253.02	261.5	1617	0.472094
205	2010	珠海市	zhuhai	113.342	22.2005	80697	0.0471488	0.13769	63.15	40.5	1395	0.547749
206	2010	阳江市	yangjiang	111.75	22.0474	26694	0.0124906	0.101467	18.24	16	7454	0.424528
207	2010	茂名市	maoming	110.926	22.0166	23961	0.00294017	0.0812217	30.94	30	15609	0.395928
208	2010	湛江市	zhanjiang	110.148	21.0971	20081	0.00413434	0.109351	40.68	37.7	21491	0.411086
209	2010	南宁市	nanning	108.468	23.0588	25622	0.0157916	0.145134	70.55	90.8	10567	0.362103
210	2010	桂林市	guilin	110.516	25.3386	22842	0.0172188	0.166362	31.59	39.7	11186	0.446147
211	2010	河池市	hechi	107.841	24.6421	13912	0.01382	0.258073	18.24	19.2	7334	0.461429
212	2010	贺州市	hezhou	111.36	24.3471	14580	0.0098528	0.206244	8.84	10.1	3746	0.470138
213	2010	柳州市	liuzhou	109.379	24.9393	35230	0.0158982	0.117853	37.99	61.7	7957	0.638602
214	2010	百色市	baise	106.294	23.9944	15812	0.0116622	0.244316	18.16	21.5	13354	0.547013
215	2010	来宾市	laibin	109.39	23.8478	18369	0.00759341	0.2221	11.85	9.7	5981	0.47468
216	2010	梧州市	wuzhou	110.99	23.4743	18567	0.00463334	0.156464	15.59	17.3	4054	0.589059
217	2010	贵港市	guigang	109.997	23.301	12531	0.00284948	0.166708	15.31	17	6064	0.455789
218	2010	玉林市	yulin	110.176	22.4392	15011	0.006867	0.153969	27.3	23.9	8640	0.44438
219	2010	崇左市	chongzuo	107.281	22.5178	18583	0.01206	0.217992	13.97	8.7	6607	0.380024
220	2010	钦州市	qinzhou	109.026	22.2015	17854	0.00420036	0.154469	13.72	16	5357	0.419671
221	2010	防城港市	fangchengang	107.995	21.8894	37264	0.00422882	0.164059	8.91	9	2571	0.498627
222	2010	北海市	beihai	109.312	21.6819	25412	0.00523654	0.158553	11.89	15.5	2414	0.418226
223	2010	海口市	haikou	110.385	19.8727	30329	0.0156224	0.13272	33.09	39.6	1994	0.241109
224	2010	三亚市	shanya	109.431	18.384	46596	0.0726271	0.231772	6.93	8.3	1089	0.207341
225	2010	成都市	chengdu	103.835	30.7052	48510	0.0192696	0.140035	172.05	158.4	20312	0.446902
226	2010	广元市	guangyuan	105.797	32.2562	11750	0.0158729	0.687608	14.22	13.9	14950	0.390437
227	2010	巴中市	bazhou	107.009	32.0068	8618	0.0112385	0.366777	14.44	12.4	13745	0.33808
228	2010	绵阳市	mianyang	104.728	31.8556	20053	0.0198746	0.35963	34.56	34	15377	0.487669
229	2010	德阳市	deyang	104.448	31.1465	25335	0.0101132	0.2436	25.74	30.6	7459	0.578245
230	2010	达州市	dazhou	107.62	31.3594	14623	0.00890015	0.183439	25.27	22.8	18390	0.499988
231	2010	南充市	nanchong	106.188	31.1855	13212	0.00980044	0.224218	25.94	30	19466	0.485093
232	2010	遂宁市	suining	105.469	30.638	14498	0.00866668	0.179405	16.17	15.3	8317	0.514286
233	2010	广安市	guangan	106.659	30.4359	15588	0.00521016	0.18157	11.4	12.9	9378	0.482577
234	2010	资阳市	ziyang	104.95	30.1887	16644	0.0121493	0.153671	16.07	14.5	11893	0.529564
235	2010	眉山市	meishan	103.743	29.9386	18586	0.00638841	0.174788	15.27	14.5	7084	0.549226
236	2010	雅安市	yaan	102.678	29.9077	18787	0.014874	0.270443	9.79	8.6	5625	0.550813
237	2010	内江市	neijiang	104.909	29.6481	18022	0.00447789	0.133969	20.36	15.5	9647	0.607768
238	2010	乐山市	leshan	103.581	29.2214	22990	0.0143739	0.159309	28.84	26.9	8698	0.594755
239	2010	自贡市	zigong	104.698	29.2724	23053	0.010736	0.125302	16.54	21.4	5793	0.572523
240	2010	泸州市	luzhou	105.662	28.428	16698	0.00913695	0.177024	25.73	20.5	12089	0.564795
241	2010	宜宾市	yibin	104.636	28.5803	19499	0.0177792	0.16457	33.52	26.8	13276	0.596211
242	2010	攀枝花市	panzhihua	101.744	26.8038	42499	0.0144755	0.143279	17.18	14.9	4438	0.737858
243	2010	贵阳市	guiyang	106.71	26.8311	26057	0.0321576	0.182187	70.34	50.8	8901	0.407329
244	2010	遵义市	zunyi	107.075	28.1601	14799	0.015355	0.213694	30.34	27.2	22939	0.417811
245	2010	六盘水市	liupanshui	104.906	26.1366	18654	0.0123524	0.221951	19.61	9.5	11652	0.605677
246	2010	安顺市	anshun	105.958	25.9955	9564	0.0227007	0.338499	12.78	7.9	9126	0.380421
247	2010	昆明市	kunming	102.912	25.3808	33550	0.0209169	0.163324	98.96	93.8	16442	0.453172
248	2010	昭通市	shaotong	104.019	27.6365	7193	0.0230192	0.386145	18.11	11	15554	0.460489
249	2010	丽江市	lijiang	100.549	26.9184	11680	0.0317479	0.411674	8.72	6	7605	0.383705
250	2010	曲靖市	qujing	103.978	25.6851	17236	0.0143901	0.180602	33.21	21.9	26671	0.523763
251	2010	保山市	baoshan	98.992	24.9677	10469	0.01289	0.237709	14.21	8.7	11712	0.308547
252	2010	玉溪市	yuxi	102.237	24.1249	32068	0.017335	0.145699	18.82	20.7	16452	0.621756
253	2010	临沧市	lincang	99.697	23.9134	8988	0.0148592	0.418369	10.02	6.5	14045	0.351108
254	2010	普洱市	puer	100.73	23.1642	9584	0.0339528	0.459971	14.09	11.1	19192	0.337714
255	2010	西安市	xian	108.768	34.0865	38341	0.0134344	0.114644	140.37	189	12575	0.433946
256	2010	榆林市	yulin	109.582	38.0362	52480	0.018378	0.135022	25.91	20.2	22372	0.686395
257	2010	延安市	yanan	109.291	36.421	40621	0.018956	0.217643	23.09	17.8	14926	0.717727
258	2010	铜川市	tongchuan	109.009	35.1691	22508	0.0118841	0.287422	9.83	5.4	3521	0.620572
259	2010	渭南市	weinan	109.842	34.9311	14950	0.00677797	0.192534	37.33	31.5	17716	0.492314
260	2010	宝鸡市	baoji	107.197	34.3704	26124	0.0130347	0.136324	31.65	28.6	14255	0.629471
261	2010	咸阳市	xianyang	108.378	34.7738	22477	0.00748444	0.137803	37.1	29.5	15201	0.521781
262	2010	商洛市	shangluo	109.897	33.6242	12209	0.0152396	0.315484	12.96	9.5	11871	0.412102
263	2010	汉中市	hanzhong	107.095	33.079	14697	0.0137041	0.248746	25.01	21.6	15051	0.391407
264	2010	安康市	ankang	108.915	32.7277	12428	0.0144285	0.336851	12.87	15.8	19973	0.400385
265	2010	兰州市	lanzhou	103.697	36.3046	34009	0.0183126	0.133522	51.36	39	6945	0.480902
266	2010	嘉峪关市	jiayuguan	98.2234	39.7953	83425	0.00597331	0.0661472	5.01	4.4	614	0.801649
267	2010	酒泉市	jiuquan	96.2607	40.4428	39562	0.0111918	0.147509	9.57	6.6	13458	0.518999
268	2010	张掖市	zhangye	99.9047	38.9027	17101	0.0154631	0.277118	10.27	6.8	10582	0.35449
269	2010	金昌市	jinchang	102.005	38.4008	43400	0.0121514	0.116496	7.44	4.3	2019	0.792884
270	2010	武威市	wuwei	103.044	38.1341	10621	0.00896971	0.329209	9.89	6.1	9003	0.40014
271	2010	白银市	baiyin	104.635	36.6071	17680	0.00950897	0.231798	15.34	7.1	9589	0.549907
272	2010	庆阳市	qingyang	107.59	36.1502	16172	0.0159336	0.317826	9.39	6.6	11289	0.600822
273	2010	平凉市	pingliang	106.663	35.2936	10504	0.017228	0.370266	12.93	6	9524	0.469145
274	2010	定西市	dingxi	104.466	35.1228	5304	0.0377836	0.581452	10.63	4.8	10122	0.251058
275	2010	天水市	tianshui	105.743	34.6539	8758	0.0234254	0.371274	18.92	8.5	10126	0.377277
276	2010	陇南市	longnan	105.225	33.5999	6457	0.0132503	0.809278	11.27	4.8	14460	0.286313
277	2010	西宁市	xining	101.488	36.8277	28428	0.0104508	0.17336	28.65	24.6	4291	0.510537
278	2010	银川市	yinchuan	106.339	38.176	41520	0.0146667	0.155852	30.08	24.2	3700	0.504965
279	2010	石嘴山市	shizuishan	106.513	38.9582	41163	0.00633289	0.205405	9.53	6.9	2400	0.626423
280	2010	吴忠市	wuzhong	106.499	37.4282	15685	0.0157672	0.361168	7.54	9.9	6600	0.509486
281	2010	中卫市	zhongwei	105.463	37.04	15596	0.0161845	0.337295	5.08	4	5200	0.407991
282	2010	固原市	guyuan	106.19	35.9379	6874	0.0365312	0.756149	5.61	3	6100	0.214367
283	2010	乌鲁木齐市	wulumuqi	87.8027	43.5276	43039	0.0160603	0.119244	47.17	51.4	3265	0.448563
284	2010	克拉玛依市	wulamayi	85.1878	45.4498	121387	0.0139776	0.0769957	15.68	5.2	783.793	0.897477
1	2011	北京市	beijing	116.421	40.169	81658	0.112648	0.199683	685.9	523.36	21347.1	0.230894
2	2011	上海市	shanghai	121.426	31.174	82560	0.113826	0.203946	497.32	530.70	16792	0.413004
3	2011	天津市	tianjin	117.327	39.289	85213	0.0532154	0.158865	268.24	190.19	15163	0.524292
4	2011	重庆市	chongqing	107.871	30.0426	34500	0.0250099	0.256732	790.7	326.78	118562	0.456611
5	2011	石家庄市	shijiazhuang	114.438	38.1093	39919	0.0154813	0.0988414	84.8	166.80	15768.7	0.497688
6	2011	张家口市	zhangjiakou	115.024	40.8524	25649	0.00901476	0.206967	37.3	41.12	19366.2	0.441959
7	2011	承德市	chengde	117.526	41.3336	31705	0.0124072	0.174206	25.44	33.99	19014.5	0.548297
8	2011	唐山市	tangshan	118.32	39.7547	71565	0.0113838	0.0811548	87.3	110.92	14124.3	0.600819
9	2011	秦皇岛市	qinhuangdao	119.166	40.087	35691	0.0100834	0.157576	29.88	52.44	8620.4	0.392008
10	2011	廊坊市	langfang	116.62	39.237	36773	0.0173239	0.141457	39.53	69.30	9294.4	0.54331
11	2011	保定市	baoding	115.162	39.0063	21796	0.00634924	0.13579	81.21	122.77	18106	0.546345
12	2011	沧州市	cangzhou	116.741	38.2493	36053	0.00438071	0.102255	48.58	62.86	13543.1	0.525569
13	2011	衡水市	hengshui	115.814	37.7457	21334	0.00721797	0.147909	26.96	47.81	10889.4	0.525612
14	2011	邢台市	xingtai	114.826	37.1999	20027	0.00754206	0.15019	35.99	61.32	14100	0.555231
15	2011	邯郸市	handan	114.552	36.546	30270	0.00957286	0.11783	58.44	76.96	14137.8	0.547656
16	2011	太原市	taiyuan	112.282	37.9463	49292	0.0372868	0.115048	83.8	111.41	6747.7	0.456315
17	2011	大同市	datong	113.703	39.8893	25341	0.0125526	0.200585	42.43	33.03	12395	0.507261
18	2011	朔州市	shuozhou	112.633	39.6095	49692	0.0114383	0.134963	19.7	14.80	9785	0.583209
19	2011	忻州市	xinzhou	112.419	38.8719	18019	0.0208043	0.27448	24.46	36.80	16892.5	0.515607
20	2011	阳泉市	yangquan	113.487	38.0503	38500	0.0142414	0.134513	26.05	19.87	5484.7	0.594441
21	2011	晋中市	jinzhou	112.958	37.3053	27300	0.013411	0.173211	34.94	41.45	14963.5	0.5482
22	2011	吕梁市	lvliang	111.246	37.6666	30224	0.0125249	0.16782	33.87	32.70	16260.4	0.737077
23	2011	长治市	changzhi	112.906	36.456	36425	0.0189225	0.144455	39.39	37.13	10953.3	0.678935
24	2011	临汾市	linfen	111.351	36.2163	26220	0.0101702	0.164715	36.53	43.60	17389.6	0.630372
25	2011	晋城市	jincheng	112.697	35.5839	39205	0.0168417	0.126525	28.88	25.90	8631.3	0.654573
26	2011	运城市	yuncheng	111.066	35.1636	19733	0.0117887	0.162799	32.75	47.50	15305.1	0.485996
27	2011	呼和浩特市	huhehante	111.486	40.5926	75266	0.0102358	0.117426	32.46	36.10	6606	0.362837
28	2011	呼伦贝尔市	hulunbeier	121.169	49.6505	45038	0.0176974	0.222582	35.5	26.75	20236	0.445251
29	2011	通辽市	tongliao	121.549	43.8107	46167	0.0118952	0.147375	24.72	17.66	18002.4	0.612022
30	2011	赤峰市	chifeng	118.841	43.2121	31121	0.00589152	0.202045	30.81	23.00	23307	0.536324
31	2011	巴彦淖尔市	bayanmaoer	107.587	41.4489	43118	0.00899158	0.215264	14.79	12.47	19839	0.576338
32	2011	乌兰察布市	wulanchabu	112.427	41.6862	32246	0.0110153	0.270076	14.29	12.40	13147	0.537911
33	2011	包头市	baotou	110.237	41.553	112372	0.0121634	0.083607	38.62	22.93	6851.7	0.554063
34	2011	鄂尔多斯市	eerduosi	108.63	39.4038	163014	0.0220302	0.138766	20.11	10.44	17682	0.600794
35	2011	乌海市	wuhai	106.876	39.5634	89521	0.0230657	0.161816	10.06	7.00	803	0.730824
36	2011	哈尔滨市	haerbin	127.935	45.6309	42736	0.0271209	0.131332	131.34	132.80	19776.2	0.388285
37	2011	黑河市	heihe	126.944	49.2184	18103	0.0156842	0.299438	30.18	16.21	9045.1	0.170195
38	2011	伊春市	yichun	129.178	47.8133	18142	0.0397161	0.343491	19.03	14.22	2226.6	0.369601
39	2011	齐齐哈尔市	qiqihaer	124.489	47.6559	19815	0.020116	0.12835	43.19	42.54	19274.8	0.411422
40	2011	鹤岗市	hegang	130.738	47.627	28774	0.0153357	0.197428	26.18	10.95	2481.5	0.477353
41	2011	佳木斯市	jiamusi	132.269	47.2716	24853	0.00980314	0.227566	27.76	27.77	9264.6	0.265804
42	2011	双鸭山市	shuangyashan	132.455	46.6501	33215	0.0107472	0.162749	14.95	15.28	3753.5	0.463414
43	2011	绥化市	suihua	126.557	46.8521	15617	0.0100341	0.217678	27.15	32.54	17756.6	0.254536
44	2011	大庆市	daqing	124.662	46.3265	133301	0.00371772	0.0466363	55.5	25.37	7903.8	0.82052
45	2011	七台河市	qitaihe	130.797	45.8851	33209	0.00594689	0.18816	14.07	10.05	1770.5	0.633188
46	2011	鸡西市	jixi	132.267	45.6358	26864	0.0087805	0.115222	27.48	17.53	5285.2	0.419491
47	2011	牡丹江市	wudanjiang	129.864	44.5786	33675	0.0306864	0.173229	23.83	34.45	7700	0.411038
48	2011	长春市	chuangchun	125.738	44.3711	52649	0.0110173	0.129571	94.95	96.90	20842	0.522781
49	2011	白城市	baicheng	123.006	45.3393	27374	0.00967957	0.207454	19.44	18.00	9606	0.487603
50	2011	松原市	songyuan	124.462	44.7959	46749	0.0013461	0.0898426	21.85	18.60	11885	0.492538
51	2011	吉林市	jilin	126.813	43.5725	50914	0.0112398	0.113932	38.4	53.70	14631	0.505659
52	2011	四平市	siping	124.448	43.5547	28874	0.00502443	0.142005	20.88	27.40	8793	0.451498
53	2011	辽源市	liaoyuan	125.27	42.8057	40844	0.00824792	0.137516	9.08	15.20	4205	0.582829
54	2011	白山市	baishan	127.257	42.0665	41325	0.00921852	0.23969	19.19	15.20	6510	0.597181
55	2011	通化市	tonghua	125.919	41.9468	34515	0.0313792	0.180243	21	24.80	6427	0.523064
56	2011	沈阳市	shenyang	123.085	42.0797	72648	0.0343717	0.108066	120.8	152.15	12056.6	0.511668
57	2011	铁岭市	tieling	124.138	42.645	28647	0.0358441	0.192043	23.11	27.67	10548	0.526561
58	2011	阜新市	fuxin	121.918	42.2684	26480	0.0183151	0.267271	19.57	26.21	6293.9	0.444488
59	2011	抚顺市	fushun	124.607	41.8408	52245	0.0142343	0.148495	28.21	33.60	5951.9	0.604929
60	2011	朝阳市	chaoyang	119.994	41.5008	26927	0.0222319	0.213187	26.48	30.37	14062.3	0.51246
61	2011	本溪市	benxi	124.546	41.2269	60552	0.0206349	0.133684	26.43	25.72	3981.8	0.628974
62	2011	辽阳市	liaoyang	123.203	41.1776	48594	0.0208165	0.138525	17.63	25.25	3336.3	0.631494
63	2011	鞍山市	anshan	122.99	40.712	68224	0.0083589	0.0967447	52	55.33	7297.2	0.53403
64	2011	盘锦市	panjin	122.058	41.1015	79584	0.0125205	0.128692	47.4	17.67	3372.4	0.680558
65	2011	锦州市	jinzhou	121.585	41.458	35784	0.0119497	0.140891	26.86	46.38	7192.6	0.496011
66	2011	葫芦岛市	huludao	120.164	40.6199	24789	0.0259315	0.225816	22.22	27.57	6708.2	0.479971
67	2011	营口市	yingkou	122.448	40.3935	50220	0.0244658	0.149557	26.63	32.01	3982.6	0.550206
68	2011	丹东市	dandong	124.384	40.5582	36841	0.013626	0.177039	26.8	32.07	7440	0.51442
69	2011	大连市	dalian	122.227	39.6244	91295	0.0539216	0.11949	109.8	133.11	11802.6	0.520952
70	2011	南京市	nanjing	118.827	31.9231	76263	0.0391835	0.108405	139.31	187.98	10861	0.449244
71	2011	连云港市	lianyungang	119.122	34.532	32119	0.0417754	0.194704	35.16	50.53	11313	0.463857
72	2011	徐州市	xuzhou	117.498	34.3554	41407	0.0291487	0.127896	62.37	86.95	16199	0.500342
73	2011	宿迁市	suqian	118.5	33.7913	27839	0.034947	0.1675	23.03	35.97	10416	0.465223
74	2011	淮安市	huaian	118.957	33.3722	35181	0.0369775	0.175549	40.84	43.29	12458	0.469929
75	2011	盐城市	yancheng	120.156	33.5356	38222	0.0429451	0.14694	52.78	73.75	18564	0.471348
76	2011	泰州市	qinzhou	120.036	32.5793	52395	0.0217959	0.108157	39.4	64.69	8894	0.54
77	2011	扬州市	yangzhou	119.457	32.7356	58950	0.0368452	0.100511	42.11	67.68	10245	0.542854
78	2011	镇江市	zhenjiang	119.43	32.0303	73981	0.0303031	0.0877808	39.27	55.15	7015	0.550473
79	2011	南通市	nantong	120.979	32.2176	56005	0.0320353	0.102801	65.99	104.57	17789	0.544451
80	2011	常州市	changzhou	119.593	31.6428	77485	0.03499	0.101037	50.12	93.86	8446	0.544777
81	2011	无锡市	wuxi	120.035	31.5219	107437	0.0352391	0.0861423	86.96	129.39	7632	0.541866
82	2011	苏州市	suzhou	120.646	31.3581	102129	0.0500187	0.0935548	133.08	223.39	12415	0.555915
83	2011	杭州市	hangzhou	119.439	29.903	80478	0.0497542	0.106497	264.3	241.14	15089	0.473538
84	2011	湖州市	huzhou	119.875	30.7497	52477	0.0300995	0.0998214	41.44	53.35	7987.8	0.537946
85	2011	嘉兴市	jiaxing	120.747	30.6496	59256	0.0353978	0.0898793	79.06	91.99	7758	0.574228
86	2011	绍兴市	shaoxing	120.618	29.7188	75820	0.037003	0.0760232	125.18	107.61	9480	0.550522
87	2011	舟山市	zhoushan	122.188	30.085	79765	0.035573	0.191655	16.1	26.46	1721	0.451841
88	2011	宁波市	ningbo	121.445	29.7256	79524	0.0464631	0.123897	171.8	238.02	10439	0.552797
89	2011	金华市	jinhua	119.916	29.1444	45721	0.033949	0.095636	57.7	116.23	11608	0.506938
90	2011	衢州市	quzhou	118.645	28.9458	36508	0.035245	0.136406	19.34	28.12	7624.6	0.555686
91	2011	台州市	taizhou	121.065	28.7831	46011	0.0204846	0.0964019	86.31	112.66	11528	0.504907
92	2011	丽水市	lishui	119.48	28.2156	37706	0.0373656	0.193285	18.35	30.13	14130	0.503345
93	2011	温州市	wenzhou	120.403	27.9083	43132	0.0214139	0.108364	111.3	178.70	14084.8	0.515052
94	2011	合肥市	hefei	117.224	32.0016	48563	0.052342	0.130586	97.74	87.40	14965	0.550539
95	2011	淮北市	huaibei	116.703	33.6763	26239	0.0209904	0.157306	21.82	18.54	3560	0.663429
96	2011	亳州市	bozhou	115.784	33.7546	12868	0.0138259	0.221205	16.54	20.14	10843	0.396394
97	2011	宿州市	suzhou	117.19	33.8632	14971	0.0128349	0.195342	24.09	24.82	12612	0.405872
98	2011	蚌埠市	bengbu	117.316	33.114	24574	0.0577899	0.181087	20.32	26.55	6493	0.493284
99	2011	阜阳市	fuyang	115.92	33.0578	11202	0.0153925	0.253829	30.51	33.07	11384	0.401144
100	2011	淮南市	huainan	116.71	32.7528	30400	0.0282944	0.15452	37.26	24.70	4180	0.650337
101	2011	滁州市	chuzhou	118.09	32.5482	21634	0.0204847	0.215461	18.8	28.63	14539	0.516937
102	2011	六安市	liuan	116.309	31.763	14586	0.0172602	0.255416	72	24.78	16219	0.453488
103	2011	马鞍山市	maanshan	118.609	31.5364	52000	0.0305479	0.120867	19.16	27.51	5095	0.6808
104	2011	芜湖市	wuhu	118.323	31.0846	43095	0.0880048	0.143632	32.99	39.57	8795	0.658861
105	2011	宣城市	xuancheng	118.849	30.6826	26360	0.0633283	0.211771	51.6	23.77	11970	0.521217
106	2011	铜陵市	tongling	117.891	30.9461	79704	0.0309591	0.121958	12.15	12.39	1555	0.747346
107	2011	池州市	chizhou	117.346	30.2888	26345	0.0272491	0.236539	8.06	12.92	6828	0.49545
108	2011	安庆市	anqing	116.585	30.6214	22893	0.0285579	0.176755	26.51	37.06	14956	0.553334
109	2011	黄山市	huangshan	118.057	29.9172	25582	0.0559383	0.25401	9.75	15.52	5541	0.460943
110	2011	福州市	fuzhou	119.126	26.0817	52152	0.0131879	0.0972334	128.07	140	10371	0.457981
111	2011	宁德市	ningde	119.444	26.9691	32936	0.00752914	0.122644	17.68	38	9644	0.468488
112	2011	南平市	nanping	118.119	27.3382	33775	0.0144502	0.130069	25.07	38	13733	0.421308
113	2011	三明市	shanming	117.37	26.2947	48376	0.0133767	0.09973	23.79	36	14017	0.504122
114	2011	莆田市	putian	118.859	25.4576	37724	0.0137985	0.0908121	34.02	80	5804	0.583732
115	2011	龙岩市	longyan	116.715	25.29	48554	0.0150859	0.110881	34.4	30	12337	0.565125
116	2011	泉州市	quanzhou	118.241	25.1969	52245	0.0157843	0.0695384	173.95	140	14350	0.623376
117	2011	漳州市	zhangzhou	117.433	24.3707	36641	0.0145787	0.103172	45.69	54	10196	0.472944
118	2011	厦门市	xiamen	118.085	24.6712	70832	0.048002	0.15322	110.5	100	1871	0.510828
119	2011	南昌市	nanchan	115.99	28.6764	53023	0.0138281	0.111336	91.43	68.96	10272.6	0.587343
120	2011	九江市	jiujiang	115.434	29.3301	26464	0.00939423	0.179259	39.41	36.77	18206.4	0.585748
121	2011	景德镇市	jingdezhen	117.254	29.3231	35421	0.0137115	0.174859	19.25	18.15	4293	0.629952
122	2011	上饶市	shanrao	117.466	28.7767	16813	0.0126213	0.216644	31.16	29.60	18528.7	0.53934
123	2011	鹰潭市	yingtan	117.082	28.2421	37834	0.00996515	0.159299	10.21	10.09	3798.7	0.645876
124	2011	抚州市	fuzhou	116.408	27.5229	18907	0.0146907	0.240625	23.91	20.25	13205.6	0.532801
125	2011	新余市	xinyu	114.817	27.8504	68155	0.0170673	0.131887	10.22	12.58	4130.5	0.669922
126	2011	宜春市	yichun	114.941	28.3013	19823	0.0138806	0.199647	34.07	26.36	17189.5	0.591653
127	2011	萍乡市	pingxiang	113.886	27.5086	35350	0.0184092	0.165181	14.17	16.30	6452.6	0.658573
128	2011	吉安市	jian	114.802	26.9721	16830	0.0113257	0.224351	21.95	25.53	21125	0.530043
129	2011	赣州市	gangzhou	115.26	25.7024	15895	0.00937799	0.233411	45.01	48.37	26537.7	0.472425
130	2011	济南市	jinan	117.064	36.7418	64311	0.0171459	0.0900719	133.09	137.81	11940	0.415082
131	2011	德州市	dezhou	116.621	37.2256	34905	0.0133536	0.0903951	38.48	45.68	20827.1	0.543289
132	2011	滨州市	binzhou	117.785	37.4903	48326	0.0155603	0.110681	41.63	40.51	14934.7	0.534937
133	2011	东营市	dongying	118.539	37.5969	130811	0.0081103	0.0671806	46.07	38.56	8278.2	0.715456
134	2011	烟台市	yantai	120.781	37.229	70380	0.0259049	0.0830542	105.97	103.70	14834.1	0.576926
135	2011	威海市	weihai	121.975	37.1191	75316	0.0266548	0.0950238	56.57	54.50	6768.8	0.539738
136	2011	淄博市	zibo	118.027	36.6064	72176	0.0196245	0.0771868	72	65.48	10486	0.602208
137	2011	潍坊市	weifang	119.032	36.5476	38833	0.0258436	0.101151	68.72	103.89	23694.5	0.55378
138	2011	聊城市	liaocheng	115.883	36.4668	32968	0.0111549	0.0903761	38.33	50.29	14915.2	0.566567
139	2011	泰安市	taian	117.024	36.0081	41850	0.0119797	0.0904277	65.74	55.65	13927.2	0.521996
140	2011	青岛市	qingdao	120.103	36.4365	75563	0.0243704	0.099471	128.44	165.71	16234.8	0.476256
141	2011	日照市	rizhao	119.105	35.5917	43205	0.0100406	0.102427	21.42	32.59	6672.5	0.54417
142	2011	济宁市	jining	116.731	35.3689	35729	0.0198399	0.103701	71.57	68.18	16257	0.530236
143	2011	菏泽市	heze	115.686	35.1404	18746	0.0155	0.148764	39.9	49.17	20194.2	0.545467
144	2011	临沂市	linyi	118.264	35.3043	27503	0.0109567	0.10283	63.11	87.03	22621.4	0.498854
145	2011	枣庄市	zaozhuang	117.387	34.9089	41746	0.0111182	0.102674	38.07	39.11	7003.5	0.589314
146	2011	郑州市	zhengzhou	113.46	34.6206	56855	0.0204032	0.113775	136.66	180	10381.4	0.57717
147	2011	安阳市	anyang	114.349	35.8686	28806	0.0223677	0.117411	50.16	49	8205	0.587464
148	2011	鹤壁市	hebi	114.288	35.7197	31763	0.0129086	0.148339	18.58	19	4442.6	0.707404
149	2011	濮阳市	puyang	115.312	35.8079	25066	0.0159661	0.132002	32.53	24	6407.8	0.649977
150	2011	新乡市	xinxiang	114.076	35.2544	26198	0.0170356	0.135169	46.84	58	10999.4	0.591274
151	2011	焦作市	jiaozuo	113.1	35.0873	40809	0.0225777	0.100371	37.77	45	7348	0.688913
152	2011	三门峡市	shanmenxia	111.082	34.3379	46049	0.0186715	0.115108	26.8	23	9404	0.688088
153	2011	开封市	kaifeng	114.517	34.5962	22972	0.0141931	0.135194	39.11	36	7171	0.438513
154	2011	洛阳市	luoyang	112.005	34.2807	41198	0.0220604	0.109851	59.96	75	17949.2	0.612899
155	2011	商丘市	shangqiu	115.68	34.274	17779	0.012112	0.175055	41.99	42	19683	0.476134
156	2011	许昌市	xuchang	113.698	34.0508	36924	0.0102937	0.0946063	32.77	40	9242.5	0.678682
157	2011	平顶山市	pingdingshan	112.987	33.7911	30227	0.0150154	0.117992	49.87	40	10844	0.655869
158	2011	周口市	zhoukou	114.853	33.7029	15734	0.0107759	0.173951	46.08	38	18573.7	0.464515
159	2011	漯河市	luohe	113.862	33.636	29487	0.00757882	0.116376	24.58	23	5242.4	0.691393
160	2011	南阳市	nanyang	112.276	33.0256	21590	0.0195822	0.140601	84.37	50	33628.3	0.529812
161	2011	驻马店市	zhumadian	114.124	32.9106	17396	0.0172289	0.17079	44.79	29	17131.2	0.425926
162	2011	信阳市	xinyang	114.88	32.0668	20603	0.0112127	0.177154	43.82	38	21560.9	0.41633
163	2011	武汉市	wuhan	114.326	30.6265	68315	0.0225795	0.113135	189.77	231.00	15103.3	0.481207
164	2011	十堰市	shiyan	110.433	32.4303	25427	0.0241222	0.217428	47.78	31.40	22665	0.530843
165	2011	襄阳市	xiangyang	111.919	31.9121	38671	0.0130831	0.116377	52.68	41.21	25683	0.570762
166	2011	随州市	suizhou	113.4	31.8239	23914	0.0158941	0.13962	12.13	16.91	7079	0.47026
167	2011	荆门市	jingmen	112.6	31.0669	32765	0.0103025	0.132975	37.51	22.50	12522	0.524512
168	2011	孝感市	xiaogan	113.869	31.1309	19880	0.014795	0.119132	65.38	30.00	11481	0.473501
169	2011	宜昌市	yichang	111.111	30.737	52673	0.0171562	0.111222	65.64	42.61	26191	0.605057
170	2011	黄冈市	huanggang	115.335	30.7104	16908	0.027909	0.213828	36.57	34.53	22144.6	0.389299
171	2011	鄂州市	ezhou	114.744	30.3398	46756	0.0130375	0.115491	18.99	12.27	3024.1	0.590417
172	2011	荆州市	jingzhou	112.738	30.1447	18288	0.0170076	0.189033	34.42	42.12	18204	0.430276
173	2011	黄石市	huangshi	115.014	29.9288	38074	0.0159618	0.138102	31.68	25.50	5611.1	0.623742
174	2011	咸宁市	xianning	114.173	29.6233	26448	0.0206285	0.18844	20.86	30.73	13229.1	0.474303
175	2011	长沙市	changsha	113.145	28.2348	79530	0.0274502	0.0926957	121.91	111.54	15438.2	0.560864
176	2011	岳阳市	yueyang	113.239	29.0783	34629	0.0128835	0.108353	48.86	40.58	20076	0.567821
177	2011	张家界市	zhangjiajie	110.491	29.3797	20082	0.010002	0.229403	9.03	13.42	8739.7	0.256174
178	2011	常德市	changde	111.49	29.3037	31644	0.00763697	0.123009	36.88	41.13	22160.2	0.490992
179	2011	益阳市	yiyang	111.909	28.5724	20496	0.0109005	0.161926	27.97	22.95	15819.2	0.433145
180	2011	湘潭市	xiangtan	112.578	27.7385	40753	0.0198036	0.118926	30.33	24.10	7784.1	0.594641
181	2011	株洲市	zhuzhou	113.501	27.1207	40431	0.199629	0.122676	40.66	41.97	13531.2	0.604461
182	2011	娄底市	loudi	111.598	27.7308	22362	0.0102023	0.155048	28.75	26.85	14611.5	0.550421
183	2011	怀化市	huaihua	110.061	27.5266	17816	0.00835945	0.210801	27.62	27.94	19999.5	0.443787
184	2011	邵阳市	shaoyang	110.865	26.9076	12797	0.00715585	0.215057	35.06	34.47	21609.4	0.389284
185	2011	衡阳市	hengyang	112.56	26.7996	24231	0.00717581	0.149876	55.36	44.34	20569	0.486035
186	2011	永州市	yongzhou	111.727	25.7651	18168	0.0113086	0.191873	30.04	25.36	22601.6	0.382731
187	2011	郴州市	chenzhou	113.131	25.8052	29305	0.0220978	0.163311	31.33	29.85	16991.1	0.576776
188	2011	广州市	guangzhou	113.525	23.3916	97588	0.0178936	0.0950824	310.24	569.73	9052	0.368415
189	2011	韶关市	shaoguang	113.775	24.8125	28760	0.0244659	0.157392	32.13	20.60	13749	0.425129
190	2011	梅州市	meizhou	116.058	24.2061	16623	0.0182689	0.209476	24.48	76.50	15867	0.399497
191	2011	河源市	heyuan	114.943	24.0332	19505	0.0200211	0.189958	24.59	19.84	14732	0.529182
192	2011	清远市	qingyuan	112.86	24.305	26957	0.0173983	0.157282	27.79	13.78	18238	0.447125
193	2011	潮州市	chaozhou	116.761	23.8248	24169	0.0111384	0.0981178	13.35	29.80	5046	0.545301
194	2011	揭阳市	jieyang	116.127	23.3422	20780	0.00776353	0.101084	23.05	40.61	6353	0.599546
195	2011	汕头市	shantou	116.404	23.2384	23596	0.0194852	0.118881	35.58	78.75	3806	0.509273
196	2011	肇庆市	zhaoqing	112.183	23.5403	33642	0.0233508	0.11855	30.03	27.9	11457	0.443443
197	2011	惠州市	huizhou	114.482	23.2549	45331	0.0252948	0.108553	84.75	81.82	10893	0.584426
198	2011	佛山市	foushan	112.921	23.0312	91202	0.020768	0.059068	60.68	164.89	5222	0.623318
199	2011	东莞市	dongguang	113.852	22.9611	57470	0.0383008	0.0743163	24.87	190.72	4828	0.499684
200	2011	云浮市	yunfu	111.768	22.819	20302	0.028045	0.16034	17.3	38.69	7111	0.424746
201	2011	汕尾市	shanwei	115.519	23.0267	18682	0.0137572	0.135074	15.76	15.20	4864	0.469567
202	2011	江门市	jiangmen	112.643	22.3248	41063	0.0210604	0.090298	54.87	304.99	10010	0.544766
203	2011	中山市	zhongshan	113.359	22.5422	70014	0.0382628	0.0877472	31.27	79.51	1903	0.557747
204	2011	深圳市	shenzhen	114.117	22.6443	110421	0.061263	0.138243	263.71	281.00	1618	0.464413
205	2011	珠海市	zhuhai	113.342	22.2005	89794	0.0522823	0.135504	67	51.10	1397	0.544091
206	2011	阳江市	yangjiang	111.75	22.0474	31490	0.0136942	0.105699	18.87	23.40	7461	0.442059
207	2011	茂名市	maoming	110.926	22.0166	29811	0.00670769	0.0926974	35.2	32.08	15616	0.399161
208	2011	湛江市	zhanjiang	110.148	21.0971	24163	0.0055916	0.109876	42.86	41.70	21502	0.417843
209	2011	南宁市	nanning	108.468	23.0588	31172	0.0172036	0.136702	77.99	130.32	11527	0.382698
210	2011	桂林市	guilin	110.516	25.3386	23786	0.0198807	0.174148	34.27	50.78	11287	0.463313
211	2011	河池市	hechi	107.841	24.6421	15141	0.0175747	0.278239	19.08	35.94	11611	0.438732
212	2011	贺州市	hezhou	111.36	24.3471	18163	0.0118013	0.221522	9.05	12.00	3793	0.463215
213	2011	柳州市	liuzhou	109.379	24.9393	41832	0.0136613	0.116659	43.13	56.43	8013.2	0.635353
214	2011	百色市	baise	106.294	23.9944	18867	0.0170863	0.248814	18.72	20.33	14289.9	0.547749
215	2011	来宾市	laibin	109.39	23.8478	23055	0.0119989	0.206012	12.22	12.95	6086.9	0.476646
216	2011	梧州市	wuzhou	110.99	23.4743	25394	0.0120437	0.161237	15.65	22.40	6009	0.626884
217	2011	贵港市	guigang	109.997	23.301	15245	0.00554058	0.168141	15.6	21.88	6069	0.445138
218	2011	玉林市	yulin	110.176	22.4392	18501	0.0100898	0.156607	29.37	33.18	8765.7	0.449624
219	2011	崇左市	chongzuo	107.281	22.5178	24557	0.0155881	0.209622	14.44	12.39	6647.8	0.401383
220	2011	钦州市	qinzhou	109.026	22.2015	22926	0.00381041	0.149976	15.2	20.33	5616.6	0.449594
221	2011	防城港市	fangchengang	107.995	21.8894	47416	0.00574957	0.146875	9.75	10.83	3319.7	0.525969
222	2011	北海市	beihai	109.312	21.6819	32103	0.00826252	0.17045	14.35	22.54	2577	0.417637
223	2011	海口市	haikou	110.385	19.8727	35669	0.018475	0.13939	43.85	47.76	3032.7	0.248055
224	2011	三亚市	shanya	109.431	18.384	45421	0.0723282	0.252245	7.64	10.00	1709	0.216255
225	2011	成都市	chengdu	103.835	30.7052	48755	0.0211508	0.125153	198.92	203.00	21313.7	0.45231
226	2011	广元市	guangyuan	105.797	32.2562	16225	0.0179536	0.34053	14.3	19.81	15557.9	0.446449
227	2011	巴中市	bazhou	107.009	32.0068	10433	0.0119543	0.39814	17.17	12.90	15794.6	0.404758
228	2011	绵阳市	mianyang	104.728	31.8556	25755	0.0226405	0.179609	36.19	44.74	18159.6	0.518505
229	2011	德阳市	deyang	104.448	31.1465	31562	0.0139804	0.134717	26.78	36.80	7758.1	0.59993
230	2011	达州市	dazhou	107.62	31.3594	18474	0.00943439	0.197826	25.78	29.60	19112.1	0.526126
231	2011	南充市	nanchong	106.188	31.1855	16386	0.0100128	0.227709	26.21	40.60	20283.3	0.508849
232	2011	遂宁市	suining	105.469	30.638	18528	0.00827035	0.182317	16.72	20.51	8626.2	0.512845
233	2011	广安市	guangan	106.659	30.4359	20572	0.00589029	0.190682	11.62	17.00	9641.3	0.51382
234	2011	资阳市	ziyang	104.95	30.1887	22931	0.0143381	0.15545	16.51	17.40	14431	0.550177
235	2011	眉山市	meishan	103.743	29.9386	22793	0.00702617	0.176503	15.88	18.97	7279.3	0.563742
236	2011	雅安市	yaan	102.678	29.9077	23147	0.0353354	0.231419	9.59	13.01	5932.7	0.572302
237	2011	内江市	neijiang	104.909	29.6481	23062	0.00496443	0.142776	21.23	19.27	9795.9	0.624795
238	2011	乐山市	leshan	103.581	29.2214	28339	0.0132834	0.156978	28.18	30.51	8984.1	0.61801
239	2011	自贡市	zigong	104.698	29.2724	29101	0.010622	0.13589	17.38	25.80	6013.2	0.587716
240	2011	泸州市	luzhou	105.662	28.428	21339	0.0078402	0.189532	26.5	26.02	12980.3	0.597378
241	2011	宜宾市	yibin	104.636	28.5803	24424	0.0188466	0.164396	36.29	31.70	16796.2	0.619229
242	2011	攀枝花市	panzhihua	101.744	26.8038	53032	0.0168092	0.141934	19.75	17.00	4597.9	0.755429
243	2011	贵阳市	guiyang	106.71	26.8311	31712	0.0365318	0.200554	76.52	68.24	9215.5	0.424302
244	2011	遵义市	zunyi	107.075	28.1601	18330	0.0217912	0.228597	32.9	36.62	24024.7	0.439623
245	2011	六盘水市	liupanshui	104.906	26.1366	21522	0.0128042	0.239004	22.18	12.75	11904.1	0.626674
246	2011	安顺市	anshun	105.958	25.9955	12468	0.0254936	0.353788	14.44	12.42	9228.2	0.394308
247	2011	昆明市	kunming	102.912	25.3808	38831	0.0320173	0.176018	110.83	112.99	16963	0.462699
248	2011	昭通市	shaotong	104.019	27.6365	8877	0.0231485	0.383376	21.6	13.98	15316	0.479249
249	2011	丽江市	lijiang	100.549	26.9184	14279	0.0380672	0.372122	9.48	7.5	6620	0.416751
250	2011	曲靖市	qujing	103.978	25.6851	20588	0.0124586	0.183642	33.62	21.45	20436	0.534882
251	2011	保山市	baoshan	98.992	24.9677	12705	0.0220748	0.33297	15.94	11.48	12315	0.321049
252	2011	玉溪市	yuxi	102.237	24.1249	37913	0.0144772	0.159313	19.4	22.22	16702	0.630095
253	2011	临沧市	lincang	99.697	23.9134	11166	0.0185259	0.472752	11.87	9.13	14475	0.38197
254	2011	普洱市	puer	100.73	23.1642	9773	0.0386932	0.483904	15.83	14.89	19176	0.362064
255	2011	西安市	xian	108.768	34.0865	45495	0.0135122	0.127989	154.34	172.44	12599	0.433469
256	2011	榆林市	yulin	109.582	38.0362	68358	0.0156013	0.137915	26.88	24.55	23393	0.710943
257	2011	延安市	yanan	109.291	36.421	50807	0.0166057	0.201029	24.05	20.10	15727	0.732429
258	2011	铜川市	tongchuan	109.009	35.1691	28034	0.0119761	0.274348	10.16	6.69	3560	0.633667
259	2011	渭南市	weinan	109.842	34.9311	19424	0.00764454	0.191768	39.38	39.86	17764	0.529841
260	2011	宝鸡市	baoji	107.197	34.3704	31579	0.0109062	0.139261	31.5	30.61	14676	0.637253
261	2011	咸阳市	xianyang	108.378	34.7738	27751	0.00707695	0.139708	39.86	36.97	15327	0.543884
262	2011	商洛市	shangluo	109.897	33.6242	15510	0.0143959	0.294257	13.88	12.33	12107	0.44918
263	2011	汉中市	hanzhong	107.095	33.079	18952	0.0124483	0.242617	25.66	26.14	15974	0.413264
264	2011	安康市	ankang	108.915	32.7277	15477	0.0138836	0.311172	13.9	19.39	20859	0.449763
265	2011	兰州市	lanzhou	103.697	36.3046	37570	0.0168518	0.129027	52.37	50.34	7209.5	0.482747
266	2011	嘉峪关市	jiayuguan	98.2234	39.7953	101306	0.00507769	0.0712586	5.73	5.44	677.7	0.819309
267	2011	酒泉市	jiuquan	96.2607	40.4428	43825	0.0115484	0.156598	10.26	6.37	15248.2	0.523238
268	2011	张掖市	zhangye	99.9047	38.9027	21357	0.0178399	0.29133	11.09	8.67	10663.7	0.373812
269	2011	金昌市	jinchang	102.005	38.4008	50060	0.00638664	0.123284	8.07	5.45	2188.6	0.784989
270	2011	武威市	wuwei	103.044	38.1341	15007	0.0113322	0.356202	10.48	8.59	9112.3	0.423419
271	2011	白银市	baiyin	104.635	36.6071	20660	0.0140569	0.224621	15.41	9.28	9728.8	0.573983
272	2011	庆阳市	qingyang	107.59	36.1502	20506	0.0188775	0.297425	9.65	6.64	11567.3	0.633763
273	2011	平凉市	pingliang	106.663	35.2936	13320	0.0168978	0.369984	14.15	9.81	9650.2	0.483001
274	2011	定西市	dingxi	104.466	35.1228	6916	0.040168	0.629634	10.97	7.81	10232.8	0.277094
275	2011	天水市	tianshui	105.743	34.6539	10931	0.0250035	0.37152	19.5	11.68	10241.9	0.397595
276	2011	陇南市	longnan	105.225	33.5999	6457	0.0105676	0.557107	11.37	9.22	14803.3	0.306404
277	2011	西宁市	xining	101.488	36.8277	34743	0.00446218	0.194684	33.61	27.30	4294.8	0.533645
278	2011	银川市	yinchuan	106.339	38.176	48964	0.0229102	0.14924	31.32	30.71	4100	0.532341
279	2011	石嘴山市	shizuishan	106.513	38.9582	50377	0.00506494	0.176692	9.17	9.15	2429	0.643742
280	2011	吴忠市	wuzhong	106.499	37.4282	21107	0.0202383	0.397721	8.16	5.90	7900	0.533571
281	2011	中卫市	zhongwei	105.463	37.04	19624	0.0159032	0.349827	5.11	5.74	6343	0.438106
282	2011	固原市	guyuan	106.19	35.9379	10785	0.030243	0.808297	5.69	3.71	6605	0.27043
283	2011	乌鲁木齐市	wulumuqi	87.8027	43.5276	52649	0.017518	0.141113	60.87	64.42	3425.7	0.44914
284	2011	克拉玛依市	wulamayi	85.1878	45.4498	129105	0.0149698	0.0789628	15.76	6.40	939	0.893374
1	2012	北京市	beijing	116.421	40.169	87475	0.111829	0.20612	717.37	572	21492	0.227036
2	2012	上海市	shanghai	121.426	31.174	85373	0.121609	0.207317	555.73	510	15391	0.389202
3	2012	天津市	tianjin	117.327	39.289	93173	0.0592939	0.166219	289.07	214	12541	0.51682
4	2012	重庆市	chongqing	107.871	30.0426	38914	0.0261542	0.267	856.17	388	120728	0.465231
5	2012	石家庄市	shijiazhuang	114.438	38.1093	43552	0.0166788	0.103127	90.68	186	16281.7	0.497901
6	2012	张家口市	zhangjiakou	115.024	40.8524	28139	0.0105671	0.216093	40.26	49	19606.2	0.428876
7	2012	承德市	chengde	117.526	41.3336	33791	0.0132877	0.199503	26.4	41	19369.2	0.529139
8	2012	唐山市	tangshan	118.32	39.7547	76643	0.0180658	0.083648	95.63	123	14532.9	0.592631
9	2012	秦皇岛市	qinhuangdao	119.166	40.087	37804	0.0105067	0.175513	33.45	56	8774.5	0.392919
10	2012	廊坊市	langfang	116.62	39.237	40598	0.0187747	0.149381	42.1	77	9492.9	0.539823
11	2012	保定市	baoding	115.162	39.0063	24053	0.00700062	0.140973	101.01	157	19007.8	0.549785
12	2012	沧州市	cangzhou	116.741	38.2493	38949	0.00525064	0.110785	52.38	83	14303.5	0.52591
13	2012	衡水市	hengshui	115.814	37.7457	23101	0.00725597	0.159056	29.06	54	11326.4	0.517205
14	2012	邢台市	xingtai	114.826	37.1999	21361	0.00770858	0.16334	44.93	71	15639.1	0.5415
15	2012	邯郸市	handan	114.552	36.546	32650	0.01606	0.125511	64.52	92	14710.6	0.535941
16	2012	太原市	taiyuan	112.282	37.9463	54440	0.0413523	0.120031	103.45	123	7009.5	0.448021
17	2012	大同市	datong	113.703	39.8893	27815	0.01115	0.200299	44.59	42	12515.1	0.506963
18	2012	朔州市	shuozhou	112.633	39.6095	58205	0.0123372	0.13777	20.44	20	10056.6	0.591836
19	2012	忻州市	xinzhou	112.419	38.8719	20081	0.0264776	0.292343	25.41	39	17280.4	0.516105
20	2012	阳泉市	yangquan	113.487	38.0503	43702	0.0161824	0.147103	27.57	27	5599.7	0.588853
21	2012	晋中市	jinzhou	112.958	37.3053	30093	0.0142495	0.181172	34.62	46	15330.6	0.545755
22	2012	吕梁市	lvliang	111.246	37.6666	32709	0.0151981	0.200317	42.56	42	16712.7	0.732295
23	2012	长治市	changzhi	112.906	36.456	39523	0.0193849	0.151909	39.52	45	11183.9	0.673591
24	2012	临汾市	linfen	111.351	36.2163	28031	0.0119419	0.182368	39.72	53	17816.3	0.621401
25	2012	晋城市	jincheng	112.697	35.5839	44257	0.0189423	0.128184	28.9	32	8757.1	0.645491
26	2012	运城市	yuncheng	111.066	35.1636	20628	0.0112619	0.180264	40.98	60	15509.1	0.460693
27	2012	呼和浩特市	huhehante	111.486	40.5926	84534	0.0094101	0.111215	34.27	42	6723	0.326309
28	2012	呼伦贝尔市	hulunbeier	121.169	49.6505	52649	0.0180012	0.22042	36.77	32	20788	0.47147
29	2012	通辽市	tongliao	121.549	43.8107	53976	0.00897241	0.151053	24.93	24	18140	0.631081
30	2012	赤峰市	chifeng	118.841	43.2121	36360	0.00746265	0.207488	32.06	29	23825	0.550064
31	2012	巴彦淖尔市	bayanmaoer	107.587	41.4489	48812	0.00908418	0.224766	15.9	17	20068	0.57297
32	2012	乌兰察布市	wulanchabu	112.427	41.6862	36721	0.00726458	0.29919	15.3	10	12682	0.537594
33	2012	包头市	baotou	110.237	41.553	125709	0.0119035	0.0853792	39.38	23	6862	0.525088
34	2012	鄂尔多斯市	eerduosi	108.63	39.4038	182680	0.0131065	0.132152	22.26	13	17822	0.605209
35	2012	乌海市	wuhai	106.876	39.5634	103242	0.0200786	0.166309	10.28	9	890	0.681581
36	2012	哈尔滨市	haerbin	127.935	45.6309	45810	0.0281098	0.141438	138.26	161	20426.6	0.360174
37	2012	黑河市	heihe	126.944	49.2184	18892	0.0143493	0.297266	31.37	17	9118.6	0.170974
38	2012	伊春市	yichun	129.178	47.8133	20686	0.0167288	0.360062	19.9	52	2301	0.338076
39	2012	齐齐哈尔市	qiqihaer	124.489	47.6559	22139	0.00883868	0.224285	32.2	45	19919	0.373512
40	2012	鹤岗市	hegang	130.738	47.627	32968	0.0117994	0.222612	25.94	13	2496.2	0.468513
41	2012	佳木斯市	jiamusi	132.269	47.2716	27774	0.0175163	0.240393	22.84	30	9301.7	0.258062
42	2012	双鸭山市	shuangyashan	132.455	46.6501	37490	0.0095591	0.175807	14.4	17	3674.2	0.456308
43	2012	绥化市	suihua	126.557	46.8521	18474	0.0154174	0.240591	27.61	31	18547.6	0.268622
44	2012	大庆市	daqing	124.662	46.3265	142067	0.00495417	0.0452332	54.14	43	8026.5	0.808766
45	2012	七台河市	qitaihe	130.797	45.8851	32308	0.00787863	0.203601	13.61	10	1770.5	0.582215
46	2012	鸡西市	jixi	132.267	45.6358	31076	0.0153553	0.11741	27.39	20	5705	0.409142
47	2012	牡丹江市	wudanjiang	129.864	44.5786	37001	0.0197095	0.186392	22.95	36	7921.8	0.430741
48	2012	长春市	chuangchun	125.738	44.3711	58691	0.00983589	0.124648	99.98	117	21665.8	0.514262
49	2012	白城市	baicheng	123.006	45.3393	30576	0.00996426	0.231856	20.79	23	9798.2	0.472803
50	2012	松原市	songyuan	124.462	44.7959	55177	0.00172977	0.0888153	21.59	23	11944.9	0.486141
51	2012	吉林市	jilin	126.813	43.5725	56244	0.0138683	0.117256	39.08	62	14673.6	0.496912
52	2012	四平市	siping	124.448	43.5547	33150	0.00489669	0.152882	20.49	33	8896.3	0.457508
53	2012	辽源市	liaoyuan	125.27	42.8057	49479	0.00761171	0.136589	9.09	14	4236.9	0.589718
54	2012	白山市	baishan	127.257	42.0665	50158	0.0108099	0.217867	18.85	18	6531.6	0.603854
55	2012	通化市	tonghua	125.919	41.9468	39111	0.0464874	0.199912	21.52	30	6515	0.529962
56	2012	沈阳市	shenyang	123.085	42.0797	80480	0.0373197	0.116028	121.95	176	11909.4	0.512397
57	2012	铁岭市	tieling	124.138	42.645	32130	0.0380097	0.205358	23.01	29	10673.9	0.517979
58	2012	阜新市	fuxin	121.918	42.2684	31049	0.0213712	0.259658	21.66	30	6317.1	0.456818
59	2012	抚顺市	fushun	124.607	41.8408	58512	0.0206111	0.161927	30.94	35	6023.7	0.59589
60	2012	朝阳市	chaoyang	119.994	41.5008	30765	0.0228452	0.232144	30.93	34	14069.9	0.494879
61	2012	本溪市	benxi	124.546	41.2269	64459	0.0214193	0.157834	27.97	30	4076.4	0.606458
62	2012	辽阳市	liaoyang	123.203	41.1776	53877	0.0202401	0.137328	17.96	29	3352.9	0.63179
63	2012	鞍山市	anshan	122.99	40.712	69211	0.0101049	0.119484	55.17	62	7271	0.532309
64	2012	盘锦市	panjin	122.058	41.1015	87153	0.014876	0.146332	46.89	21	3392.2	0.677572
65	2012	锦州市	jinzhou	121.585	41.458	40002	0.0197061	0.164731	29.21	50	7219.2	0.495876
66	2012	葫芦岛市	huludao	120.164	40.6199	27709	0.0285683	0.231875	20.42	32	6920	0.47668
67	2012	营口市	yingkou	122.448	40.3935	56583	0.0254051	0.160032	27.99	37	4099.1	0.535042
68	2012	丹东市	dandong	124.384	40.5582	42171	0.0138078	0.193956	26.86	36	7593.4	0.500832
69	2012	大连市	dalian	122.227	39.6244	102922	0.0561019	0.127228	111.49	142	11760.4	0.519047
70	2012	南京市	nanjing	118.827	31.9231	88525	0.0486032	0.106873	147.4	205	11028.9	0.44029
71	2012	连云港市	lianyungang	119.122	34.532	36470	0.0467289	0.194925	35.5	59	11506	0.459106
72	2012	徐州市	xuzhou	117.498	34.3554	46877	0.0313453	0.131965	63.52	96	16278.3	0.490099
73	2012	宿迁市	suqian	118.5	33.7913	31722	0.0471285	0.178973	24.35	45	10597	0.470983
74	2012	淮安市	huaian	118.957	33.3722	39992	0.0387327	0.176926	42.73	48	12801	0.462906
75	2012	盐城市	yancheng	120.156	33.5356	43172	0.0516708	0.151755	53.82	83	18807	0.472074
76	2012	泰州市	qinzhou	120.036	32.5793	58378	0.0215393	0.111376	40.94	71	9003.9	0.530979
77	2012	扬州市	yangzhou	119.457	32.7356	65692	0.0334481	0.0970961	42.93	74	10319.9	0.529954
78	2012	镇江市	zhenjiang	119.43	32.0303	83650	0.0389189	0.0894326	40.67	60	7068.5	0.539663
79	2012	南通市	nantong	120.979	32.2176	62506	0.0315219	0.112534	68.48	116	17914.5	0.529565
80	2012	常州市	changzhou	119.593	31.6428	85039	0.0476885	0.0985469	48.86	101	8677.2	0.529176
81	2012	无锡市	wuxi	120.035	31.5219	117357	0.0389645	0.085703	88.09	141	7638	0.53012
82	2012	苏州市	suzhou	120.646	31.3581	114029	0.0554377	0.092699	133.65	252	12477	0.541329
83	2012	杭州市	hangzhou	119.439	29.903	88962	0.0515095	0.100779	281.9	276	15746.9	0.457911
84	2012	湖州市	huzhou	119.875	30.7497	57350	0.0311608	0.100647	47.13	60	8110.9	0.532608
85	2012	嘉兴市	jiaxing	120.747	30.6496	63704	0.0361707	0.0901908	79.19	112	7863.2	0.55459
86	2012	绍兴市	shaoxing	120.618	29.7188	82966	0.0362091	0.0762739	130.66	126	9587.2	0.537054
87	2012	舟山市	zhoushan	122.188	30.085	87883	0.0408741	0.181935	17.65	31	1801.7	0.448838
88	2012	宁波市	ningbo	121.445	29.7256	86228	0.0492351	0.125861	174.7	231	10660.8	0.534295
89	2012	金华市	jinhua	119.916	29.1444	50269	0.0384415	0.100323	88.38	132	11861.7	0.496055
90	2012	衢州市	quzhou	118.645	28.9458	38476	0.0376488	0.142858	20.25	36	7822.9	0.531077
91	2012	台州市	taizhou	121.065	28.7831	48505	0.027113	0.0989011	96.8	127	11688.1	0.487579
92	2012	丽水市	lishui	119.48	28.2156	42244	0.0396153	0.187831	18.85	38	14284.8	0.50274
93	2012	温州市	wenzhou	120.403	27.9083	40103	0.0231771	0.105687	111.52	202	14122	0.505015
94	2012	合肥市	hefei	117.224	32.0016	55186	0.0544435	0.13738	115.57	93	16907	0.553248
95	2012	淮北市	huaibei	116.703	33.6763	29278	0.0237664	0.174903	22.34	23	3621	0.661295
96	2012	亳州市	bozhou	115.784	33.7546	14642	0.0131112	0.247695	17.37	23	10843	0.403549
97	2012	宿州市	suzhou	117.19	33.8632	17308	0.0126827	0.211813	24.92	31	12612	0.414176
98	2012	蚌埠市	bengbu	117.316	33.114	27999	0.0637708	0.184977	23.43	31	6520	0.499966
99	2012	阜阳市	fuyang	115.92	33.0578	12616	0.0195558	0.282897	29.58	41	11384	0.412985
100	2012	淮南市	huainan	116.71	32.7528	33489	0.0375192	0.190532	35.46	28	4200	0.640887
101	2012	滁州市	chuzhou	118.09	32.5482	24651	0.0326431	0.237992	19.18	31	17238	0.52289
102	2012	六安市	liuan	116.309	31.763	16248	0.0265577	0.273461	72.7	32	24306	0.46107
103	2012	马鞍山市	maanshan	118.609	31.5364	56217	0.0409331	0.154522	19.09	30	6958	0.663614
104	2012	芜湖市	wuhu	118.323	31.0846	48742	0.108755	0.157527	36.46	44	9534	0.658743
105	2012	宣城市	xuancheng	118.849	30.6826	29636	0.071914	0.235887	54.7	26	11978	0.521638
106	2012	铜陵市	tongling	117.891	30.9461	84819	0.070515	0.15515	12.62	13	1555	0.734396
107	2012	池州市	chizhou	117.346	30.2888	29471	0.0338579	0.270028	7.84	15	6833	0.489232
108	2012	安庆市	anqing	116.585	30.6214	25592	0.0331536	0.180686	27.3	40	15024	0.558535
109	2012	黄山市	huangshan	118.057	29.9172	28773	0.0679633	0.296445	10.32	17	5645	0.462525
110	2012	福州市	fuzhou	119.126	26.0817	58304	0.0153838	0.0973699	143.71	173	10625	0.452513
111	2012	宁德市	ningde	119.444	26.9691	38015	0.0111445	0.13193	26.2	44	10081	0.476466
112	2012	南平市	nanping	118.119	27.3382	37756	0.0146913	0.13153	25.8	45	14132	0.426066
113	2012	三明市	shanming	117.37	26.2947	53422	0.0189644	0.114407	25.28	44	14250	0.507776
114	2012	莆田市	putian	118.859	25.4576	42957	0.0156884	0.0979274	37.21	100	6066	0.574526
115	2012	龙岩市	longyan	116.715	25.29	53590	0.0197165	0.11998	34.45	40	12620	0.554305
116	2012	泉州市	quanzhou	118.241	25.1969	57291	0.015739	0.075414	174.89	160	14700	0.614628
117	2012	漳州市	zhangzhou	117.433	24.3707	41433	0.0153479	0.109909	48.64	66	10263	0.477466
118	2012	厦门市	xiamen	118.085	24.6712	77392	0.049066	0.163637	118.05	129	1924	0.484465
119	2012	南昌市	nanchan	115.99	28.6764	58715	0.0149261	0.115149	96.24	83	10853	0.564452
120	2012	九江市	jiujiang	115.434	29.3301	29785	0.0116872	0.209853	41.92	44	18970	0.569566
121	2012	景德镇市	jingdezhen	117.254	29.3231	39151	0.0151691	0.192134	19.26	15	4595	0.594954
122	2012	上饶市	shanrao	117.466	28.7767	19077	0.0117292	0.240447	42.91	45	19441	0.523586
123	2012	鹰潭市	yingtan	117.082	28.2421	42449	0.0120767	0.182619	10.23	13	4015	0.634465
124	2012	抚州市	fuzhou	116.408	27.5229	20922	0.021908	0.24509	29.78	29	13949	0.528374
125	2012	新余市	xinyu	114.817	27.8504	72266	0.0173054	0.151371	11.36	18	4317	0.604598
126	2012	宜春市	yichun	114.941	28.3013	22855	0.0156244	0.215819	35.61	33	17761	0.562841
127	2012	萍乡市	pingxiang	113.886	27.5086	39186	0.0213775	0.183266	14.12	20	6817	0.607972
128	2012	吉安市	jian	114.802	26.9721	18660	0.0116173	0.245408	22.86	40	21717	0.517351
129	2012	赣州市	gangzhou	115.26	25.7024	17873	0.00993311	0.267927	48.76	68	28160	0.461906
130	2012	济南市	jinan	117.064	36.7418	69444	0.0210641	0.096941	141.45	174	12296.8	0.403471
131	2012	德州市	dezhou	116.621	37.2256	39710	0.0147538	0.108541	41.7	50	21435.7	0.541862
132	2012	滨州市	binzhou	117.785	37.4903	52591	0.0199987	0.113995	42.95	40	15619.2	0.526032
133	2012	东营市	dongying	118.539	37.5969	145395	0.0107366	0.0694505	47	48	8482.5	0.708517
134	2012	烟台市	yantai	120.781	37.229	75672	0.0248763	0.090293	104.67	111	15934.2	0.56521
135	2012	威海市	weihai	121.975	37.1191	92148	0.0297725	0.104525	56.77	59	6899	0.534378
136	2012	淄博市	zibo	118.027	36.6064	77876	0.0224389	0.0817729	77.39	74	10600.8	0.590685
137	2012	潍坊市	weifang	119.032	36.5476	43681	0.0313476	0.106069	83.7	102.4	24456.1	0.539865
138	2012	聊城市	liaocheng	115.883	36.4668	36573	0.0149323	0.101083	39.47	61	16581.5	0.55264
139	2012	泰安市	taian	117.024	36.0081	41850	0.0133996	0.0952755	68.23	60	14208	0.506688
140	2012	青岛市	qingdao	120.103	36.4365	82680	0.0236786	0.104898	129.02	218	16221	0.465924
141	2012	日照市	rizhao	119.105	35.5917	47851	0.0101215	0.102046	21.83	39	7501.1	0.535322
142	2012	济宁市	jining	116.731	35.3689	39165	0.0212647	0.113655	76.81	72	17439.8	0.524712
143	2012	菏泽市	heze	115.686	35.1404	21461	0.0231436	0.157488	41.87	68	21371.8	0.545061
144	2012	临沂市	linyi	118.264	35.3043	29808	0.0138668	0.115832	72.22	107	24112.1	0.485743
145	2012	枣庄市	zaozhuang	117.387	34.9089	45262	0.011243	0.109921	41.33	35	7533.7	0.582135
146	2012	郑州市	zhengzhou	113.46	34.6206	62054	0.0275156	0.126257	162.04	203	12695.2	0.564511
147	2012	安阳市	anyang	114.349	35.8686	30624	0.0229696	0.130711	51.07	57	11807.7	0.574919
148	2012	鹤壁市	hebi	114.288	35.7197	34456	0.012877	0.152984	19.23	23	4459.9	0.704661
149	2012	濮阳市	puyang	115.312	35.8079	27654	0.0185763	0.152229	33.6	28	6452.2	0.651238
150	2012	新乡市	xinxiang	114.076	35.2544	28598	0.0182347	0.149097	46.04	66	13060.7	0.571476
151	2012	焦作市	jiaozuo	113.1	35.0873	44029	0.0211616	0.106985	39.76	49	7365.5	0.674567
152	2012	三门峡市	shanmenxia	111.082	34.3379	50408	0.0198293	0.121639	26.2	24	9511.9	0.679851
153	2012	开封市	kaifeng	114.517	34.5962	25922	0.0154062	0.142235	40.91	40	8838.5	0.441788
154	2012	洛阳市	luoyang	112.005	34.2807	45316	0.0231648	0.115766	61.05	96	18331	0.599805
155	2012	商丘市	shangqiu	115.68	34.274	19029	0.0133531	0.204908	45.81	47	23051.6	0.46748
156	2012	许昌市	xuchang	113.698	34.0508	39947	0.0122591	0.103946	33.13	45	9286.8	0.670165
157	2012	平顶山市	pingdingshan	112.987	33.7911	30380	0.0166025	0.14016	51.84	44	13467	0.608865
158	2012	周口市	zhoukou	114.853	33.7029	17734	0.0167052	0.205471	47.52	46	21828	0.4759
159	2012	漯河市	luohe	113.862	33.636	31211	0.0074719	0.140134	25.26	25	5249.9	0.684891
160	2012	南阳市	nanyang	112.276	33.0256	23086	0.0221533	0.165143	83.45	58	38001.9	0.521628
161	2012	驻马店市	zhumadian	114.124	32.9106	19592	0.0203604	0.195831	46.5	32	19265.4	0.428241
162	2012	信阳市	xinyang	114.88	32.0668	22347	0.0130829	0.198316	46.23	43	24691.4	0.399579
163	2012	武汉市	wuhan	114.326	30.6265	79482	0.0257989	0.110641	191.85	330	13337	0.483464
164	2012	十堰市	shiyan	110.433	32.4303	28471	0.0266271	0.217389	55.08	47	22036	0.512986
165	2012	襄阳市	xiangyang	111.919	31.9121	45167	0.0182185	0.125489	70.55	57	25972	0.570792
166	2012	随州市	suizhou	113.4	31.8239	27163	0.0183635	0.144864	13.16	22	7245	0.481592
167	2012	荆门市	jingmen	112.6	31.0669	37649	0.013559	0.131026	36.5	27	11559	0.541391
168	2012	孝感市	xiaogan	113.869	31.1309	20934	0.02113	0.182591	70.94	43	12902.7	0.478275
169	2012	宜昌市	yichang	111.111	30.737	61517	0.0191304	0.117833	70.02	52	26443	0.603087
170	2012	黄冈市	huanggang	115.335	30.7104	19220	0.0308899	0.227977	36.29	40	24879.7	0.389704
171	2012	鄂州市	ezhou	114.744	30.3398	53192	0.0139688	0.111856	20.02	14	3099	0.60035
172	2012	荆州市	jingzhou	112.738	30.1447	20912	0.0189278	0.189657	36.67	65	19658	0.436899
173	2012	黄石市	huangshi	115.014	29.9288	42703	0.016386	0.134484	32.09	33	5394.3	0.619636
174	2012	咸宁市	xianning	114.173	29.6233	30791	0.0236797	0.188628	22.15	31	13547.5	0.472713
175	2012	长沙市	changsha	113.145	28.2348	89903	0.0261657	0.0975984	124.04	134	15709.5	0.561339
176	2012	岳阳市	yueyang	113.239	29.0783	39968	0.0133287	0.106741	48.93	49	20184.7	0.555397
177	2012	张家界市	zhangjiajie	110.491	29.3797	22658	0.014791	0.238455	8.98	17	8771.9	0.252013
178	2012	常德市	changde	111.49	29.3037	35475	0.00719107	0.125075	39.59	49	22179.7	0.494702
179	2012	益阳市	yiyang	111.909	28.5724	23572	0.0126504	0.168821	28.09	29	15825.5	0.449563
180	2012	湘潭市	xiangtan	112.578	27.7385	46249	0.016959	0.113223	32.3	25	7799	0.597049
181	2012	株洲市	zhuzhou	113.501	27.1207	45235	0.0174642	0.130745	42.24	53	13563.4	0.603422
182	2012	娄底市	loudi	111.598	27.7308	26367	0.0082651	0.164767	29.03	38	14619.2	0.550571
183	2012	怀化市	huaihua	110.061	27.5266	21018	0.0100512	0.22229	29.08	33	20192.2	0.4487
184	2012	邵阳市	shaoyang	110.865	26.9076	14406	0.00628543	0.241124	34.94	34	21704.7	0.387073
185	2012	衡阳市	hengyang	112.56	26.7996	27258	0.00766052	0.155435	56.61	54	20754.8	0.485013
186	2012	永州市	yongzhou	111.727	25.7651	20239	0.0103077	0.207629	31.27	30	22959.5	0.387514
187	2012	郴州市	chenzhou	113.131	25.8052	32848	0.0230803	0.163874	34.05	38	17398.8	0.579257
188	2012	广州市	guangzhou	113.525	23.3916	105909	0.0384589	0.0991532	326.85	563	8997.1	0.348356
189	2012	韶关市	shaoguang	113.775	24.8125	31702	0.028914	0.163309	34.84	38	14767.4	0.41873
190	2012	梅州市	meizhou	116.058	24.2061	17425	0.0326324	0.235295	24	35	15882.2	0.361383
191	2012	河源市	heyuan	114.943	24.0332	20536	0.0194552	0.218563	23.77	25	15250.7	0.487111
192	2012	清远市	qingyuan	112.86	24.305	27320	0.0191311	0.16781	26.9	36	18238.5	0.406408
193	2012	潮州市	chaozhou	116.761	23.8248	26252	0.0210288	0.110114	13.14	35	5048.1	0.550117
194	2012	揭阳市	jieyang	116.127	23.3422	23532	0.0117949	0.107015	22.98	46	6353.1	0.615232
195	2012	汕头市	shantou	116.404	23.2384	26231	0.0168083	0.121355	53	89	3802.3	0.519435
196	2012	肇庆市	zhaoqing	112.183	23.5403	36864	0.0263993	0.120689	31.8	245	12611.1	0.457695
197	2012	惠州市	huizhou	114.482	23.2549	50873	0.0215543	0.115767	88.98	104	10933.4	0.581711
198	2012	佛山市	foushan	112.921	23.0312	91259	0.0254528	0.0656213	64.95	219	5206.6	0.622006
199	2012	东莞市	dongguang	113.852	22.9611	58804	0.0370069	0.0769603	25.29	216	4968.6	0.474164
200	2012	云浮市	yunfu	111.768	22.819	22539	0.0294895	0.176065	17.16	70	7556	0.416112
201	2012	汕尾市	shanwei	115.519	23.0267	20608	0.0111761	0.144145	17.52	18	4863.6	0.465556
202	2012	江门市	jiangmen	112.643	22.3248	42028	0.0287797	0.10004	53.27	117	10008.3	0.510968
203	2012	中山市	zhongshan	113.359	22.5422	77527	0.0448928	0.0881796	32.98	87	2756.9	0.554534
204	2012	深圳市	shenzhen	114.117	22.6443	123247	0.0610993	0.120904	280.01	304	1659.1	0.443059
205	2012	珠海市	zhuhai	113.342	22.2005	95471	0.0587275	0.141114	65.44	56	1448.4	0.516279
206	2012	阳江市	yangjiang	111.75	22.0474	36096	0.0147774	0.116007	18.44	30	7465.2	0.46101
207	2012	茂名市	maoming	110.926	22.0166	32678	0.00526707	0.0993029	38.32	39	15637.6	0.407787
208	2012	湛江市	zhanjiang	110.148	21.0971	24531	0.00850168	0.117322	44.39	58	21489.4	0.388717
209	2012	南宁市	nanning	108.468	23.0588	35133	0.0205866	0.150412	80.44	132	11816.7	0.383812
210	2012	桂林市	guilin	110.516	25.3386	30849	0.0212172	0.175979	36.01	64	11423	0.469664
211	2012	河池市	hechi	107.841	24.6421	14472	0.0276796	0.35573	19.27	26	12004.6	0.353839
212	2012	贺州市	hezhou	111.36	24.3471	19904	0.0272393	0.2478	9.51	15	4530.3	0.465564
213	2012	柳州市	liuzhou	109.379	24.9393	47795	0.0175474	0.121481	48.64	59	8017.9	0.630206
214	2012	百色市	baise	106.294	23.9944	21539	0.0338872	0.284479	19.71	27	14723	0.548448
215	2012	来宾市	laibin	109.39	23.8478	24183	0.0228548	0.232975	12.99	15	6169.6	0.459021
216	2012	梧州市	wuzhou	110.99	23.4743	28523	0.0204893	0.191226	15.64	26	6656.7	0.630834
217	2012	贵港市	guigang	109.997	23.301	16281	0.00839689	0.185875	15.96	27	6352.1	0.402515
218	2012	玉林市	yulin	110.176	22.4392	19822	0.0158155	0.174808	30.94	39	9990.6	0.437654
219	2012	崇左市	chongzuo	107.281	22.5178	26288	0.0219845	0.24691	14.2	13	6811.1	0.408965
220	2012	钦州市	qinzhou	109.026	22.2015	22147	0.0159347	0.177218	16.6	23	5949.5	0.418258
221	2012	防城港市	fangchengang	107.995	21.8894	50302	0.0109575	0.168316	10.39	12	2710	0.526048
222	2012	北海市	beihai	109.312	21.6819	40418	0.0262947	0.156519	14.76	24	2486	0.482074
223	2012	海口市	haikou	110.385	19.8727	38634	0.0196199	0.139046	44.98	49	3078.3	0.246311
224	2012	三亚市	shanya	109.431	18.384	46366	0.0762449	0.249978	9.67	12	1650	0.206007
225	2012	成都市	chengdu	103.835	30.7052	57624	0.0234506	0.120881	212.29	189	22213.8	0.462667
226	2012	广元市	guangyuan	105.797	32.2562	18627	0.0178573	0.336364	14.62	24	17205.7	0.470042
227	2012	巴中市	bazhou	107.009	32.0068	11823	0.0132812	0.429218	17.8	14	16070.2	0.428919
228	2012	绵阳市	mianyang	104.728	31.8556	27056	0.0306078	0.186091	39.47	63	19446.1	0.524517
229	2012	德阳市	deyang	104.448	31.1465	35945	0.0178011	0.130179	25.72	183	8073.9	0.601711
230	2012	达州市	dazhou	107.62	31.3594	20685	0.0109911	0.211679	26.82	37	19310.9	0.533026
231	2012	南充市	nanchong	106.188	31.1855	18757	0.00998933	0.236152	30.23	40	20564.4	0.516503
232	2012	遂宁市	suining	105.469	30.638	20908	0.0106578	0.195361	17.49	24	8713.1	0.52637
233	2012	广安市	guangan	106.659	30.4359	23410	0.00774109	0.197629	11.94	21	9776.9	0.522028
234	2012	资阳市	ziyang	104.95	30.1887	27283	0.0175664	0.156433	17.37	21	14555.4	0.55696
235	2012	眉山市	meishan	103.743	29.9386	26168	0.00743144	0.184839	15.7	26	7358.7	0.571876
236	2012	雅安市	yaan	102.678	29.9077	26157	0.0647607	0.23365	10.12	24	6126.8	0.58676
237	2012	内江市	neijiang	104.909	29.6481	26341	0.00672576	0.145196	21.8	23	10020.2	0.623709
238	2012	乐山市	leshan	103.581	29.2214	30386	0.0138646	0.162579	27.82	38	9281.3	0.620487
239	2012	自贡市	zigong	104.698	29.2724	32787	0.0149039	0.145572	17.37	27	6320.9	0.598169
240	2012	泸州市	luzhou	105.662	28.428	24317	0.00908438	0.206037	27.77	36	13097.8	0.60559
241	2012	宜宾市	yibin	104.636	28.5803	27865	0.020687	0.176249	36.53	37	18031.6	0.622783
242	2012	攀枝花市	panzhihua	101.744	26.8038	60391	0.016325	0.146173	18.61	28	4663.1	0.758631
243	2012	贵阳市	guiyang	106.71	26.8311	38447	0.0385131	0.20545	82.73	81	9386.2	0.419412
244	2012	遵义市	zunyi	107.075	28.1601	22001	0.0219174	0.238254	37.84	43	24714.3	0.459811
245	2012	六盘水市	liupanshui	104.906	26.1366	25877	0.0131215	0.25463	24.3	15	12061.6	0.585909
246	2012	安顺市	anshun	105.958	25.9955	15454	0.0238371	0.370914	15.24	13	9668.4	0.372722
247	2012	昆明市	kunming	102.912	25.3808	46256	0.0322326	0.17453	119.75	141	17447	0.457793
248	2012	昭通市	shaotong	104.019	27.6365	10528	0.0216181	0.446521	23.36	17	15277	0.487059
249	2012	丽江市	lijiang	100.549	26.9184	16870	0.0323078	0.502898	10.27	9	6768	0.422823
250	2012	曲靖市	qujing	103.978	25.6851	23661	0.0187502	0.201355	46.49	31	27726	0.530567
251	2012	保山市	baoshan	98.992	24.9677	15397	0.0209842	0.363044	18.1	13	12631	0.343445
252	2012	玉溪市	yuxi	102.237	24.1249	43037	0.0165782	0.168729	25.43	26	16594	0.623844
253	2012	临沧市	lincang	99.697	23.9134	14376	0.0109156	0.455052	13.12	11	14637	0.42654
254	2012	普洱市	puer	100.73	23.1642	14286	0.0239226	0.463643	16.75	17	19507	0.364073
255	2012	西安市	xian	108.768	34.0865	51166	0.0135821	0.136848	165.59	202	13127.1	0.430991
256	2012	榆林市	yulin	109.582	38.0362	79587	0.0180405	0.1494	27.82	42	25868.8	0.722328
257	2012	延安市	yanan	109.291	36.421	57876	0.016899	0.207897	24.62	23	16755.9	0.735512
258	2012	铜川市	tongchuan	109.009	35.1691	32556	0.0138122	0.263235	10.03	9	3706.6	0.646958
259	2012	渭南市	weinan	109.842	34.9311	21717	0.00949125	0.210095	39.81	39	18072.8	0.529269
260	2012	宝鸡市	baoji	107.197	34.3704	36826	0.0122081	0.148097	31.76	36	15002.8	0.651896
261	2012	咸阳市	xianyang	108.378	34.7738	31982	0.00791584	0.150198	40.16	53	15402.8	0.557153
262	2012	商洛市	shangluo	109.897	33.6242	18097	0.0151662	0.31662	14.84	16	12987.9	0.460986
263	2012	汉中市	hanzhong	107.095	33.079	22084	0.0141021	0.259533	26.37	28	17935.3	0.424639
264	2012	安康市	ankang	108.915	32.7277	18878	0.0123302	0.326584	14.79	23	22181.5	0.489968
265	2012	兰州市	lanzhou	103.697	36.3046	43175	0.0178991	0.129553	54.07	57	7713.6	0.476206
266	2012	嘉峪关市	jiayuguan	98.2234	39.7953	115123	0.00493777	0.072914	6.56	6	688.6	0.818168
267	2012	酒泉市	jiuquan	96.2607	40.4428	52116	0.0118223	0.154774	10.98	10	15458.1	0.535788
268	2012	张掖市	zhangye	99.9047	38.9027	24204	0.0166958	0.292388	11.41	12	10830.2	0.355154
269	2012	金昌市	jinchang	102.005	38.4008	52157	0.00784717	0.137967	10.16	6	2518.4	0.757929
270	2012	武威市	wuwei	103.044	38.1341	18759	0.00862555	0.358888	10.58	9	10447	0.441791
271	2012	白银市	baiyin	104.635	36.6071	25274	0.015393	0.260145	15.32	13	11223.4	0.573115
272	2012	庆阳市	qingyang	107.59	36.1502	23882	0.0269571	0.299959	10.51	11	12484.9	0.62245
273	2012	平凉市	pingliang	106.663	35.2936	15607	0.0198669	0.3823	15.32	10	9987.1	0.474284
274	2012	定西市	dingxi	104.466	35.1228	8157	0.043593	0.665876	11.58	8	10273.7	0.269584
275	2012	天水市	tianshui	105.743	34.6539	12593	0.0202146	0.385455	21.08	14	10347.4	0.393804
276	2012	陇南市	longnan	105.225	33.5999	8809	0.0183379	0.650704	11.57	6	15400.1	0.305779
277	2012	西宁市	xining	101.488	36.8277	38034	0.0146624	0.217749	33.71	35	4320	0.51642
278	2012	银川市	yinchuan	106.339	38.176	56528	0.0281433	0.162255	33.51	34	4153.1	0.537869
279	2012	石嘴山市	shizuishan	106.513	38.9582	55566	0.00950557	0.189557	9.92	17	2541	0.646267
280	2012	吴忠市	wuzhong	106.499	37.4282	24166	0.0216424	0.444206	8.28	9	8044.1	0.542837
281	2012	中卫市	zhongwei	105.463	37.04	22779	0.0150166	0.402429	6.62	10	6502.8	0.443194
282	2012	固原市	guyuan	106.19	35.9379	12619	0.0296497	0.858249	5.97	5	7338.2	0.266898
283	2012	乌鲁木齐市	wulumuqi	87.8027	43.5276	59645	0.0231374	0.1475	63.02	75	3482.3	0.414145
284	2012	克拉玛依市	wulamayi	85.1878	45.4498	135018	0.0165004	0.0865608	18.95	11	1002.9	0.879562
1	2013	北京市	beijing	116.421	40.169	148181	0.118517	0.214028	742.26	535	21673	0.219804
2	2013	上海市	shanghai	121.426	31.174	150853	0.118094	0.209637	618.96	511	12633	0.36794
3	2013	天津市	tianjin	117.327	39.289	143129	0.064263	0.177396	302.44	271.88	15718	0.503855
4	2013	重庆市	chongqing	107.871	30.0426	37691	0.0302371	0.241948	923.28	505	122846	0.468472
5	2013	石家庄市	shijiazhuang	114.438	38.1093	48491	0.0164617	0.107521	92.88	192	17482	0.483459
6	2013	张家口市	zhangjiakou	115.024	40.8524	28201	0.0103227	0.223858	38.95	51	20204	0.421109
7	2013	承德市	chengde	117.526	41.3336	33653	0.0168383	0.205767	30.28	41	20110	0.510809
8	2013	唐山市	tangshan	118.32	39.7547	82831	0.0147809	0.0812223	96.65	137	17061	0.586993
9	2013	秦皇岛市	qinhuangdao	119.166	40.087	39889	0.0118814	0.171393	34.21	59	8858	0.380561
10	2013	廊坊市	langfang	116.62	39.237	46046	0.0162802	0.150495	43.9	84	10054	0.525964
11	2013	保定市	baoding	115.162	39.0063	24951	0.00845884	0.158532	99.91	157	20796	0.543642
[truncated: 2,265 more rows]

## Sheet: complied patent
code	year	city	Patent type	Applicant/Patentee1	Applicant/Patentee2	Applicant/Patentee3	Applicant/Patentee4	Applicant/Patentee5	Applicant/Patentee6	Applicant/Patentee7	city	Classification number
1	2006	北京市	发明授权	神华集团有限责任公司	中国神华煤制油有限公司						北京市	C10G1/00(2006.01)
2	2006	北京市	发明公布	神华集团有限责任公司	中国神华煤制油有限公司						北京市	C10G2/00(2006.11)
3	2006	广州市	发明授权	广州神阳高新技术有限公司							广州市	A01K63/04(2006.01)
4	2006	广州市	发明公布	广州神阳高新技术有限公司							广州市	A01K63/05(2006.01)
5	2006	深圳市	发明公布	中国国际海运集装箱（集团）股份有限公司							深圳市	G06Q10/00(2006.01);G06Q50/00(2006.01);G07C9/00(2006.01);G06K19/07(2006.01);G06K17/00(2006.01)
6	2006	深圳市	发明授权	中国国际海运集装箱(集团)股份有限公司							深圳市	G06Q10/08(2012.01)I;G06Q50/28(2012.01)I;G07C9/00(2006.01)I;G06K19/07(2006.01)I;G06K17/00(2006.01)I
7	2006	重庆市	发明公布	重庆宗申技术开发研究有限公司							重庆市	B62D64/14(2006.11)
8	2006	重庆市	发明授权	重庆宗申技术开发研究有限公司							重庆市	B62D61/18(2006.01)
9	2006	重庆市	发明授权	重庆宗申技术开发研究有限公司							重庆市	B60D64/17(2006.04)
10	2006	重庆市	发明公布	重庆宗申技术开发研究有限公司							重庆市	B62D65/12(2006.01)
11	2006	厦门市	发明公布	厦门雅迅网络股份有限公司							厦门市	G08G1/01(2006.01);G08G1/0962(2006.01);G08G1/123(2006.01);G01C21/26(2006.01);G01C21/36(2006.01);G01C21/34(2006.01);G01S1/02(2006.01);G01S5/02(2006.01);G06Q10/00(2006.01)
12	2006	厦门市	发明授权	厦门雅迅网络股份有限公司							厦门市	G08G1/123(2006.01)I;G01C21/26(2006.01)I;G01C21/36(2006.01)I;G01C21/34(2006.01)I;G01S1/02(2006.01)I;G01S5/02(2006.01)I;G06Q10/00(2006.01)I
13	2006	贵阳市	发明授权	贵阳普天万向物流技术股份有限公司							贵阳市	B65G1/04(2006.01)
14	2006	贵阳市	发明公布	贵阳普天万向物流技术股份有限公司							贵阳市	B65G1/137(2006.01)
15	2006	上海市	发明公布	上海国际港务（集团）股份有限公司							上海市	G06K19/07(2006.01);G06K7/00(2006.01);B65D90/00(2006.01)
16	2006	上海市	发明授权	上海国际港务(集团)股份有限公司							上海市	G09F3/02(2006.01)
17	2007	重庆市	发明公布	中冶赛迪工程技术股份有限公司							重庆市	G05B19/418(2006.01)
18	2007	重庆市	发明授权	中冶赛迪工程技术股份有限公司							重庆市	G05B19/418(2006.01)I
19	2007	深圳市	发明公布	中国国际海运集装箱（集团）股份有限公司							深圳市	G06K19/07(2006.01)I
20	2007	深圳市	发明授权	中国国际海运集装箱(集团)股份有限公司							深圳市	G06K17/00(2006.01)I
21	2007	深圳市	发明公布	深圳市配天网络技术有限公司							深圳市	G06K17/00(2006.01)
22	2007	烟台市	发明授权	三角轮胎股份有限公司							烟台市	B29B7/02(2006.01)I;B29B7/28(2006.01)I;B29B9/02(2006.01)I;B29B13/10(2006.01)I;B29C43/24(2006.01)I
23	2007	南京市	发明授权	江苏六维物流设备实业有限公司							南京市	B65G13/00(2006.01)I;B65G41/00(2006.01)I;B65G47/52(2006.01)I;B61C3/00(2006.01)I
24	2007	济南市	发明公布	济南兰剑物流科技有限责任公司							济南市	B07C5/38(2006.01);B07C5/02(2006.01)
25	2007	南京市	发明公布	江苏六维物流设备实业有限公司							南京市	B65G13/00(2006.01);B65G41/00(2006.01);B65G47/52(2006.01);B61C3/00(2006.01)
26	2007	烟台市	发明公布	三角轮胎股份有限公司							烟台市	B29B7/02(2006.01);B29B7/28(2006.01);B29B9/02(2006.01);B29B13/10(2006.01);B29C43/24(2006.01)
27	2007	深圳市	发明授权	深圳市大富网络技术有限公司							深圳市	G06K17/00(2006.01)I
28	2007	济南市	发明授权	山东兰剑物流科技股份有限公司							济南市	B07C5/38(2006.01)I;B07C5/02(2006.01)I
29	2007	青岛市	发明授权	青岛汉缆股份有限公司							青岛市	C08L23/06(2006.01)I;C08J3/20(2006.01)I;B29C47/36(2006.01)I;H01B3/44(2006.01)I
30	2007	深圳市	发明公布	深圳市大族激光科技股份有限公司							深圳市	B65B61/26(2006.01)
31	2007	厦门市	发明公布	厦门雅迅网络股份有限公司							厦门市	G08G1/00(2006.01)I;G08G1/01(2006.01)I;G08G1/052(2006.01)I;G01P3/00(2006.01)I;G07C5/08(2006.01)I;G07C5/00(2006.01)I;H04L12/28(2006.01)I;G06Q50/00(2006.01)I;G06F17/30(2006.01)I
32	2007	无锡市	发明授权	江苏天奇物流系统工程股份有限公司							无锡市	B65G13/00(2006.01)I;B65G47/52(2006.01)
33	2007	厦门市	发明授权	厦门雅迅网络股份有限公司							厦门市	G08G1/00(2006.01)I;G08G1/01(2006.01)I;G08G1/052(2006.01)I;G01P3/00(2006.01)I;G07C5/08(2006.01)I;G07C5/00(2006.01)I;H04L12/28(2006.01)I;G06Q50/00(2006.01)I;G06F17/30(2006.01)I
34	2007	无锡市	发明公布	江苏天奇物流系统工程股份有限公司							无锡市	B65G13/00(2006.01);B65G47/52(2006.01)
35	2007	上海市	发明公布	上海华虹NEC电子有限公司							上海市	G05B19/418(2006.01)
36	2007	上海市	发明授权	上海华虹NEC电子有限公司							上海市	B65G1/137(2006.01)
37	2007	上海市	发明授权	宝山钢铁股份有限公司	上海信通机电工程有限公司						上海市	B65G43/00(2006.01)
38	2007	上海市	发明公布	宝山钢铁股份有限公司	上海信通机电工程有限公司						上海市	B65G47/00(2006.01);B03C1/16(2006.01)
39	2008	上海市	发明授权	宝山钢铁股份有限公司	上海宝信软件股份有限公司	上海宝钢设备检修有限公司					上海市	B60P1/02(2006.01)I;B60R16/02(2006.01)
40	2008	上海市	发明公布	宝山钢铁股份有限公司	上海宝信软件股份有限公司	上海宝钢设备检修有限公司					上海市	F02D29/02(2006.01)I;H04L12/40(2006.01)I;G07C5/02(2006.01)I
41	2008	台州市	发明公布	浙江双友物流器械股份有限公司							台州市	B65B13/22(2006.01)I
42	2008	台州市	发明授权	浙江双友物流器械股份有限公司							台州市	B65B13/18(2006.01)I;B60P7/06(2006.01)I
43	2008	泰安市	实用新型	莱芜钢铁集团有限公司							泰安市	C21B13/00(2006.01)I
44	2008	北京市	发明授权	北京银融科技有限责任公司							北京市	B65G51/30(2006.01)I;B65G51/04(2006.01)I
45	2008	北京市	发明公布	北京银融科技有限责任公司							北京市	B65G51/30(2006.01)I;B65G51/04(2006.01)I
46	2008	北京市	发明授权	北京银融科技有限责任公司							北京市	B65G51/30(2006.01)
47	2008	北京市	发明公布	北京银融科技有限责任公司							北京市	B65G51/04(2006.01)
48	2008	北京市	发明公布	北京银融科技有限责任公司							北京市	B65G51/21(2006.01)
49	2008	北京市	发明授权	北京银融科技有限责任公司							北京市	B65G51/12(2006.01)
50	2008	北京市	发明授权	北京银融科技有限责任公司							北京市	B65G51/30(2006.01)I;B65G51/04(2006.01)I
51	2008	北京市	发明公布	北京银融科技有限责任公司							北京市	B65G51/30(2006.01)I;B65G51/04(2006.01)I
52	2008	北京市	发明公布	北京银融科技有限责任公司							北京市	B65G51/30(2006.01)I;B65G51/04(2006.01)I
53	2008	北京市	发明授权	北京银融科技有限责任公司							北京市	B65G51/30(2006.01)I;B65G51/04(2006.01)I
54	2008	台州市	发明授权	浙江双友物流器械股份有限公司							台州市	B65B13/22(2006.01)I;B65B13/18(2006.01)I;B60P7/06(2006.01)I
55	2008	丹东市	发明公布	辽宁曙光汽车集团股份有限公司							丹东市	B62D65/02(2006.01)
56	2008	丹东市	发明授权	辽宁曙光汽车集团股份有限公司							丹东市	B62D65/02(2006.01)I
57	2008	北京市	发明公布	北京银融科技有限责任公司							北京市	B65G51/04(2006.01)I;B65G51/20(2006.01)I;B65G51/30(2006.01)I
58	2008	北京市	发明授权	北京银融科技有限责任公司							北京市	B65G51/04(2006.01)I;B65G51/20(2006.01)I;B65G51/30(2006.01)I
59	2008	鞍山市	发明授权	鞍钢股份有限公司							鞍山市	B21B1/46(2006.01)I;B22D11/16(2006.01)I
60	2008	鞍山市	发明公布	鞍钢股份有限公司							鞍山市	B21B1/46(2006.01)I;B22D11/16(2006.01)I
61	2008	北京市	发明授权	北京银融科技有限责任公司							北京市	B65G51/30(2006.01)I;B65G51/04(2006.01)I
62	2008	鞍山市	发明授权	中冶焦耐工程技术有限公司							鞍山市	F27B7/38(2006.01)I;F27D15/02(2006.01)I
63	2008	北京市	发明公布	北京银融科技有限责任公司							北京市	B65G51/26(2006.01)I;B65G51/04(2006.01)I
64	2008	北京市	发明公布	北京银融科技有限责任公司							北京市	B65G51/30(2006.01)I;B65G51/04(2006.01)I
65	2008	北京市	发明公布	北京银融科技有限责任公司							北京市	B65G51/06(2006.01)I
66	2008	北京市	发明授权	北京银融科技有限责任公司							北京市	B65G51/06(2006.01)I
67	2008	鞍山市	发明公布	中冶焦耐工程技术有限公司							鞍山市	F27B7/38(2006.01)I;F27D15/02(2006.01)I
68	2008	北京市	发明授权	北京银融科技有限责任公司							北京市	B65G51/26(2006.01)I;B65G51/04(2006.01)I
69	2008	北京市	发明授权	北京深思洛克软件技术股份有限公司							北京市	G06F21/12(2013.01)I
70	2008	北京市	发明公布	北京深思洛克软件技术股份有限公司							北京市	G06F21/00(2006.01)I
71	2008	北京市	发明授权	北京深思洛克软件技术股份有限公司							北京市	G06F21/22(2006.01)I
72	2008	安阳市	发明公布	河南省淇县永达食业有限公司							安阳市	A23L1/168(2006.01)I;A23L1/10(2006.01)I;A23L1/03(2006.01)I
73	2008	安阳市	发明授权	河南省淇县永达食业有限公司							安阳市	A23L1/168(2006.01)I;A23L1/10(2006.01)I;A23L1/03(2006.01)I
74	2008	北京市	发明公布	北京易恒信认证科技有限公司							北京市	H04L9/32(2006.01)I;H04L9/30(2006.01)I;H04L9/08(2006.01)I
75	2008	芜湖市	发明公布	奇瑞汽车股份有限公司							芜湖市	B65G37/00(2006.01);B65G47/52(2006.01);B65G13/00(2006.01);B65G17/06(2006.01);B65G43/00(2006.01);B62D65/18(2006.01)
76	2008	芜湖市	发明公布	奇瑞汽车股份有限公司							芜湖市	B65G37/00(2006.01);B65G47/52(2006.01);B65G13/00(2006.01);B65G17/06(2006.01);B65G43/00(2006.01);B62D65/18(2006.01)
77	2008	北京市	发明公布	北京易恒信认证科技有限公司							北京市	H04L9/32(2006.01)I;H04L9/30(2006.01)I;H04L9/08(2006.01)I
78	2008	北京市	发明公布	北京易恒信认证科技有限公司							北京市	H04L9/30(2006.01);H04L9/32(2006.01)
79	2008	芜湖市	发明授权	奇瑞汽车股份有限公司							芜湖市	B65G37/00(2006.01)I;B65G47/52(2006.01)I;B65G13/00(2006.01)I;B65G17/06(2006.01)I;B65G43/00(2006.01)I;B62D65/18(2006.01)I
80	2008	天津市	实用新型	天津港环球滚装码头有限公司							天津市	G08G1/00(2006.01)I;G08G1/01(2006.01)I;G08G1/042(2006.01)I;G06K7/00(2006.01)I;G07C9/00(2006.01)I
81	2008	厦门市	发明授权	厦门烟草工业有限责任公司							厦门市	A24B3/08(2006.01)I;A24B3/00(2006.01)I
82	2008	北京市	发明授权	北京易恒信认证科技有限公司							北京市	H04L9/32(2006.01)I;H04L9/30(2006.01)I;H04L9/08(2006.01)I
83	2008	北京市	发明授权	北京易恒信认证科技有限公司							北京市	H04L9/30(2006.01)I;H04L9/32(2006.01)I
84	2008	北京市	发明公布	北京银融科技有限责任公司							北京市	B65G51/32(2006.01)I;B65G51/04(2006.01)I
85	2008	北京市	发明授权	北京盖博瑞尔科技发展有限公司							北京市	G06K17/00(2006.01)I;G06K7/00(2006.01)I;H04L9/00(2006.01)I
86	2008	北京市	发明公布	北京盖博瑞尔科技发展有限公司							北京市	G06K17/00(2006.01);G06K7/00(2006.01);H04L9/00(2006.01)
87	2008	上海市	发明授权	中芯国际集成电路制造(上海)有限公司							上海市	H01L21/28(2006.01)I;H01L21/20(2006.01)I;H01L21/336(2006.01)I
88	2008	杭州市	发明授权	杭州德萨科技有限公司							杭州市	E04H6/18(2006.01)I;E04H6/22(2006.01)I;E04H6/28(2006.01)I
89	2008	杭州市	发明公布	杭州德萨机械技术开发有限公司							杭州市	E04H6/18(2006.01)I;E04H6/22(2006.01)I;E04H6/28(2006.01)I
90	2009	上海市	发明授权	上海国际港务(集团)股份有限公司							上海市	G07C11/00(2006.01)I
91	2009	上海市	发明公布	上海国际港务(集团)股份有限公司							上海市	G07C11/00(2006.01)I
92	2009	郑州市	实用新型	郑州共赢铁路设备有限公司							郑州市	H04N7/18(2006.01)I;B61L27/00(2006.01)I
93	2009	广州市	实用新型	广东省信息工程有限公司							广州市	G06K17/00(2006.01)I;G06Q50/00(2006.01)I
94	2009	深圳市	发明授权	深圳市天勤供应链服务有限公司							深圳市	G07C11/00(2006.01)I;G01C9/10(2006.01)I;G01H1/00(2006.01)I
95	2009	深圳市	发明公布	深圳市天勤供应链服务有限公司							深圳市	G07C11/00(2006.01)I;G01C9/10(2006.01)I;G01H1/00(2006.01)I
96	2009	青岛市	发明公布	青岛海信移动通信技术股份有限公司							青岛市	H04W88/02(2009.01)I;H04W88/18(2009.01)I;G06Q10/00(2006.01)I
97	2009	青岛市	发明授权	青岛海信移动通信技术股份有限公司							青岛市	G08C17/02(2006.01)I;H04W4/14(2009.01)I;G06Q10/08(2012.01)I
98	2009	成都市	实用新型	成都九洲电子信息系统有限责任公司							成都市	G06K7/10(2006.01)I
99	2009	南京市	外观设计	南京烽火星空通信发展有限公司							南京市	G06K4/10(2006.01)
100	2009	上海市	实用新型	上海农业信息有限公司							上海市	B65D81/18(2006.01)I;B65D81/26(2006.01)I;B65D81/38(2006.01)I;B65D51/16(2006.01)I;B65D51/24(2006.01)I
101	2009	北京市	发明公布	北京北科中钢工程技术有限公司							北京市	B22D41/00(2006.01)I
102	2009	北京市	发明授权	北京北科中钢工程技术有限公司							北京市	B22D41/00(2006.01)I
103	2009	台州市	发明授权	浙江双友物流器械股份有限公司							台州市	B60P7/06(2006.01)I
104	2009	西安市	实用新型	西安供电局	陕西银兴电力电子科技有限公司						西安市	B65D85/38(2006.01)I;B65D25/04(2006.01)I
105	2009	台州市	发明公布	浙江双友物流器械股份有限公司							台州市	B60P7/06(2006.01)I
106	2009	天津市	实用新型	天津五洲国际集装箱码头有限公司							天津市	G06Q10/00(2006.01)I;G06Q50/00(2006.01)I
107	2009	西安市	实用新型	陕西省烟草公司西安市公司							西安市	B65D19/22(2006.01)I;B65D19/38(2006.01)I;B65D19/40(2006.01)I
108	2009	青岛市	实用新型	青岛海尔软件有限公司							青岛市	G06K7/00(2006.01)I;G06K7/10(2006.01)I;G06Q10/00(2006.01)I
109	2009	黄石市	实用新型	黄石市三丰机械有限公司							黄石市	B61D15/00(2006.01)I;B61C9/38(2006.01)I;B61C15/08(2006.01)I
110	2009	内江市	发明公布	四川空分设备（集团）有限责任公司							内江市	F25J1/02(2006.01)I
111	2009	佛山市	实用新型	广东威灵电机制造有限公司							佛山市	H02K5/10(2006.01)I
112	2009	厦门市	实用新型	厦门浩添冷链科技有限公司							厦门市	F25D3/00(2006.01)I
113	2009	济南市	实用新型	济南金力液压机械有限公司							济南市	E01C9/04(2006.01)I
114	2009	台州市	发明公布	浙江双友物流器械股份有限公司							台州市	B60P7/06(2006.01)I
115	2009	台州市	发明授权	浙江双友物流器械股份有限公司							台州市	B60P7/06(2006.01)I
116	2009	合肥市	发明公布	中铁四局集团有限公司	中铁四局集团第六工程有限公司						合肥市	E01B37/00(2006.01)I;E01B1/00(2006.01)I
117	2009	广州市	实用新型	广州工程总承包集团有限公司							广州市	E21B3/00(2006.01)I;E21B17/00(2006.01)I;E21B10/32(2006.01)I
118	2009	漳州市	实用新型	漳州市同发食品工业有限公司							漳州市	B01D35/02(2006.01)I
119	2009	南京市	实用新型	南京奥特电气有限公司							南京市	B23K37/053(2006.01)I;B23K37/047(2006.01)I
120	2009	杭州市	实用新型	杭州叉车钣焊有限公司							杭州市	B62D33/06(2006.01)I;B60J5/04(2006.01)I
121	2009	合肥市	发明公布	安徽巨一自动化装备有限公司							合肥市	B65G13/00(2006.01)I;B65G47/88(2006.01)I;B62D65/18(2006.01)I
122	2009	合肥市	发明授权	安徽巨一自动化装备有限公司							合肥市	B65G13/00(2006.01)I;B65G47/88(2006.01)I;B62D65/18(2006.01)I
123	2009	合肥市	发明授权	中铁四局集团有限公司	中铁上海工程局第一工程有限公司						合肥市	E01B37/00(2006.01)I;E01B1/00(2006.01)I
124	2009	江门市	实用新型	广东新会中集特种运输设备有限公司	中国国际海运集装箱(集团)股份有限公司						江门市	B65D90/54(2006.01)I;B65D90/66(2006.01)I;B65D88/12(2006.01)I
125	2009	昆明市	发明公布	东方机器制造(昆明)有限公司							昆明市	B65B69/00(2006.01)I
126	2009	昆明市	实用新型	曲靖宏程工贸有限公司							昆明市	C09J7/02(2006.01)I;B32B33/00(2006.01)I
127	2009	杭州市	实用新型	杭州叉车钣焊有限公司							杭州市	B62D33/06(2006.01)I
128	2009	南京市	实用新型	南京奥特电气有限公司							南京市	B23K37/053(2006.01)I;B23K37/047(2006.01)I
129	2009	昆明市	发明授权	东方机器制造(昆明)有限公司							昆明市	B65B69/00(2006.01)I
130	2009	上海市	发明公布	上海量科电子科技有限公司							上海市	F16B15/00(2006.01)I;G06K19/07(2006.01)I;G06K7/00(2006.01)I
131	2009	无锡市	发明授权	无锡新光印防伪技术有限公司							无锡市	G09F3/03(2006.01)I;G09F3/02(2006.01)I;G09F3/10(2006.01)I;B32B7/12(2006.01)I;B32B15/20(2006.01)I
132	2009	北京市	发明授权	北京银融科技有限责任公司							北京市	B65G51/04(2006.01)I
133	2009	无锡市	发明公布	无锡新光印防伪技术有限公司							无锡市	G09F3/03(2006.01)I;G09F3/02(2006.01)I;G09F3/10(2006.01)I;B32B7/12(2006.01)I;B32B15/20(2006.01)I
134	2009	北京市	发明公布	北京银融科技有限责任公司							北京市	B65G51/04(2006.01)I
135	2009	深圳市	发明授权	深圳市芭田生态工程股份有限公司	徐州市芭田生态有限公司						深圳市	C05G1/00(2006.01)I
136	2009	上海市	实用新型	上海坤锐电子科技有限公司	捷玛计算机信息技术(上海)有限公司						上海市	G06K17/00(2006.01)I;B66F9/075(2006.01)I
137	2009	佛山市	实用新型	佛山市樱顺卫厨用品有限公司							佛山市	A47J37/06(2006.01)I
138	2009	北京市	发明授权	北京京诚之星科技开发有限公司							北京市	F27B9/26(2006.01)I;F27B9/38(2006.01)I;F27B9/39(2006.01)I;F27D1/18(2006.01)I;B21B15/00(2006.01)I
139	2009	深圳市	发明授权	深圳市凯力诚实业发展有限公司							深圳市	D21H23/50(2006.01)I;B41F16/00(2006.01)I
140	2009	昆明市	实用新型	云南众诚士德柔性自动化设备有限公司							昆明市	B25J15/02(2006.01)I
141	2009	佛山市	实用新型	中山市欧普照明股份有限公司							佛山市	B65G37/00(2006.01)I;B65G15/00(2006.01)I;B65G43/00(2006.01)I;B65G23/22(2006.01)I;H05K13/00(2006.01)I
142	2009	深圳市	发明公布	深圳市凯力诚实业发展有限公司							深圳市	D21H23/50(2006.01)I;B41F16/00(2006.01)I
143	2009	深圳市	发明公布	深圳市芭田生态工程股份有限公司							深圳市	C05G1/00(2006.01)I
144	2009	南京市	外观设计	江苏华章物流科技股份有限公司							南京市	09-03
145	2009	昆明市	发明授权	昆明欧迈科技有限公司							昆明市	B65B5/00(2006.01)I;B65B35/30(2006.01)I;B65B35/40(2006.01)I;B65B35/44(2006.01)I;B65B35/52(2006.01)I
146	2009	南京市	实用新型	南京奥特电气有限公司							南京市	B25H1/16(2006.01)I
147	2009	昆明市	发明公布	昆明欧迈科技有限公司							昆明市	B65B5/00(2006.01)I;B65B35/30(2006.01)I;B65B35/40(2006.01)I;B65B35/44(2006.01)I;B65B35/52(2006.01)I
148	2009	南京市	实用新型	南京奥特电气有限公司							南京市	B65G47/34(2006.01)I
149	2009	昆明市	发明授权	昆明欧迈科技有限公司							昆明市	B65B5/00(2006.01)I;B65B35/30(2006.01)I;B65B35/40(2006.01)I;B65B35/44(2006.01)I;B65B35/52(2006.01)I
150	2009	南京市	实用新型	南京奥特电气有限公司							南京市	B25H1/16(2006.01)I
151	2009	南京市	实用新型	南京奥特电气有限公司							南京市	B65G47/34(2006.01)I
152	2009	昆明市	发明公布	昆明欧迈科技有限公司							昆明市	B65B5/00(2006.01)I;B65B35/30(2006.01)I;B65B35/40(2006.01)I;B65B35/44(2006.01)I;B65B35/52(2006.01)I
153	2009	扬州市	实用新型	永道无线射频标签(扬州)有限公司							扬州市	H01Q1/22(2006.01)I;H01Q1/36(2006.01)I
154	2009	深圳市	实用新型	深圳市海格力士实业有限公司							深圳市	B66F9/00(2006.01)I;B60P1/44(2006.01)I
155	2009	合肥市	发明授权	安徽省新能电气科技有限公司							合肥市	F23Q7/02(2006.01)I
156	2009	深圳市	实用新型	深圳市海格力士实业有限公司							深圳市	B66F9/00(2006.01)I;B60P1/44(2006.01)I
157	2009	合肥市	发明授权	安徽省新能电气科技有限公司							合肥市	F23Q7/02(2006.01)I
158	2009	佛山市	实用新型	广东美的电器股份有限公司							佛山市	F24F1/00(2006.01)I;F24F11/02(2006.01)I
159	2009	北京市	发明公布	北京银融科技有限责任公司							北京市	B65G51/04(2006.01)I;B65G51/08(2006.01)I;B65G51/18(2006.01)I;B65G51/28(2006.01)I;B65G51/30(2006.01)I
160	2009	深圳市	实用新型	怡锋工业设备(深圳)有限公司							深圳市	B66F9/065(2006.01)I
161	2009	北京市	发明授权	北京银融科技有限责任公司							北京市	B65G51/04(2006.01)I;B65G51/08(2006.01)I;B65G51/18(2006.01)I;B65G51/28(2006.01)I;B65G51/30(2006.01)I
162	2009	上海市	发明授权	上海金发科技发展有限公司							上海市	F28C3/00(2006.01)I;C02F1/40(2006.01)I
163	2009	无锡市	发明公布	江苏速升自动化装备系统工程有限公司							无锡市	B65G37/00(2006.01)I;B65G13/00(2006.01)I;B65G47/52(2006.01)I
164	2009	无锡市	发明授权	江苏速升自动化装备系统工程有限公司							无锡市	B65G37/00(2006.01)I;B65G13/00(2006.01)I;B65G47/52(2006.01)I
165	2009	柳州市	实用新型	上汽通用五菱汽车股份有限公司							柳州市	F16F1/06(2006.01)I;F16F1/12(2006.01)I
166	2009	无锡市	实用新型	江苏天奇物流系统工程股份有限公司							无锡市	B66F7/00(2006.01)I
167	2009	南京市	实用新型	江苏天泽信息产业股份有限公司							南京市	G08G1/00(2009.01)I;H04W4/12(2009.01)I
168	2009	上海市	实用新型	上海新跃物流企业管理有限公司							上海市	G06Q10/00(2006.01)I
169	2009	上海市	发明授权	胜狮货柜技术研发(上海)有限公司							上海市	B65D88/12(2006.01)I;B65D90/52(2006.01)I
170	2009	上海市	发明公布	胜狮货柜技术研发(上海)有限公司							上海市	B65D88/12(2006.01)I;B65D90/52(2006.01)I
171	2009	上海市	实用新型	上海新跃物流企业管理有限公司							上海市	G07C9/00(2006.01)I;G06Q10/00(2006.01)I;G06Q30/00(2006.01)I
172	2009	北京市	发明授权	北京首钢国际工程技术有限公司							北京市	B60P9/00(2006.01)I;B62D9/00(2006.01)I
173	2009	北京市	发明公布	北京首钢国际工程技术有限公司							北京市	B60P9/00(2006.01)I;B62D9/00(2006.01)I
174	2009	上海市	实用新型	上海新跃物流企业管理有限公司							上海市	G06Q10/00(2006.01)I;H04M1/725(2006.01)I
175	2009	上海市	实用新型	上海新跃物流企业管理有限公司							上海市	G06Q10/00(2006.01)I;G10L15/22(2006.01)I;G10L15/26(2006.01)I
176	2009	北京市	实用新型	施耐德(北京)中低压电器有限公司							北京市	B62D7/14(2006.01)I
177	2009	北京市	发明公布	北京首钢国际工程技术有限公司							北京市	B61C3/00(2006.01)I;B61D3/00(2006.01)I
178	2009	北京市	发明授权	北京首钢国际工程技术有限公司							北京市	B61C3/00(2006.01)I;B61D3/00(2006.01)I
179	2009	济南市	发明授权	山东中烟工业公司							济南市	A24B3/00(2006.01)I;B65G43/10(2006.01)I
180	2009	济南市	发明公布	山东中烟工业公司							济南市	A24B3/00(2006.01)I;B65G43/10(2006.01)I
181	2009	上海市	实用新型	上海新跃物流企业管理有限公司							上海市	G06Q10/00(2006.01)I;G06Q50/00(2006.01)I
182	2010	杭州市	实用新型	杭州中泰过程设备有限公司							杭州市	F28D9/00(2006.01)I;F25D3/10(2006.01)I
183	2010	北京市	实用新型	中公华通（北京）科技发展有限公司							北京市	G06K17/00(2006.01)I
184	2010	徐州市	实用新型	徐州重型机械有限公司							徐州市	B66C23/687(2006.01)I
185	2010	长沙市	外观设计	长沙凯瑞重工机械有限公司							长沙市	12-13
186	2010	深圳市	实用新型	中国国际海运集装箱(集团)股份有限公司	深圳中集智能科技有限公司	南通中集罐式储运设备制造有限公司					深圳市	B65D88/12(2006.01)I;B65D90/00(2006.01)I
187	2010	深圳市	外观设计	顺丰速运(集团)有限公司							深圳市	14-02
188	2010	上海市	外观设计	上海鸿润科技有限公司							上海市	09-03
189	2010	上海市	实用新型	亿森(上海)模具有限公司	上海华庄模具有限公司	上海科森汽车零部件有限公司					上海市	B21D37/10(2006.01)I;B21D35/00(2006.01)I
190	2010	上海市	实用新型	欧必斯(上海)物流设备有限公司							上海市	B65D6/34(2006.01)I;B65D6/22(2006.01)I
191	2010	苏州市	外观设计	苏州大森塑胶工业有限公司							苏州市	09-03
192	2010	成都市	实用新型	成都盛世麒麟餐饮管理有限公司							成都市	B65D21/036(2006.01)I;B65D81/18(2006.01)I
193	2010	福州市	实用新型	福州名成水产品市场有限公司							福州市	B65D61/00(2006.01)I;B65D25/20(2006.01)I
194	2010	上海市	实用新型	欧必斯(上海)物流设备有限公司							上海市	B65D90/00(2006.01)I;B65D88/52(2006.01)I
195	2010	成都市	实用新型	四川善晟建筑智能化工程有限公司							成都市	E04C1/00(2006.01)I;E04C1/40(2006.01)I;E04C2/34(2006.01)I;E04B2/18(2006.01)I
196	2010	西安市	发明授权	中国西电电气股份有限公司							西安市	B65D25/06(2006.01)I;B65D81/05(2006.01)I
197	2010	西安市	发明公布	中国西电电气股份有限公司							西安市	B65D25/06(2006.01)I;B65D81/05(2006.01)I
198	2010	广州市	实用新型	广州市嘉诚国际物流股份有限公司							广州市	B65D19/26(2006.01)I;B65D19/38(2006.01)I
199	2010	西安市	实用新型	陕西省烟草公司西安市公司							西安市	B65B69/00(2006.01)I
200	2010	西安市	实用新型	陕西省烟草公司西安市公司							西安市	B65G43/08(2006.01)I
201	2010	芜湖市	实用新型	奇瑞汽车股份有限公司							芜湖市	B62D63/06(2006.01)I
202	2010	昆明市	实用新型	昆明船舶设备集团有限公司	上海烟草集团有限责任公司						昆明市	B65G35/00(2006.01)I
203	2010	宜宾市	实用新型	宜宾天原集团股份有限公司							宜宾市	B65D90/00(2006.01)I;B65D88/22(2006.01)I
204	2010	上海市	外观设计	上海交海信息科技有限公司							上海市	08-07
205	2010	上海市	实用新型	欧必斯(上海)物流设备有限公司							上海市	B65D6/16(2006.01)I
206	2010	上海市	实用新型	欧必斯(上海)物流设备有限公司							上海市	B65D6/22(2006.01)I
207	2010	上海市	实用新型	欧必斯(上海)物流设备有限公司							上海市	B65D6/18(2006.01)I
208	2010	昆明市	发明授权	红云红河烟草(集团)有限责任公司							昆明市	B65G47/31(2006.01)I;B65G47/248(2006.01)I;B65G59/00(2006.01)I
209	2010	昆明市	实用新型	红云红河烟草(集团)有限责任公司							昆明市	B65G47/244(2006.01)I;B65G47/31(2006.01)I
210	2010	昆明市	发明公布	红云红河烟草(集团)有限责任公司							昆明市	B65G47/31(2006.01)I;B65G47/248(2006.01)I;B65G59/00(2006.01)I
211	2010	珠海市	实用新型	珠海元朗食品有限公司							珠海市	B65G37/00(2006.01)I;B65G43/10(2006.01)I;B65G47/30(2006.01)I;B65G47/52(2006.01)I;B65G47/88(2006.01)I
212	2010	广州市	外观设计	深圳市威康普科技有限公司							广州市	14-01
213	2010	深圳市	外观设计	深圳市方正颐和科技有限公司							深圳市	14-02
214	2010	深圳市	外观设计	深圳市中航软件技术有限公司							深圳市	14-02
215	2010	深圳市	外观设计	深圳市中航软件技术有限公司							深圳市	14-02
216	2010	广州市	外观设计	深圳市威康普科技有限公司							广州市	14-01
217	2010	北京市	实用新型	北京长征高科技公司	福建省龙岩金叶复烤有限责任公司						北京市	A24B5/06(2006.01)I;A24B5/16(2006.01)I
218	2010	上海市	实用新型	上海鸿润科技有限公司							上海市	B65D77/24(2006.01)I;B65D25/20(2006.01)I;G09F3/18(2006.01)I
219	2010	成都市	实用新型	成都九洲电子信息系统有限责任公司							成都市	G06K7/00(2006.01)I;G06F3/033(2006.01)I
220	2010	秦皇岛市	实用新型	中信戴卡轮毂制造股份有限公司							秦皇岛市	B22D18/04(2006.01)I
221	2010	大同市	实用新型	大同市大林木矿用新科技开发有限公司	大同煤矿集团有限责任公司机电管理处						大同市	E21F17/18(2006.01)I;G08B21/02(2006.01)I;G05B19/048(2006.01)I
222	2010	北京市	发明授权	机械科学研究总院先进制造技术研究中心	泰安康平纳毛纺织集团有限公司						北京市	D06B3/09(2006.01)I;D06B23/00(2006.01)I
223	2010	西安市	实用新型	陕西省烟草公司西安市公司							西安市	B65B69/00(2006.01)I;B65G13/00(2006.01)I
224	2010	上海市	实用新型	上海宝钢工业检测公司							上海市	B66C13/16(2006.01)I
225	2010	苏州市	实用新型	安捷包装(苏州)有限公司							苏州市	B65D6/18(2006.01)I
226	2010	济南市	实用新型	山东兰剑物流科技有限公司							济南市	B65G1/04(2006.01)I;B65G1/137(2006.01)I
227	2010	杭州市	实用新型	杭州叉车钣焊有限公司							杭州市	B62D33/06(2006.01)I
228	2010	济南市	实用新型	山东兰剑物流科技有限公司							济南市	B65G1/04(2006.01)I;B65G1/137(2006.01)I
229	2010	上海市	实用新型	上海鸿润科技有限公司							上海市	B65D43/16(2006.01)I
230	2010	西安市	实用新型	西安飞豹科技发展公司							西安市	B65G54/02(2006.01)I;B65G49/06(2006.01)I
231	2010	上海市	发明授权	上海宝信软件股份有限公司							上海市	G01G19/03(2006.01)I;G08G1/017(2006.01)I
232	2010	苏州市	发明公布	江南嘉捷电梯股份有限公司							苏州市	B66B23/00(2006.01)I;B66B31/00(2006.01)I
233	2010	上海市	实用新型	宝山钢铁股份有限公司							上海市	B65D88/64(2006.01)I
234	2010	上海市	发明公布	上海宝信软件股份有限公司							上海市	G01G19/03(2006.01)I;G08G1/017(2006.01)I
235	2010	三门峡市	发明公布	河南伯示麦新能源科技有限公司							三门峡市	G01G19/03(2006.01)I
236	2010	三门峡市	实用新型	河南伯示麦新能源科技有限公司							三门峡市	G01G19/03(2006.01)I;H04W88/02(2009.01)I
237	2010	苏州市	发明授权	江南嘉捷电梯股份有限公司							苏州市	B66B23/00(2006.01)I;B66B31/00(2006.01)I
238	2010	芜湖市	实用新型	芜湖奇瑞装备有限责任公司							芜湖市	B65G47/34(2006.01)I;G01G19/52(2006.01)I
239	2010	黄石市	实用新型	黄石市三丰机械有限公司							黄石市	B65G17/48(2006.01)I;B65G21/22(2006.01)I;B65G21/10(2006.01)I
240	2010	台州市	实用新型	浙江永源机电制造有限公司							台州市	F04B41/02(2006.01)I;F04B39/00(2006.01)I
241	2010	广州市	实用新型	广州惠安仓储装卸有限公司							广州市	B65B37/02(2006.01)I
242	2010	常州市	实用新型	常州豪邦纳米科技涂料有限公司							常州市	B02C17/18(2006.01)I;B02C25/00(2006.01)I
243	2010	杭州市	实用新型	浙江中烟工业有限责任公司							杭州市	B65D25/02(2006.01)I;G06K19/067(2006.01)N
244	2010	常州市	实用新型	常州豪邦纳米科技涂料有限公司							常州市	B02C17/18(2006.01)I;B02C17/22(2006.01)I;B02C25/00(2006.01)I
245	2010	三门峡市	发明授权	河南伯示麦新能源科技有限公司							三门峡市	G01G19/03(2006.01)I
246	2010	深圳市	实用新型	深圳市今天物流技术有限公司							深圳市	B65G47/90(2006.01)I
247	2010	杭州市	实用新型	杭州新三联电子有限公司							杭州市	G06K19/067(2006.01)I
248	2010	广州市	实用新型	广州市嘉诚国际物流股份有限公司							广州市	B65D19/26(2006.01)I;B65D19/38(2006.01)I
249	2010	无锡市	实用新型	江苏天奇物流系统工程股份有限公司							无锡市	B65G43/02(2006.01)I
250	2010	苏州市	发明公布	苏州工业园区安华物流系统有限公司							苏州市	B65G35/00(2006.01)I
251	2010	黄石市	实用新型	湖北三丰智能输送装备股份有限公司							黄石市	B65G47/88(2006.01)I
252	2010	珠海市	发明授权	珠海汇金科技股份有限公司							珠海市	E05B49/00(2006.01)I;E05B47/00(2006.01)I;E05B19/00(2006.01)I;E05B67/38(2006.01)I;G06K19/07(2006.01)I
253	2010	黄石市	实用新型	湖北三丰智能输送装备股份有限公司							黄石市	B65G43/00(2006.01)I
254	2010	泉州市	发明授权	福建思安智能科技开发有限公司							泉州市	H04B5/00(2006.01)I;H04W4/80(2018.01)I;H04W12/06(2009.01)I
255	2010	温州市	实用新型	东经纸品(温州)有限公司							温州市	B65D5/50(2006.01)I;B65D85/68(2006.01)I
256	2010	宁波市	实用新型	宁波信泰机械有限公司							宁波市	B65D25/10(2006.01)I;B65D85/00(2006.01)I
257	2010	济南市	发明公布	山东兰剑物流科技有限公司							济南市	B65G1/04(2006.01)I;B65G1/137(2006.01)I
258	2010	上海市	实用新型	宝山钢铁股份有限公司	上海信通机电工程有限公司						上海市	B65G47/50(2006.01)I
259	2010	宁波市	实用新型	宁波信泰机械有限公司							宁波市	B65D25/10(2006.01)I;B65D85/00(2006.01)I
260	2010	济南市	发明公布	山东兰剑物流科技有限公司							济南市	B65G1/04(2006.01)I;B65G1/137(2006.01)I
261	2010	上海市	实用新型	宝山钢铁股份有限公司	上海信通机电工程有限公司						上海市	B65G47/50(2006.01)I
262	2010	东莞市	实用新型	东莞市京润节能科技有限公司							东莞市	B28C9/02(2006.01)I
263	2010	上海市	发明公布	上海和进物流机械有限公司							上海市	B65G47/34(2006.01)I
264	2010	上海市	发明授权	上海和进物流机械有限公司							上海市	B65G47/34(2006.01)I
265	2010	宁波市	实用新型	宁波大叶园林工业有限公司							宁波市	B05B9/04(2006.01)I;B05B1/34(2006.01)I;B05B1/00(2006.01)I;F04B53/00(2006.01)I;F04B53/02(2006.01)I
266	2010	东莞市	实用新型	东莞市冠宏包装实业有限公司							东莞市	C09J7/02(2006.01)I
267	2010	深圳市	实用新型	中兴通讯股份有限公司							深圳市	G06K19/077(2006.01)I
268	2010	北京市	发明公布	北京银融科技有限责任公司							北京市	B65G51/04(2006.01)I;B65G51/28(2006.01)I;B65G51/30(2006.01)I
269	2010	上海市	实用新型	上海宝信软件股份有限公司							上海市	B65H45/16(2006.01)I
270	2010	北京市	发明授权	北京银融科技有限责任公司							北京市	B65G51/04(2006.01)I;B65G51/28(2006.01)I;B65G51/30(2006.01)I
271	2010	芜湖市	实用新型	芜湖佳先传动轴有限公司							芜湖市	B62B3/10(2006.01)I
272	2010	佛山市	实用新型	广东美芝精密制造有限公司							佛山市	F04B39/00(2006.01)I
273	2010	苏州市	实用新型	吴江市江达机械制造有限公司							苏州市	B65G15/60(2006.01)I
274	2010	北京市	外观设计	航天信息股份有限公司							北京市	14-02
275	2010	哈尔滨市	实用新型	哈尔滨三迪工控工程有限公司							哈尔滨市	F15B21/00(2006.01)I
276	2010	上海市	发明授权	宝山钢铁股份有限公司							上海市	B65G47/46(2006.01)I;B65G43/00(2006.01)I
277	2010	西安市	实用新型	西安富立叶微电子有限责任公司							西安市	G06K7/10(2006.01)I
278	2010	广州市	实用新型	广东信源物流设备有限公司							广州市	E06B5/00(2006.01)I;E06B3/50(2006.01)I;E05D13/00(2006.01)I;E05B1/00(2006.01)I;B60J5/04(2006.01)I
279	2010	宁波市	发明授权	宁波大叶园林工业有限公司							宁波市	B05B9/04(2006.01)I;B05B1/34(2006.01)I;B05B1/00(2006.01)I;F04B53/00(2006.01)I;F04B53/02(2006.01)I
280	2010	上海市	发明公布	宝山钢铁股份有限公司							上海市	B65G47/46(2006.01)I;B65G43/00(2006.01)I
281	2010	青岛市	实用新型	青岛万维包装设备有限公司							青岛市	B65H29/18(2006.01)I;B65H31/04(2006.01)I
282	2010	深圳市	发明授权	深圳市天勤供应链服务有限公司							深圳市	G01D7/00(2006.01)I
283	2010	合肥市	发明授权	安徽巨一自动化装备有限公司							合肥市	B65G23/44(2006.01)I
284	2010	上海市	实用新型	德马泰克国际贸易(上海)有限公司							上海市	G06K7/00(2006.01)I
285	2010	合肥市	发明公布	安徽巨一自动化装备有限公司							合肥市	B65G23/44(2006.01)I
286	2010	深圳市	发明公布	深圳市天勤供应链服务有限公司							深圳市	G01D7/00(2006.01)I
287	2010	济南市	发明授权	山东兰剑物流科技股份有限公司							济南市	B65G1/04(2006.01)I;B65G1/137(2006.01)I
288	2010	济南市	实用新型	济南金钟电子衡器股份有限公司							济南市	G05B15/02(2006.01)I;G01G19/02(2006.01)I
289	2010	无锡市	实用新型	江苏天奇物流系统工程股份有限公司							无锡市	B65G47/74(2006.01)I;B66F7/00(2006.01)I
290	2010	北京市	发明授权	北京奥瑞安能源技术开发有限公司							北京市	E21B17/00(2006.01)I;E21B43/29(2006.01)I
291	2010	无锡市	实用新型	江苏天奇物流系统工程股份有限公司							无锡市	B23K37/047(2006.01)I
292	2010	苏州市	外观设计	苏州同大机械有限公司							苏州市	09-08
293	2010	深圳市	外观设计	深圳市远望谷信息技术股份有限公司							深圳市	14-02
294	2010	广州市	实用新型	广州市嘉诚国际物流有限公司							广州市	B62D33/00(2006.01)I;B60P1/36(2006.01)I;B60P1/52(2006.01)I
295	2010	广州市	实用新型	广州市嘉诚国际物流有限公司							广州市	B60P3/07(2006.01)I
296	2010	东莞市	实用新型	东莞市美盈森环保科技有限公司							东莞市	B65D5/26(2006.01)I
297	2010	深圳市	实用新型	中国国际海运集装箱(集团)股份有限公司	深圳中集智能科技有限公司						深圳市	H04L12/28(2006.01)I;B65D90/00(2006.01)I;H02N6/00(2006.01)I
298	2010	大同市	发明授权	中国重汽集团大同齿轮有限公司							大同市	B65D88/02(2006.01)I;B65D90/00(2006.01)I
299	2010	大同市	发明公布	中国重汽集团大同齿轮有限公司							大同市	B65D88/02(2006.01)I;B65D90/00(2006.01)I
300	2010	温州市	实用新型	东经纸品（温州）有限公司							温州市	B65D85/68(2006.01)I;B65D81/05(2006.01)I;B65D5/50(2006.01)I
301	2010	深圳市	外观设计	深圳市远望谷信息技术股份有限公司							深圳市	14-02
302	2010	武汉市	发明授权	中冶南方工程技术有限公司							武汉市	G06F17/50(2006.01)I
303	2010	武汉市	发明公布	中冶南方工程技术有限公司							武汉市	G06F17/50(2006.01)I
304	2010	广州市	实用新型	广州市嘉诚国际物流股份有限公司							广州市	B65D19/06(2006.01)I;B65D19/42(2006.01)I;B65D19/38(2006.01)I
305	2010	广州市	实用新型	广州市嘉诚国际物流有限公司							广州市	B60P1/36(2006.01)I;B60P1/52(2006.01)I
306	2010	广州市	实用新型	广州市嘉诚国际物流有限公司							广州市	B60P3/07(2006.01)I
307	2010	北京市	发明授权	中国移动通信集团公司							北京市	G06K17/00(2006.01)I
308	2010	北京市	发明公布	中国移动通信集团公司							北京市	G06K17/00(2006.01)I
309	2010	上海市	实用新型	上海新通联包装材料有限公司							上海市	B65D85/68(2006.01)I;B65D5/52(2006.01)I
310	2010	上海市	实用新型	上海雅朴网络科技有限公司							上海市	G06K7/10(2006.01)I
311	2010	天津市	实用新型	天津纳新电子有限公司							天津市	G06K19/077(2006.01)I
312	2010	深圳市	外观设计	深圳市远望谷信息技术股份有限公司							深圳市	14-02
313	2011	上海市	实用新型	励元科技（上海）有限公司							上海市	G09F3/02(2006.01)I
314	2011	福州市	实用新型	福建省盛辉物流集团有限公司							福州市	G08B19/00(2006.01)I;B60R25/04(2006.01)I
315	2011	北京市	发明公布	北京协通天下科技有限公司							北京市	G06Q10/08(2012.01)I;G06Q50/28(2012.01)I
316	2011	北京市	发明授权	北京协通天下科技有限公司							北京市	G06F17/00(2006.01)I;G06Q10/08(2012.01)I;G06Q50/28(2012.01)I
317	2011	广州市	实用新型	增城市博大塑料五金有限公司	仰英姿	千叶鸿仪					广州市	G06Q10/00(2006.01)I;G06Q50/00(2006.01)I
318	2011	北京市	实用新型	中公华通（北京）科技发展有限公司							北京市	G06K17/00(2006.01)I;G08G1/017(2006.01)I
319	2011	秦皇岛市	实用新型	秦皇岛普达电子有限公司							秦皇岛市	B65B37/18(2006.01)I
320	2011	天水市	实用新型	甘肃福雨塑业有限责任公司							天水市	A01G9/14(2006.01)I
321	2011	深圳市	实用新型	深圳市今天国际物流技术股份有限公司							深圳市	B65G57/30(2006.01)I;B65G57/32(2006.01)I
322	2011	东莞市	实用新型	东莞市帕马智能停车服务有限公司							东莞市	G08G1/14(2006.01)I
323	2011	北京市	发明公布	华星集团环保产业发展有限公司							北京市	B09B3/00(2006.01)I;B09B5/00(2006.01)I
324	2011	北京市	发明授权	华星集团环保产业发展有限公司							北京市	B09B3/00(2006.01)I;B09B5/00(2006.01)I
325	2011	厦门市	实用新型	厦门烟草工业有限责任公司							厦门市	G06Q10/00(2006.01)I
326	2011	北京市	实用新型	北京力标伟业科技有限公司							北京市	B65D85/68(2006.01)I;B65D6/06(2006.01)I
327	2011	石家庄市	实用新型	东旭集团有限公司	成都泰轶斯太阳能科技有限公司						石家庄市	H01L31/18(2006.01)I;H01L21/677(2006.01)I;B65G49/06(2006.01)I;B65G47/90(2006.01)I;B65G37/00(2006.01)I
328	2011	长沙市	外观设计	三一集团有限公司							长沙市	12-05
329	2011	长沙市	外观设计	三一集团有限公司							长沙市	12-05
330	2011	北京市	发明授权	北京达特烟草成套设备技术开发有限责任公司	福建省龙岩金叶复烤有限责任公司						北京市	B65G49/00(2006.01)I;A24B3/00(2006.01)I
331	2011	北京市	发明公布	北京达特烟草成套设备技术开发有限责任公司	福建省龙岩金叶复烤有限责任公司						北京市	B65G49/00(2006.01)I;A24B3/00(2006.01)I
332	2011	北京市	实用新型	北京北内发动机零部件有限公司							北京市	B65G37/00(2006.01)I;B65G49/00(2006.01)I;B65G47/90(2006.01)I
333	2011	杭州市	实用新型	杭州朝阳橡胶有限公司							杭州市	B62B3/10(2006.01)I
334	2011	南京市	实用新型	南京长江工业炉科技有限公司							南京市	B65G47/68(2006.01)I
335	2011	北京市	发明授权	华新绿源环保产业发展有限公司							北京市	B30B11/30(2006.01)I;B30B15/30(2006.01)I
336	2011	郑州市	实用新型	河南天海电器有限公司							郑州市	H01H71/02(2006.01)I;H01H71/08(2006.01)I;H01H85/20(2006.01)I
337	2011	西安市	外观设计	西安航天自动化股份有限公司							西安市	14-02
338	2011	成都市	实用新型	中铁二局股份有限公司	中铁二局第一工程有限公司						成都市	B65G35/00(2006.01)I
339	2011	福州市	实用新型	福州名成水产品市场有限公司							福州市	B65D61/00(2006.01)I;B65D25/20(2006.01)I
340	2011	北京市	实用新型	北汽福田汽车股份有限公司							北京市	B62D33/02(2006.01)I
341	2011	上海市	实用新型	欧必斯(上海)物流设备有限公司							上海市	B65D19/38(2006.01)I;F16B21/09(2006.01)I
342	2011	广州市	实用新型	广州松下空调器有限公司							广州市	F24F1/00(2006.01)I;F24F13/00(2006.01)I
343	2011	广州市	实用新型	广州市嘉诚国际物流股份有限公司							广州市	G06K17/00(2006.01)I
344	2011	广州市	实用新型	广州市嘉诚国际物流股份有限公司							广州市	B65D19/42(2006.01)I
345	2011	深圳市	实用新型	深圳市今天国际物流技术股份有限公司							深圳市	B65G37/00(2006.01)I;B65G47/52(2006.01)I
346	2011	上海市	实用新型	上海中石化工物流股份有限公司							上海市	B60T13/36(2006.01)I
347	2011	广州市	实用新型	广州市嘉诚国际物流股份有限公司							广州市	B65G7/04(2006.01)I
348	2011	淄博市	实用新型	山东新华医疗器械股份有限公司							淄博市	B65G49/00(2006.01)I;A61L2/04(2006.01)I
349	2011	东莞市	发明公布	东莞新能源科技有限公司	东莞新能源电子科技有限公司	宁德新能源科技有限公司					东莞市	H01M10/04(2006.01)I
350	2011	东莞市	发明授权	东莞新能源科技有限公司	东莞新能源电子科技有限公司	宁德新能源科技有限公司					东莞市	H01M10/04(2006.01)I
351	2011	东莞市	实用新型	东莞新能源科技有限公司	东莞新能源电子科技有限公司	宁德新能源科技有限公司					东莞市	H01M10/04(2006.01)I
352	2011	上海市	发明授权	上海烟草集团有限责任公司							上海市	B65G35/00(2006.01)I
353	2011	上海市	发明公布	上海烟草集团有限责任公司							上海市	B65G35/00(2006.01)I
354	2011	上海市	实用新型	上海物鼎传感技术有限公司							上海市	G06K17/00(2006.01)I
355	2011	上海市	发明授权	上海汽车集团股份有限公司							上海市	B60S5/06(2006.01)I;B65G47/46(2006.01)I
356	2011	上海市	发明公布	上海汽车集团股份有限公司							上海市	B60S5/06(2006.01)I;B65G47/46(2006.01)I
357	2011	北京市	发明公布	北京首钢自动化信息技术有限公司							北京市	G05B19/418(2006.01)I
358	2011	北京市	发明授权	北京首钢自动化信息技术有限公司							北京市	G05B19/418(2006.01)I
359	2011	大连市	实用新型	大连三洋冷链有限公司							大连市	E05C1/06(2006.01)I;E05C9/04(2006.01)I
360	2011	昆明市	实用新型	中铁二院昆明勘察设计研究院有限责任公司							昆明市	E01D4/00(2006.01)I
361	2011	重庆市	实用新型	力帆实业（集团）股份有限公司							重庆市	B23P21/00(2006.01)I;B25H5/00(2006.01)I
362	2011	福州市	实用新型	福建省盛辉物流集团有限公司							福州市	H04N7/18(2006.01)I
363	2011	西安市	实用新型	陕西省烟草公司西安市公司							西安市	B65G13/00(2006.01)I
364	2011	天津市	实用新型	天津海征科技发展有限公司							天津市	G06K17/00(2006.01)I;H04L29/06(2006.01)I
365	2011	上海市	实用新型	励元科技（上海）有限公司							上海市	G06K7/10(2006.01)I
366	2011	南京市	实用新型	南京奥特电气有限公司							南京市	B65G13/08(2006.01)I
367	2011	深圳市	实用新型	深圳TCL新技术有限公司							深圳市	B65D77/02(2006.01)I;B65D77/26(2006.01)I
368	2011	连云港市	实用新型	江苏力达塑料托盘制造有限公司							连云港市	B65D19/32(2006.01)I;B65D19/38(2006.01)I
369	2011	北京市	发明公布	北京红海科技开发有限公司							北京市	B65D83/00(2006.01)I;B65D25/38(2006.01)I
370	2011	北京市	发明授权	北京红海科技开发有限公司							北京市	B65D83/00(2006.01)I;B65D25/38(2006.01)I
371	2011	苏州市	实用新型	苏州工业园区安华物流系统有限公司							苏州市	B65D43/02(2006.01)I;B65D43/26(2006.01)I
372	2011	深圳市	实用新型	深圳市远望谷信息技术股份有限公司							深圳市	G06K19/077(2006.01)I
373	2011	深圳市	发明授权	深圳市美盈森环保科技股份有限公司							深圳市	B65D5/50(2006.01)I;B65D5/492(2006.01)I
374	2011	淄博市	实用新型	山东新华医疗器械股份有限公司							淄博市	B65G49/00(2006.01)I
375	2011	淄博市	实用新型	山东新华医疗器械股份有限公司							淄博市	B65G49/00(2006.01)I
376	2011	深圳市	发明公布	深圳市美盈森环保科技股份有限公司							深圳市	B65D5/50(2006.01)I;B65D5/492(2006.01)I
377	2011	淄博市	发明公布	山东新华医疗器械股份有限公司							淄博市	B65G49/00(2006.01)I
378	2011	淄博市	发明授权	山东新华医疗器械股份有限公司							淄博市	B65G49/00(2006.01)I
379	2011	昆明市	实用新型	昆明欧迈科技有限公司							昆明市	B65G1/04(2006.01)I;B65G1/137(2006.01)I
380	2011	苏州市	实用新型	诺光照明（苏州）有限公司							苏州市	A47F5/00(2006.01)I;F16B7/02(2006.01)I;F16B21/10(2006.01)I
381	2011	扬州市	发明授权	江苏菲达宝开电气有限公司							扬州市	B65G43/08(2006.01)I;B65G1/04(2006.01)I
382	2011	扬州市	发明公布	江苏菲达宝开电气有限公司							扬州市	B65G43/08(2006.01)I;B65G1/04(2006.01)I
383	2011	上海市	外观设计	上海彭浦机器厂有限公司							上海市	09-02
384	2011	深圳市	外观设计	深圳视融达科技有限公司							深圳市	14-02
385	2011	上海市	外观设计	上海彭浦机器厂有限公司							上海市	09-02
386	2011	大连市	实用新型	家通电子商务（大连）有限公司							大连市	G05B19/418(2006.01)I;G01D21/02(2006.01)I
387	2011	武汉市	发明公布	中冶南方工程技术有限公司							武汉市	B61L27/04(2006.01)I
388	2011	苏州市	实用新型	昆山济丰包装有限公司							苏州市	B65D19/34(2006.01)I;B65D19/38(2006.01)I;B65D19/26(2006.01)I
389	2011	武汉市	发明授权	中冶南方工程技术有限公司							武汉市	B61L27/04(2006.01)I
390	2011	北京市	实用新型	北京北内发动机零部件有限公司							北京市	B23Q7/00(2006.01)I;B23Q7/04(2006.01)I
391	2011	广州市	实用新型	广州市嘉诚国际物流股份有限公司							广州市	B65D19/38(2006.01)I;B65D19/40(2006.01)I
392	2011	攀枝花市	发明授权	攀钢集团攀枝花钢钒有限公司							攀枝花市	G06F19/00(2011.01)I;B21B15/00(2006.01)I
393	2011	唐山市	实用新型	唐山港集团股份有限公司							唐山市	B66C1/22(2006.01)I
394	2011	广州市	外观设计	广州致远电子有限公司							广州市	14-02
395	2011	武汉市	实用新型	东风本田汽车有限公司							武汉市	B23P19/027(2006.01)I
396	2011	苏州市	实用新型	苏州大森塑胶工业有限公司							苏州市	B65D1/46(2006.01)I
397	2011	上海市	外观设计	上海彭浦机器厂有限公司							上海市	09-03
398	2011	济南市	实用新型	济南市长清区供电公司							济南市	G06K7/00(2006.01)I
399	2011	南昌市	外观设计	江西百胜门控设备有限公司							南昌市	25-02
400	2011	苏州市	实用新型	苏州大森塑胶工业有限公司							苏州市	B65D1/46(2006.01)I;B65D1/22(2006.01)I
401	2011	北京市	实用新型	北京北内发动机零部件有限公司							北京市	B23Q7/16(2006.01)I
402	2011	深圳市	外观设计	深圳市宏电技术股份有限公司							深圳市	14-01
403	2011	南通市	实用新型	南通富士通微电子股份有限公司							南通市	H01L21/66(2006.01)I;B25H5/00(2006.01)I
404	2011	广州市	实用新型	广州市嘉诚国际物流股份有限公司							广州市	B65D19/38(2006.01)I
405	2011	西安市	实用新型	陕西省烟草公司西安市公司							西安市	B65G7/02(2006.01)I
406	2011	深圳市	实用新型	比亚迪股份有限公司							深圳市	B61G9/04(2006.01)I
407	2011	合肥市	发明公布	安徽省一一通信息科技有限公司							合肥市	B07C5/00(2006.01)I
408	2011	鄂尔多斯市	实用新型	内蒙古自治区烟草公司鄂尔多斯市公司							鄂尔多斯市	B65B35/56(2006.01)I
409	2011	广州市	实用新型	广州通易科技有限公司							广州市	H04L29/08(2006.01)I;G06Q10/00(2012.01)I
410	2011	武汉市	实用新型	湖北吉利食品有限公司							武汉市	B65B51/09(2006.01)I
411	2011	上海市	实用新型	欧必斯(上海)物流设备有限公司							上海市	B65D19/38(2006.01)I;B65D25/24(2006.01)I
412	2011	上海市	实用新型	宝山钢铁股份有限公司							上海市	B65C9/00(2006.01)I;B65C9/12(2006.01)I;B65C9/10(2006.01)I;B65C9/40(2006.01)I
413	2011	东莞市	实用新型	东莞市星谷信息科技有限公司							东莞市	H04N7/18(2006.01)I;H04W88/02(2009.01)I
414	2011	北京市	外观设计	航天信息股份有限公司							北京市	14-03
415	2011	上海市	实用新型	上海汽车变速器有限公司							上海市	G01B5/00(2006.01)I;G01B5/04(2006.01)I
416	2011	杭州市	实用新型	杭州西霸电力设备有限公司							杭州市	H02G15/013(2006.01)I
417	2011	上海市	外观设计	上海精星物流设备工程有限公司							上海市	12-05
418	2011	上海市	实用新型	上海安技防伪技术服务有限公司							上海市	G06Q10/00(2006.01)I;G06Q50/00(2006.01)I;G06K17/00(2006.01)I
419	2011	深圳市	外观设计	深圳市方正颐和科技有限公司							深圳市	14-02
420	2011	珠海市	实用新型	珠海中信达科技有限公司							珠海市	G03G15/08(2006.01)I;G03G15/02(2006.01)I;G03G15/16(2006.01)I;F16C13/00(2006.01)I
421	2011	北京市	外观设计	航天信息股份有限公司							北京市	10-05
422	2011	深圳市	外观设计	深圳市方正颐和科技有限公司							深圳市	14-02
423	2011	深圳市	外观设计	深圳市远望谷信息技术股份有限公司							深圳市	18-99;10-05
424	2011	长春市	外观设计	长春市新金享冷弯型钢有限公司							长春市	12-03
425	2011	深圳市	外观设计	深圳市远望谷信息技术股份有限公司							深圳市	10-05
426	2011	上海市	实用新型	上海爱彼此家居用品股份有限公司							上海市	A47C27/00(2006.01)I;A47C21/04(2006.01)I
427	2011	石家庄市	外观设计	石家庄开发区天远科技有限公司							石家庄市	10-05
428	2011	西安市	实用新型	陕西省烟草公司西安市公司							西安市	B65G15/32(2006.01)I
429	2011	温州市	实用新型	东经控股有限公司							温州市	B65D85/86(2006.01)I;B65D81/02(2006.01)I
430	2011	济南市	发明公布	山东兰剑物流科技有限公司							济南市	B65G57/10(2006.01)I;B65G57/20(2006.01)I;B65G59/02(2006.01)I
431	2011	昆明市	发明授权	东方机器制造（昆明）有限公司							昆明市	B65B43/26(2006.01)I;B65B43/24(2006.01)I;B65B43/52(2006.01)I;B65B51/06(2006.01)I;B65B57/04(2006.01)I
432	2011	北京市	实用新型	普天物流技术有限公司							北京市	B65G47/52(2006.01)I
433	2011	昆明市	发明公布	东方机器制造（昆明）有限公司							昆明市	B65B43/26(2006.01)I;B65B43/24(2006.01)I;B65B43/52(2006.01)I;B65B51/06(2006.01)I;B65B57/04(2006.01)I
434	2011	常州市	实用新型	江苏龙城精锻有限公司							常州市	C21D1/26(2006.01)I;C21D9/00(2006.01)I
435	2011	济南市	实用新型	山东兰剑物流科技有限公司							济南市	B65G59/06(2006.01)I;B65G57/30(2006.01)I
436	2011	昆明市	发明授权	云南省曲靖双友钢铁有限公司							昆明市	B03C1/02(2006.01)I;B02C23/08(2006.01)I;B66C1/08(2006.01)I;B25J15/06(2006.01)I;H01F7/18(2006.01)I
437	2011	芜湖市	发明授权	奇瑞汽车股份有限公司							芜湖市	B60K35/00(2006.01)I;G06K7/10(2006.01)I
438	2011	连云港市	实用新型	江苏力达塑料托盘制造有限公司							连云港市	B65D19/32(2006.01)I;B65D19/38(2006.01)I
439	2011	连云港市	实用新型	江苏力达塑料托盘制造有限公司							连云港市	B65D19/32(2006.01)I;B65D19/38(2006.01)I
440	2011	昆明市	发明公布	云南省曲靖双友钢铁有限公司							昆明市	B03C1/02(2006.01)I;B02C23/08(2006.01)I;B66C1/08(2006.01)I;B25J15/06(2006.01)I;H01F7/18(2006.01)I
441	2011	烟台市	实用新型	烟台绿环再生资源有限公司							烟台市	B23K1/018(2006.01)I;B23K3/08(2006.01)I;B09B3/00(2006.01)I
442	2011	深圳市	实用新型	怡锋工业设备(深圳)有限公司							深圳市	B65G35/00(2006.01)I
443	2011	连云港市	实用新型	江苏力达塑料托盘制造有限公司							连云港市	B65D19/32(2006.01)I;B65D85/30(2006.01)I
444	2011	淄博市	实用新型	山东泰宝防伪技术产品有限公司							淄博市	B41M5/00(2006.01)I;B32B15/09(2006.01)I;B32B15/20(2006.01)I
445	2011	苏州市	实用新型	松下电器研究开发(苏州)有限公司							苏州市	B65D21/032(2006.01)I
446	2011	合肥市	实用新型	安徽江淮汽车股份有限公司							合肥市	E05C17/02(2006.01)I
447	2011	东莞市	实用新型	广东中科天中工业物联网有限公司							东莞市	E05B49/00(2006.01)I
448	2011	苏州市	实用新型	苏州宇邦新型材料有限公司							苏州市	B23P23/04(2006.01)I
449	2011	厦门市	发明公布	厦门聚富塑胶制品有限公司							厦门市	C08L23/08(2006.01)I;C08L23/20(2006.01)I;B32B27/06(2006.01)I;B32B27/18(2006.01)I;B32B27/32(2006.01)I
450	2011	厦门市	发明授权	厦门聚富塑胶制品有限公司							厦门市	C08L23/08(2006.01)I;C08L23/20(2006.01)I;B32B27/06(2006.01)I;B32B27/18(2006.01)I;B32B27/32(2006.01)I
451	2011	西安市	实用新型	西安思坦仪器股份有限公司							西安市	E21B43/20(2006.01)I
452	2011	武汉市	实用新型	武汉黎赛科技有限责任公司							武汉市	H02K15/00(2006.01)I
453	2011	深圳市	实用新型	深圳宝嘉电子设备有限公司							深圳市	G06F1/16(2006.01)I;G06K17/00(2006.01)I
454	2011	保定市	实用新型	长城汽车股份有限公司							保定市	B65D61/00(2006.01)I;B65D85/68(2006.01)I
455	2011	广州市	实用新型	广州纬纶信息科技有限公司							广州市	G06Q10/00(2006.01)I
456	2011	芜湖市	发明公布	奇瑞汽车股份有限公司							芜湖市	B60K35/00(2006.01)I;G06K7/10(2006.01)I
457	2011	连云港市	实用新型	江苏今世缘酒业股份有限公司	广州广富包装机械有限公司						连云港市	C12G3/02(2006.01)I
458	2011	济南市	发明授权	山东兰剑物流科技股份有限公司							济南市	B65G57/10(2006.01)I;B65G57/20(2006.01)I;B65G59/02(2006.01)I
459	2011	娄底市	实用新型	湖南省娄底市东菱科技发展有限公司							娄底市	B65G51/36(2006.01)I
460	2011	合肥市	实用新型	安徽巨一自动化装备有限公司							合肥市	F16F1/371(2006.01)I
461	2011	深圳市	实用新型	深圳市今天国际物流技术股份有限公司							深圳市	B65G1/137(2006.01)I;B65G57/00(2006.01)I
462	2011	北京市	发明公布	北京新联铁科技股份有限公司							北京市	G01M13/00(2006.01)I;G01M17/08(2006.01)I
463	2011	成都市	实用新型	成都光明光电股份有限公司							成都市	C03B18/00(2006.01)I
464	2011	北京市	发明公布	北京新联铁科技股份有限公司							北京市	B23P6/00(2006.01)I;B23P19/00(2006.01)I
465	2011	南京市	实用新型	江苏东大集成电路系统工程技术有限公司							南京市	G06K17/00(2006.01)I
466	2011	北京市	发明授权	北京新联铁科技股份有限公司							北京市	G01M13/00(2006.01)I;G01M17/08(2006.01)I
467	2011	杭州市	发明授权	浙江省电力公司	国家电网公司						杭州市	G01R35/04(2006.01)I;G01R31/18(2006.01)I;G01N21/84(2006.01)I;G07F15/06(2006.01)I
468	2011	广州市	发明授权	广州风神物流有限公司							广州市	B65G47/248(2006.01)I
469	2011	厦门市	实用新型	厦门积硕科技有限公司							厦门市	B65G51/36(2006.01)I
470	2011	广州市	发明公布	广州风神物流有限公司							广州市	B65G47/248(2006.01)I
471	2011	南京市	实用新型	南京奥特电气有限公司							南京市	B23P23/04(2006.01)I
472	2011	上海市	发明公布	上海锅炉厂有限公司							上海市	C10J3/50(2006.01)I
473	2011	厦门市	实用新型	厦门积硕科技有限公司							厦门市	G01V8/10(2006.01)I;G01D11/30(2006.01)I
474	2011	昆明市	实用新型	昆明欧迈科技有限公司							昆明市	B65G1/10(2006.01)I;B65G1/137(2006.01)I
475	2011	上海市	实用新型	宝山钢铁股份有限公司	上海宝信软件股份有限公司						上海市	B65C9/26(2006.01)I;B65C1/02(2006.01)I
476	2011	广州市	发明授权	广州风神物流有限公司							广州市	B65G47/248(2006.01)I
477	2011	厦门市	实用新型	厦门积硕科技有限公司							厦门市	B65G51/36(2006.01)I
478	2011	广州市	发明公布	广州风神物流有限公司							广州市	B65G47/248(2006.01)I
479	2011	杭州市	发明公布	浙江省电力公司							杭州市	G01R35/04(2006.01)I;G01R31/18(2006.01)I;G01N21/84(2006.01)I;G07F15/06(2006.01)I
480	2011	南京市	实用新型	南京奥特电气有限公司							南京市	B23P23/04(2006.01)I
481	2011	上海市	发明公布	上海锅炉厂有限公司							上海市	C10J3/50(2006.01)I
482	2011	厦门市	实用新型	厦门积硕科技有限公司							厦门市	G01V8/10(2006.01)I;G01D11/30(2006.01)I
483	2011	昆明市	实用新型	昆明欧迈科技有限公司							昆明市	B65G1/10(2006.01)I;B65G1/137(2006.01)I
484	2011	上海市	实用新型	宝山钢铁股份有限公司	上海宝信软件股份有限公司						上海市	B65C9/26(2006.01)I;B65C1/02(2006.01)I
485	2011	烟台市	实用新型	烟台绿环再生资源有限公司							烟台市	F23G5/027(2006.01)I
486	2011	连云港市	实用新型	江苏力达塑料托盘制造有限公司							连云港市	B65D19/32(2006.01)I;B65D19/38(2006.01)I
487	2011	武汉市	发明授权	武汉海澜物流设备有限公司							武汉市	B65G37/00(2006.01)I;B66B9/00(2006.01)I
488	2011	连云港市	实用新型	江苏力达塑料托盘制造有限公司							连云港市	B65D1/22(2006.01)I;B65D1/42(2006.01)I;B65D25/10(2006.01)I
489	2011	上海市	发明授权	上海雅朴网络科技有限公司							上海市	B65G1/137(2006.01)I;G06K7/00(2006.01)I
490	2011	南京市	实用新型	南车南京浦镇车辆有限公司							南京市	B65D25/04(2006.01)I;B65D25/24(2006.01)I;B65D25/22(2006.01)I
491	2011	上海市	实用新型	上海物鼎传感技术有限公司							上海市	G06Q10/08(2012.01)I;G06Q50/22(2012.01)I;G06K17/00(2006.01)I
492	2011	上海市	实用新型	上海软富信息技术有限公司							上海市	G06Q10/08(2012.01)I;G06Q50/28(2012.01)I;G06K17/00(2006.01)I
493	2011	上海市	实用新型	上海雅朴网络科技有限公司							上海市	B65G1/137(2006.01)I;G06K7/00(2006.01)I
494	2011	武汉市	实用新型	湖北中烟工业有限责任公司							武汉市	B65B57/18(2006.01)I
495	2011	珠海市	发明公布	珠海格力电器股份有限公司							珠海市	B65D1/40(2006.01)I;B65D1/42(2006.01)I;B65D1/22(2006.01)I;B65D21/032(2006.01)I
496	2011	珠海市	发明授权	珠海格力电器股份有限公司							珠海市	B65D1/40(2006.01)I;B65D1/42(2006.01)I;B65D1/22(2006.01)I;B65D21/032(2006.01)I
497	2011	长沙市	实用新型	湖南中烟工业有限责任公司							长沙市	B25J19/06(2006.01)I
498	2011	连云港市	发明授权	江苏双环齿轮有限公司							连云港市	B23F19/00(2006.01)I;B23D79/02(2006.01)I;B23D79/10(2006.01)I
499	2011	武汉市	发明公布	武汉海澜物流设备有限公司							武汉市	B65G37/00(2006.01)I;B66B9/00(2006.01)I
500	2011	北京市	发明公布	北京红海科技开发有限公司							北京市	B65D83/00(2006.01)I;B65D25/52(2006.01)I
501	2011	武汉市	实用新型	武汉海澜物流设备有限公司							武汉市	B65G1/127(2006.01)I;B65G1/137(2006.01)I
502	2011	昆明市	实用新型	昆明新高原电子信息有限公司							昆明市	B65G47/53(2006.01)I
503	2011	合肥市	实用新型	安徽森力汽车电子有限公司							合肥市	F21S8/10(2006.01)I;F21V13/04(2006.01)I;F21V17/10(2006.01)I;G02F1/13357(2006.01)I;F21Y101/02(2006.01)N
504	2011	连云港市	发明公布	江苏双环齿轮有限公司							连云港市	B23F19/00(2006.01)I;B23D79/02(2006.01)I;B23D79/10(2006.01)I
505	2011	上海市	发明公布	上海雅朴网络科技有限公司							上海市	B65G1/137(2006.01)I;G06K7/00(2006.01)I
506	2011	杭州市	实用新型	杭州贝普曼数控机床有限公司							杭州市	B23Q1/01(2006.01)I
507	2011	武汉市	发明公布	武汉海澜物流设备有限公司							武汉市	B65G49/00(2006.01)I;B66B9/00(2006.01)I
508	2011	武汉市	发明授权	武汉海澜物流设备有限公司							武汉市	B65G49/00(2006.01)I;B66B9/00(2006.01)I
509	2011	淄博市	实用新型	山东泰宝防伪技术产品有限公司							淄博市	G09F3/02(2006.01)I;G09F3/10(2006.01)I;B32B15/20(2006.01)I;B32B29/00(2006.01)I
510	2011	北京市	发明授权	北京红海科技开发有限公司							北京市	B65D83/00(2006.01)I;B65D25/52(2006.01)I
511	2011	北京市	实用新型	北京红海科技开发有限公司							北京市	B65D83/00(2006.01)I;B65D25/52(2006.01)I
512	2011	烟台市	实用新型	鑫广绿环再生资源股份有限公司							烟台市	B09B3/00(2006.01)I;B09B5/00(2006.01)I;B01D35/18(2006.01)I;B01D35/02(2006.01)I;B01D29/03(2006.01)I;F23G5/00(2006.01)I
513	2011	郑州市	发明授权	中国烟草总公司郑州烟草研究院							郑州市	A24B7/00(2006.01)I;A24B3/18(2006.01)I;A24B3/16(2006.01)I
514	2011	郑州市	发明公布	中国烟草总公司郑州烟草研究院							郑州市	A24B7/00(2006.01)I;A24B3/18(2006.01)I;A24B3/16(2006.01)I
515	2011	北京市	发明公布	北京新联铁科技股份有限公司							北京市	B23P6/00(2006.01)I;B23P19/00(2006.01)I;B08B3/02(2006.01)I
516	2011	无锡市	发明公布	中国电子系统工程第二建设有限公司							无锡市	F24F13/28(2006.01)I;F04D29/70(2006.01)I
517	2011	南京市	实用新型	南京三宝科技股份有限公司							南京市	B65D79/02(2006.01)I;B65D79/00(2006.01)I;B65D55/14(2006.01)I
518	2011	娄底市	发明授权	湖南省娄底市东菱科技发展有限公司							娄底市	B65G51/36(2006.01)I
519	2011	娄底市	发明公布	湖南省娄底市东菱科技发展有限公司							娄底市	B65G51/36(2006.01)I
520	2011	黄石市	发明授权	湖北三丰智能输送装备股份有限公司							黄石市	B66C1/66(2006.01)I
521	2011	扬州市	实用新型	亚普汽车部件股份有限公司							扬州市	B65G35/00(2006.01)I
522	2011	黄石市	实用新型	湖北三丰智能输送装备股份有限公司							黄石市	B65G43/00(2006.01)I
523	2011	常州市	发明公布	江苏中瑞电保智能装备有限公司							常州市	A62C35/02(2006.01)I
524	2011	长春市	发明公布	中国第一汽车股份有限公司							长春市	B21D28/14(2006.01)I;B21D28/34(2006.01)I
525	2011	厦门市	实用新型	厦门三德信电子科技有限公司							厦门市	B65D81/02(2006.01)I;B65D81/05(2006.01)I
526	2011	济南市	实用新型	采埃孚商用车转向机（山东）有限公司							济南市	B23F15/00(2006.01)I;B23F23/00(2006.01)I
527	2011	重庆市	发明授权	重庆建设摩托车股份有限公司							重庆市	B23K37/00(2006.01)I
528	2011	包头市	实用新型	内蒙古英华融泰高科技发展有限公司							包头市	A61M11/00(2006.01)I
529	2011	常州市	发明授权	江苏中瑞电保智能装备有限公司							常州市	A62C35/02(2006.01)I
530	2011	北京市	发明授权	北京新联铁科技股份有限公司							北京市	B23P6/00(2006.01)I;B23P19/00(2006.01)I;B08B3/02(2006.01)I
531	2011	合肥市	发明公布	安徽省一一通信息科技有限公司							合肥市	B07C5/00(2006.01)I
532	2011	黄石市	实用新型	湖北三丰智能输送装备股份有限公司							黄石市	B66C1/10(2006.01)I;B66C13/08(2006.01)I
533	2011	合肥市	发明授权	安徽省一一通信息科技有限公司							合肥市	B07C5/00(2006.01)I
534	2011	无锡市	发明授权	中国电子系统工程第二建设有限公司							无锡市	F24F13/28(2006.01)I;F04D29/70(2006.01)I
535	2011	重庆市	发明公布	重庆建设摩托车股份有限公司							重庆市	B23K37/00(2006.01)I
536	2011	黄石市	发明公布	湖北三丰智能输送装备股份有限公司							黄石市	B66C1/66(2006.01)I
537	2011	合肥市	实用新型	安徽巨一自动化装备有限公司							合肥市	B65G47/90(2006.01)I
538	2011	长春市	发明授权	中国第一汽车股份有限公司							长春市	B21D28/14(2006.01)I;B21D28/34(2006.01)I
539	2011	深圳市	实用新型	深圳市天勤供应链服务有限公司							深圳市	G01P13/00(2006.01)I;G01H1/00(2006.01)I
540	2011	南京市	实用新型	江苏省电力公司南京供电公司	南京远能电力工程有限公司						南京市	B65D19/06(2006.01)I;B65D19/38(2006.01)I
541	2011	深圳市	实用新型	深圳市今天国际物流技术股份有限公司							深圳市	G06Q10/00(2006.01)I;G06Q50/00(2006.01)I
542	2011	南京市	实用新型	江苏六维物流设备实业有限公司							南京市	B65G1/04(2006.01)I
543	2011	南京市	实用新型	江苏省电力公司南京供电公司	南京远能电力工程有限公司						南京市	B65D19/22(2006.01)I;B65D19/38(2006.01)I
544	2011	台州市	实用新型	浙江豪情汽车制造有限公司	浙江吉利控股集团有限公司						台州市	B65G7/02(2006.01)I
545	2011	上海市	实用新型	上海良友(集团)有限公司	上海粮油仓储有限公司						上海市	G06Q10/00(2012.01)I;G06Q50/00(2012.01)I;H04L29/08(2006.01)I
546	2011	杭州市	发明公布	浙江中烟工业有限责任公司							杭州市	B65G1/04(2006.01)I
547	2011	杭州市	发明授权	浙江中烟工业有限责任公司							杭州市	G06Q10/08(2012.01)I
548	2011	杭州市	发明授权	浙江中烟工业有限责任公司							杭州市	B65G1/04(2006.01)I
549	2011	杭州市	发明公布	浙江中烟工业有限责任公司							杭州市	G06Q10/08(2012.01)I;G06Q50/28(2012.01)I;G06K17/00(2006.01)I;B65G1/137(2006.01)I
550	2011	太原市	实用新型	山西中特物联科技股份有限公司							太原市	G06K19/07(2006.01)I
551	2011	南京市	实用新型	江苏省电力公司南京供电公司	南京远能电力工程有限公司						南京市	B65D85/04(2006.01)I;B65G1/02(2006.01)I
552	2011	苏州市	外观设计	苏州同大机械有限公司							苏州市	09-03
553	2011	上海市	发明公布	上海市政工程设计研究总院（集团）有限公司							上海市	B65F9/00(2006.01)I
554	2011	上海市	发明授权	上海市政工程设计研究总院（集团）有限公司							上海市	B65F9/00(2006.01)I
555	2011	南京市	实用新型	江苏六维物流设备实业有限公司							南京市	B65G1/10(2006.01)I
556	2011	南京市	实用新型	江苏六维物流设备实业有限公司							南京市	B65G1/10(2006.01)I
557	2011	苏州市	外观设计	张家港市同大机械有限公司							苏州市	09-08
558	2011	南京市	实用新型	江苏六维物流设备实业有限公司							南京市	B65G1/10(2006.01)I
559	2011	苏州市	外观设计	张家港市同大机械有限公司							苏州市	09-03
560	2011	南京市	实用新型	江苏六维物流设备实业有限公司							南京市	F16B9/02(2006.01)I
561	2011	南京市	实用新型	江苏六维物流设备实业有限公司							南京市	A47F5/00(2006.01)I
562	2011	济南市	发明公布	山东兰剑物流科技有限公司							济南市	B65G1/04(2006.01)I;B65G1/10(2006.01)I;B65B63/00(2006.01)I;B65B61/26(2006.01)I;B65B53/00(2006.01)I
563	2011	济南市	发明授权	山东兰剑物流科技有限公司							济南市	B65G1/04(2006.01)I;B65G1/10(2006.01)I;B65B63/00(2006.01)I;B65B61/26(2006.01)I;B65B53/00(2006.01)I
564	2011	济南市	发明授权	山东兰剑物流科技有限公司							济南市	B65G1/04(2006.01)I
565	2011	济南市	发明公布	山东兰剑物流科技有限公司							济南市	B65G1/04(2006.01)I
566	2011	杭州市	发明公布	浙江中烟工业有限责任公司							杭州市	B65G1/04(2006.01)I
567	2011	杭州市	发明授权	浙江中烟工业有限责任公司							杭州市	B65G1/04(2006.01)I
568	2011	上海市	发明公布	上海市政工程设计研究总院（集团）有限公司							上海市	B65F9/00(2006.01)I
569	2011	上海市	发明授权	上海市政工程设计研究总院（集团）有限公司							上海市	B65F9/00(2006.01)I
570	2011	上海市	实用新型	上海市政工程设计研究总院（集团）有限公司							上海市	B65F9/00(2006.01)I
571	2011	芜湖市	实用新型	安得物流股份有限公司							芜湖市	G06Q10/08(2012.01)I;G06Q50/28(2012.01)I;H04L29/08(2006.01)I
572	2011	南京市	实用新型	南京南汽专用车有限公司							南京市	B62D33/04(2006.01)I
573	2011	武汉市	实用新型	东风汽车公司							武汉市	E06B5/10(2006.01)I;B60J5/04(2006.01)I
574	2011	西安市	发明授权	中铁十七局集团第二工程有限公司							西安市	E01B29/00(2006.01)I
575	2011	西安市	发明公布	中铁十七局集团第二工程有限公司							西安市	E01B29/00(2006.01)I
576	2011	南京市	实用新型	江苏六维物流设备实业有限公司							南京市	A47F5/00(2006.01)I
577	2011	南京市	实用新型	江苏六维物流设备实业有限公司							南京市	F16B12/40(2006.01)I
578	2011	南京市	实用新型	江苏六维物流设备实业有限公司							南京市	B65G1/10(2006.01)I
579	2011	南京市	实用新型	江苏六维物流设备实业有限公司							南京市	B21D47/01(2006.01)I;B21D39/02(2006.01)I;B21D43/00(2006.01)I
580	2011	南京市	实用新型	江苏六维物流设备实业有限公司							南京市	B65G1/04(2006.01)I
581	2011	南京市	实用新型	江苏六维物流设备实业有限公司							南京市	B65G1/10(2006.01)I
582	2011	广州市	实用新型	广州市嘉诚国际物流股份有限公司							广州市	G06Q10/00(2006.01)I;G06Q50/00(2006.01)I;H04L29/08(2006.01)I
583	2011	济南市	发明授权	山东兰剑物流科技有限公司							济南市	B65G1/04(2006.01)I
584	2011	济南市	发明公布	山东兰剑物流科技有限公司							济南市	B65G1/04(2006.01)I
585	2011	上海市	外观设计	上海庆豪塑料托盘制造有限公司							上海市	09-08
586	2011	上海市	外观设计	上海庆豪塑料托盘制造有限公司							上海市	09-08
587	2011	成都市	发明公布	中铁二局股份有限公司	中铁二局第一工程有限公司						成都市	B66C25/00(2006.01)I
588	2011	成都市	发明授权	中铁二局股份有限公司	中铁二局第一工程有限公司						成都市	B66C25/00(2006.01)I
589	2011	杭州市	实用新型	浙江正泰太阳能科技有限公司							杭州市	B65D85/48(2006.01)I;B65D81/05(2006.01)I;B65D25/10(2006.01)I;B65D25/28(2006.01)I
590	2011	成都市	实用新型	中铁二局股份有限公司	中铁二局第一工程有限公司						成都市	B66C25/00(2006.01)I
591	2011	深圳市	实用新型	深圳市擎天达科技有限公司							深圳市	B65G69/26(2006.01)I
592	2011	昆明市	实用新型	昆明新高原电子信息有限公司							昆明市	B65G1/04(2006.01)I
593	2011	厦门市	实用新型	厦门市建潘卫厨有限公司							厦门市	B65D6/18(2006.01)I;B65D85/30(2006.01)I
594	2011	广州市	实用新型	广州市嘉诚国际物流股份有限公司							广州市	B60P3/00(2006.01)I;B60P7/13(2006.01)I
595	2011	深圳市	实用新型	中国国际海运集装箱（集团）股份有限公司	青岛中集特种冷藏设备有限公司	青岛中集冷藏箱制造有限公司					深圳市	B65D88/74(2006.01)I
596	2011	杭州市	实用新型	杭州东城电子有限公司							杭州市	G06Q10/00(2012.01)I;B07C3/00(2006.01)I
597	2011	杭州市	发明公布	杭州东城电子有限公司							杭州市	H04L29/08(2006.01)I;G06Q10/00(2006.01)I;G07C9/00(2006.01)I;G06K7/10(2006.01)I
598	2011	杭州市	发明授权	杭州东城电子有限公司							杭州市	H04L29/08(2006.01)I;B07C3/00(2006.01)I;G06Q10/08(2012.01)I;G06Q20/10(2012.01)I
599	2011	苏州市	实用新型	江苏海狮机械集团有限公司							苏州市	B65G53/24(2006.01)I;B65G53/56(2006.01)I
600	2011	杭州市	实用新型	浙江省电力公司							杭州市	G01R35/02(2006.01)I;G01R1/04(2006.01)I
601	2011	福州市	实用新型	福建省盛辉物流集团有限公司							福州市	H04L29/08(2006.01)I;H04W4/14(2009.01)I;G06Q50/28(2012.01)I
602	2011	昆明市	实用新型	昆明新高原电子信息有限公司							昆明市	B65G1/04(2006.01)I
603	2011	上海市	实用新型	上海精星物流设备工程有限公司							上海市	H04L29/06(2006.01)I
604	2011	北京市	实用新型	大唐移动通信设备有限公司							北京市	H05K7/18(2006.01)I
605	2011	重庆市	外观设计	重庆龙江轻型汽车有限公司							重庆市	12-08
606	2011	无锡市	外观设计	无锡开普机械有限公司							无锡市	12-13
607	2011	天津市	实用新型	天津华涛汽车塑料饰件有限公司							天津市	B65D85/30(2006.01)I;B65D81/05(2006.01)I
608	2011	遂宁市	实用新型	四川可士可果业股份有限公司							遂宁市	B65D85/34(2006.01)I;B65D88/68(2006.01)I;B65D90/02(2006.01)I;B65D90/00(2006.01)I
609	2011	南通市	实用新型	启东鑫业网络科技有限公司							南通市	G06K17/00(2006.01)I;G06Q10/06(2012.01)I;G06Q50/28(2012.01)I
610	2011	上海市	发明授权	上海中荷环保有限公司							上海市	B62D21/00(2006.01)I;B65F3/00(2006.01)I
611	2011	上海市	发明公布	上海中荷环保有限公司							上海市	B62D21/00(2006.01)I;B65F3/00(2006.01)I
612	2011	福州市	实用新型	福建省电力勘测设计院	福建英特莱信息技术咨询有限公司						福州市	H04W4/02(2009.01)I;G01S19/14(2010.01)I;G06K17/00(2006.01)I
613	2012	北京市	实用新型	中国工商银行股份有限公司							北京市	G07C9/00(2006.01)I
614	2012	上海市	实用新型	上海佳依佳信息科技有限公司							上海市	G05B19/418(2006.01)I;G06K19/067(2006.01)I;G06K7/00(2006.01)I
615	2012	广州市	发明授权	广州金域医学检验中心有限公司							广州市	G06Q10/08(2012.01)I;G06Q50/28(2012.01)I;H04L29/08(2006.01)I
616	2012	广州市	发明公布	广州金域医学检验中心有限公司							广州市	G06Q10/08(2012.01)I;G06Q50/28(2012.01)I;H04L29/08(2006.01)I
617	2012	北京市	实用新型	北京中棉机械成套设备有限公司							北京市	G05B19/418(2006.01)I
618	2012	济南市	实用新型	济南道图工贸有限公司							济南市	A47B19/00(2006.01)I;A47B3/06(2006.01)I
619	2012	廊坊市	发明公布	新奥科技发展有限公司							廊坊市	C01B3/12(2006.01)I
620	2012	廊坊市	发明授权	新奥科技发展有限公司							廊坊市	C01B3/12(2006.01)I
621	2012	济南市	实用新型	山东北斗空间定位设备销售服务有限公司							济南市	G06Q10/06(2012.01)I;G06Q50/28(2012.01)I;G06K17/00(2006.01)I;H04W84/18(2009.01)I
622	2012	淄博市	实用新型	山东华兴金属物流有限公司							淄博市	G08G1/123(2006.01)I;G08G1/00(2006.01)I
623	2012	苏州市	发明授权	苏州人为峰软件科技有限公司							苏州市	B65G51/36(2006.01)I;G08C23/02(2006.01)I
624	2012	苏州市	发明公布	苏州人为峰软件科技有限公司							苏州市	B65G51/36(2006.01)I;G08C23/02(2006.01)I
625	2012	长沙市	发明授权	湖南创博龙智信息科技股份有限公司							长沙市	G06K19/077(2006.01)I
626	2012	长沙市	发明公布	湖南创博龙智信息科技股份有限公司							长沙市	G06K19/077(2006.01)I
627	2012	北京市	发明公布	天地融科技股份有限公司							北京市	G09F9/35(2006.01)I
628	2012	北京市	实用新型	天地融科技股份有限公司							北京市	G09F9/35(2006.01)I
629	2012	北京市	发明授权	天地融科技股份有限公司							北京市	G09F9/35(2006.01)I
630	2012	深圳市	外观设计	深圳市优博讯科技股份有限公司							深圳市	14-02
631	2012	绍兴市	实用新型	浙江省烟草公司绍兴市公司							绍兴市	B65G1/137(2006.01)I
632	2012	杭州市	实用新型	杭州新锐信息技术有限公司							杭州市	G06Q10/08(2012.01)I;G06Q50/28(2012.01)I;H04N1/00(2006.01)I
633	2012	秦皇岛市	实用新型	中信戴卡轮毂制造股份有限公司							秦皇岛市	G01M17/013(2006.01)I
634	2012	武汉市	发明授权	武汉家事易农业科技有限公司							武汉市	G06Q10/08(2012.01)I;G06Q50/28(2012.01)I;G07C9/00(2006.01)I
635	2012	武汉市	发明公布	武汉家事易农业科技有限公司							武汉市	G06Q10/08(2012.01)I;G06Q50/28(2012.01)I;G07C9/00(2006.01)I
636	2012	太原市	发明授权	中铁十七局集团第三工程有限公司							太原市	E04G13/00(2006.01)I;E04G13/02(2006.01)I;E01D19/02(2006.01)I
637	2012	太原市	发明公布	中铁十七局集团第三工程有限公司							太原市	E04G13/00(2006.01)I;E04G13/02(2006.01)I;E01D19/02(2006.01)I
638	2012	北京市	发明授权	北京京东尚科信息技术有限公司							北京市	G06Q30/02(2012.01)I
639	2012	泉州市	实用新型	泉州佳乐电器有限公司							泉州市	G07B17/00(2006.01)I
640	2012	武汉市	发明授权	武汉家事易农业科技有限公司							武汉市	A47F1/00(2006.01)I;H04L29/08(2006.01)I;H04M11/00(2006.01)I
641	2012	武汉市	发明公布	武汉家事易农业科技有限公司							武汉市	A47F1/00(2006.01)I;H04L29/08(2006.01)I;H04M11/00(2006.01)I
642	2012	天津市	发明公布	天津博信汽车零部件有限公司							天津市	E06B3/52(2006.01)I
643	2012	天津市	发明授权	天津博信汽车零部件有限公司							天津市	E06B3/52(2006.01)I
644	2012	成都市	发明公布	成都索贝数码科技股份有限公司							成都市	H04L29/08(2006.01)I
645	2012	成都市	发明授权	成都索贝数码科技股份有限公司							成都市	H04L29/08(2006.01)I
646	2012	北京市	实用新型	北京航天万源科技公司	中国运载火箭技术研究院						北京市	B65G1/04(2006.01)I
647	2012	鞍山市	实用新型	鞍钢股份有限公司							鞍山市	G01B5/02(2006.01)I
648	2012	长沙市	发明授权	长沙伍扬工业设备科技有限公司							长沙市	B60P1/38(2006.01)I
649	2012	佛山市	实用新型	广东美的电器股份有限公司							佛山市	F24F13/30(2006.01)I
650	2012	长沙市	发明公布	长沙伍扬工业设备科技有限公司							长沙市	B60P1/38(2006.01)I
651	2012	南京市	实用新型	南京南车浦镇城轨车辆有限责任公司							南京市	B65D61/00(2006.01)I;B65G7/02(2006.01)I
652	2012	扬州市	实用新型	扬州市引江蓬帆制品有限公司							扬州市	B32B33/00(2006.01)I;E04H15/58(2006.01)I
653	2012	扬州市	实用新型	扬州市引江蓬帆制品有限公司							扬州市	B32B27/08(2006.01)I;B32B27/12(2006.01)I;B32B27/30(2006.01)I;B32B27/28(2006.01)I
654	2012	北京市	发明公布	天地融科技股份有限公司							北京市	G09F9/35(2006.01)I
655	2012	北京市	发明公布	天地融科技股份有限公司							北京市	G02F1/13357(2006.01)I;F21V7/22(2006.01)I;G09F9/35(2006.01)I
656	2012	北京市	实用新型	天地融科技股份有限公司							北京市	G09F9/35(2006.01)I
657	2012	北京市	发明授权	天地融科技股份有限公司							北京市	G02F1/1335(2006.01)I;G09F9/35(2006.01)I
658	2012	北京市	发明授权	天地融科技股份有限公司							北京市	G09F9/35(2006.01)I
659	2012	北京市	实用新型	天地融科技股份有限公司							北京市	G09F9/35(2006.01)I
660	2012	南京市	实用新型	南京南车浦镇城轨车辆有限责任公司							南京市	B25H5/00(2006.01)I
661	2012	北京市	实用新型	天地融科技股份有限公司							北京市	G02F1/13357(2006.01)I;F21V7/22(2006.01)I;G09F9/35(2006.01)I
662	2012	北京市	发明公布	天地融科技股份有限公司							北京市	G09F9/35(2006.01)I
663	2012	北京市	发明授权	天地融科技股份有限公司							北京市	G02F1/13357(2006.01)I;F21V7/22(2006.01)I;G09F9/35(2006.01)I
664	2012	重庆市	发明公布	重庆晟和物流有限公司							重庆市	B60P1/26(2006.01)I;B60P1/44(2006.01)I
665	2012	上海市	发明授权	上海烟草集团有限责任公司							上海市	B65G1/04(2006.01)I
666	2012	上海市	发明公布	上海烟草集团有限责任公司							上海市	B65G1/04(2006.01)I
667	2012	上海市	发明授权	宝山钢铁股份有限公司							上海市	B65G43/10(2006.01)I
668	2012	上海市	发明公布	宝山钢铁股份有限公司							上海市	B65G43/10(2006.01)I
669	2012	南昌市	实用新型	江铃汽车股份有限公司							南昌市	B65G35/00(2006.01)I
670	2012	深圳市	实用新型	深圳市广宁股份有限公司							深圳市	B07C5/00(2006.01)I
671	2012	东莞市	实用新型	东莞市伟创东洋自动化设备有限公司	深圳市伟创自动化设备有限公司						东莞市	B65G47/52(2006.01)I;B65G47/248(2006.01)I
672	2012	东莞市	实用新型	东莞市伟创东洋自动化设备有限公司	深圳市伟创自动化设备有限公司						东莞市	B65G47/64(2006.01)I
673	2012	苏州市	实用新型	苏州艾隆科技股份有限公司							苏州市	B65G1/04(2006.01)I
674	2012	苏州市	实用新型	苏州沃伦韦尔高新技术股份有限公司							苏州市	B60B17/00(2006.01)I
675	2012	北京市	实用新型	比欧泰克生物技术服务(北京)有限公司							北京市	B65D81/18(2006.01)I
676	2012	西安市	实用新型	陕西省烟草公司西安市公司							西安市	B65G15/42(2006.01)I
677	2012	广州市	实用新型	广州广日物流有限公司							广州市	G06Q10/08(2012.01)I;G06Q50/28(2012.01)I;G06K17/00(2006.01)I
678	2012	济南市	发明授权	山东道通通信技术有限公司							济南市	G07C9/00(2006.01)I
679	2012	济南市	发明公布	山东道通通信技术有限公司							济南市	G07C9/00(2006.01)I
680	2012	济南市	实用新型	山东道通通信技术有限公司							济南市	E05B49/00(2006.01)I;E05B47/00(2006.01)I;E05B45/06(2006.01)I;G08C17/02(2006.01)I
681	2012	杭州市	实用新型	浙江利尔达物联网技术有限公司							杭州市	G06F19/00(2011.01)I;G06K7/10(2006.01)I
682	2012	鄂尔多斯市	实用新型	内蒙古自治区烟草公司鄂尔多斯市公司							鄂尔多斯市	B65B65/00(2006.01)I
683	2012	黄石市	实用新型	湖北三丰智能输送装备股份有限公司							黄石市	B66D1/26(2006.01)I;B66D1/30(2006.01)I
684	2012	黄石市	实用新型	黄石市中城自动化科技有限公司							黄石市	B65G35/00(2006.01)I
685	2012	湖州市	发明公布	浙江德马科技有限公司							湖州市	B65G47/68(2006.01)I;B65G23/44(2006.01)I;B65G15/20(2006.01)I
686	2012	湖州市	发明授权	浙江德马科技有限公司							湖州市	B65G47/68(2006.01)I;B65G23/44(2006.01)I;B65G15/20(2006.01)I
687	2012	苏州市	实用新型	苏州工业园区富事达塑业有限责任公司(苏州塑料一厂)							苏州市	B65D43/16(2006.01)I;B65D1/22(2006.01)I
688	2012	北京市	实用新型	北京恒创源科技有限公司							北京市	B65G35/00(2006.01)I
689	2012	上海市	实用新型	上海佳依佳信息科技有限公司							上海市	E05B39/04(2006.01)I;E05B15/16(2006.01)I;E05B67/00(2006.01)I;B65D90/54(2006.01)I
690	2012	上海市	发明公布	宝山钢铁股份有限公司							上海市	G06Q10/08(2012.01)I;G06Q50/28(2012.01)I;G06F3/0488(2013.01)I;H04L29/08(2006.01)I
691	2012	上海市	发明授权	宝山钢铁股份有限公司							上海市	G06Q10/08(2012.01)I;G06Q50/28(2012.01)I;G06F3/0488(2013.01)I;H04L29/08(2006.01)I
692	2012	重庆市	发明公布	重庆歇马机械曲轴有限公司							重庆市	B23P15/00(2006.01)I
693	2012	南京市	实用新型	南京物泰信息科技有限公司							南京市	G05B19/418(2006.01)I;H04L29/08(2006.01)I
694	2012	佛山市	实用新型	广东新宝电器股份有限公司							佛山市	A47J31/00(2006.01)I;A47J31/44(2006.01)I
695	2012	青岛市	实用新型	海尔集团公司	青岛海尔特种电器有限公司						青岛市	B65D19/31(2006.01)I;B65D19/38(2006.01)I
696	2012	杭州市	发明公布	浙江中控软件技术有限公司	浙江大学						杭州市	G01N33/00(2006.01)I
697	2012	杭州市	发明授权	浙江中控软件技术有限公司	浙江大学						杭州市	G01N33/00(2006.01)I
698	2012	深圳市	实用新型	深圳市赛格导航科技股份有限公司							深圳市	G06Q10/08(2012.01)I;G06Q50/28(2012.01)I;G07C9/00(2006.01)I
699	2012	天津市	实用新型	天津博信汽车零部件有限公司							天津市	G05D1/02(2006.01)I;G08B3/10(2006.01)I
700	2012	长沙市	发明授权	湖南三德科技股份有限公司							长沙市	G01N25/02(2006.01)I
701	2012	苏州市	实用新型	江苏海狮机械集团有限公司							苏州市	B65B69/00(2006.01)I
702	2012	天津市	发明授权	天津瀛德科技有限公司							天津市	F25D3/06(2006.01)I;F25D3/04(2006.01)I;B65D81/18(2006.01)I;B65D81/38(2006.01)I
703	2012	杭州市	发明公布	斯泰科技（杭州）有限公司							杭州市	A01G9/02(2006.01)I
704	2012	天津市	实用新型	天津瀛德科技有限公司							天津市	B65D88/74(2006.01)I;B65D90/18(2006.01)I;B65D90/54(2006.01)I;G05D23/19(2006.01)I
705	2012	天津市	发明公布	天津瀛德科技有限公司							天津市	B65D81/18(2006.01)I;B65D81/38(2006.01)I;B65D25/02(2006.01)I
706	2012	杭州市	发明授权	斯泰科技（杭州）有限公司							杭州市	A01G9/02(2006.01)I
707	2012	杭州市	实用新型	斯泰科技（杭州）有限公司							杭州市	A01G9/02(2006.01)I
708	2012	杭州市	实用新型	浙江大洋生物科技集团股份有限公司							杭州市	B65G7/00(2006.01)I
709	2012	郑州市	实用新型	郑州煤矿机械集团股份有限公司							郑州市	B66F3/25(2006.01)I;F16J7/00(2006.01)I
710	2012	广州市	实用新型	广州金斧机电科技有限公司							广州市	B65G15/28(2006.01)I;B65G15/30(2006.01)I;B65G23/44(2006.01)I;B65G65/32(2006.01)I;B65G65/46(2006.01)I
711	2012	深圳市	外观设计	海能达通信股份有限公司							深圳市	14-03
712	2012	福州市	外观设计	福建联迪商用设备有限公司							福州市	14-02
713	2012	南京市	外观设计	南京物泰信息科技有限公司							南京市	10-05
714	2012	芜湖市	实用新型	奇瑞汽车股份有限公司							芜湖市	B62D33/04(2006.01)I
715	2012	日照市	实用新型	临沂双丰橡塑制品有限公司							日照市	B65D6/18(2006.01)I
716	2012	贵阳市	发明公布	贵阳普天物流技术有限公司							贵阳市	B65G1/00(2006.01)I;B65G1/04(2006.01)I
717	2012	杭州市	实用新型	杭州富铭环境科技有限公司							杭州市	G01N15/00(2006.01)I;B65H37/00(2006.01)I;B65H23/188(2006.01)I
718	2012	北京市	发明授权	北京博惠聚通科技有限责任公司							北京市	G06Q30/06(2012.01)I
719	2012	贵阳市	发明授权	贵阳普天物流技术有限公司							贵阳市	B65G1/00(2006.01)I;B65G1/04(2006.01)I
720	2012	上海市	实用新型	上海翼锐汽车科技有限公司							上海市	B65D61/00(2006.01)I
721	2012	南京市	实用新型	江苏天鹏石化特种工程有限公司							南京市	H04N7/18(2006.01)I;H04N5/781(2006.01)I
722	2012	北京市	发明公布	北京博惠聚通科技有限责任公司							北京市	G06Q30/06(2012.01)I
723	2012	南京市	外观设计	南京埃斯顿机器人工程有限公司	南京埃斯顿自动化股份有限公司						南京市	15-99
724	2012	湖州市	外观设计	湖州南浔德奥机械设备有限公司							湖州市	12-99
725	2012	湖州市	外观设计	湖州南浔德奥机械设备有限公司							湖州市	12-99
726	2012	湖州市	外观设计	湖州南浔德奥机械设备有限公司							湖州市	12-05
727	2012	成都市	外观设计	成都九洲电子信息系统股份有限公司							成都市	15-99
728	2012	成都市	外观设计	成都九洲电子信息系统股份有限公司							成都市	14-02
729	2012	成都市	外观设计	成都九洲电子信息系统股份有限公司							成都市	14-02
730	2012	成都市	外观设计	成都九洲电子信息系统股份有限公司							成都市	14-02
731	2012	扬州市	实用新型	江苏勇龙新环保科技发展有限公司							扬州市	B65D21/032(2006.01)I;B65D6/36(2006.01)I
732	2012	上海市	实用新型	莱德沃起重机械（上海）有限公司							上海市	B66D1/36(2006.01)I
733	2012	扬州市	实用新型	扬州市引江蓬帆制品有限公司							扬州市	B60P7/04(2006.01)I
734	2012	济南市	发明公布	山东中创软件商用中间件股份有限公司							济南市	G01C21/00(2006.01)I
735	2012	济南市	发明授权	山东中创软件商用中间件股份有限公司							济南市	G01C21/00(2006.01)I
736	2012	嘉兴市	实用新型	振石集团华美复合新材料有限公司							嘉兴市	B65D19/32(2006.01)I;B65D19/40(2006.01)I
737	2012	杭州市	实用新型	杭叉集团股份有限公司							杭州市	B66F9/16(2006.01)I;B66F9/18(2006.01)I;B66F9/20(2006.01)I
738	2012	上海市	外观设计	上海商格信息科技有限公司							上海市	10-05
739	2012	烟台市	外观设计	山东欧龙电子科技有限公司							烟台市	14-03
740	2012	福州市	外观设计	福建联迪商用设备有限公司							福州市	14-02
741	2012	深圳市	外观设计	海能达通信股份有限公司							深圳市	14-03
742	2012	深圳市	外观设计	深圳市九思泰达技术有限公司							深圳市	14-02
743	2012	深圳市	实用新型	深圳市广宁股份有限公司							深圳市	F16H1/16(2006.01)I
744	2012	上海市	实用新型	上海科世达－华阳汽车电器有限公司							上海市	H01H9/02(2006.01)I
745	2012	苏州市	实用新型	苏州安特实业有限公司							苏州市	B65D65/02(2006.01)I;B65D65/22(2006.01)I
746	2012	重庆市	发明授权	重庆晟和物流有限公司							重庆市	B60P1/26(2006.01)I;B60P1/44(2006.01)I
747	2012	苏州市	实用新型	昆山鸣朋纸业有限公司							苏州市	B65G7/04(2006.01)I
748	2012	广州市	实用新型	广州广日物流有限公司							广州市	G06Q10/08(2012.01)I;G06Q50/28(2012.01)I
749	2012	南京市	实用新型	江苏省电力公司电力科学研究院	江苏省电力公司	国家电网公司					南京市	G01R35/04(2006.01)I
750	2012	南京市	发明授权	江苏省电力公司电力科学研究院	江苏省电力公司	国家电网公司					南京市	G01R35/04(2006.01)I
751	2012	南京市	发明公布	江苏省电力公司电力科学研究院	江苏省电力公司	国家电网公司					南京市	G01R35/04(2006.01)I
752	2012	上海市	实用新型	上海烟草集团有限责任公司	上海海烟物流发展有限公司						上海市	B65B61/26(2006.01)I
753	2012	深圳市	实用新型	深圳市赛格导航科技股份有限公司							深圳市	G06Q10/08(2012.01)I;G06Q50/28(2012.01)I
754	2012	上海市	发明授权	上海汽车集团股份有限公司							上海市	B60R19/24(2006.01)I
755	2012	上海市	发明公布	上海汽车集团股份有限公司							上海市	B60R19/24(2006.01)I
756	2012	佛山市	实用新型	广东万和电气有限公司							佛山市	F24C15/20(2006.01)I
757	2012	深圳市	发明授权	腾讯科技（深圳）有限公司							深圳市	G06F21/31(2013.01)I;G06K7/10(2006.01)I
758	2012	深圳市	发明公布	腾讯科技（深圳）有限公司							深圳市	G06F21/31(2013.01)I;G06K7/10(2006.01)I
759	2012	嘉兴市	实用新型	浙江先锋机械有限公司							嘉兴市	E05F11/04(2006.01)I;E05F11/54(2006.01)I
760	2012	嘉兴市	实用新型	浙江意欧斯机械有限公司							嘉兴市	B62B3/00(2006.01)I
761	2012	常州市	发明授权	常州远东塑料机械有限公司							常州市	B65D19/32(2006.01)I;B65D19/38(2006.01)I
762	2012	上海市	发明授权	胜狮货柜管理(上海)有限公司							上海市	B23P23/06(2006.01)I
763	2012	上海市	发明公布	胜狮货柜管理(上海)有限公司							上海市	B23P23/06(2006.01)I
764	2012	昆明市	实用新型	昆明新高原电子信息有限公司							昆明市	B65G1/10(2006.01)I
765	2012	上海市	实用新型	伯曼机械制造（上海）有限公司							上海市	B65G11/20(2006.01)I
766	2012	北京市	发明授权	北京时代凌宇科技有限公司							北京市	G06Q30/00(2012.01)I;G06K7/00(2006.01)I
767	2012	北京市	发明公布	北京时代凌宇科技有限公司							北京市	G06Q30/00(2012.01)I;G06K7/00(2006.01)I
768	2012	常州市	发明公布	常州远东塑料机械有限公司							常州市	B65D19/32(2006.01)I;B65D19/38(2006.01)I
769	2012	湖州市	发明公布	湖州锐格物流科技有限公司							湖州市	B65G11/00(2006.01)I;B65G11/20(2006.01)I
770	2012	大连市	外观设计	大连三洋冷链有限公司							大连市	15-07
771	2012	南京市	实用新型	江苏瑞福智能科技有限公司							南京市	G06K17/00(2006.01)I
772	2012	苏州市	实用新型	米亚斯物流设备（昆山）有限公司							苏州市	B66F9/12(2006.01)I;B66F17/00(2006.01)I
773	2012	福州市	实用新型	福州名成水产品市场有限公司							福州市	B65D19/44(2006.01)I;B65D19/22(2006.01)I
774	2012	湖州市	发明授权	湖州锐格物流科技有限公司							湖州市	B65G11/00(2006.01)I;B65G11/20(2006.01)I
775	2012	日照市	实用新型	日照兴业汽车配件有限公司							日照市	B60Q5/00(2006.01)I;B62D33/04(2006.01)N
776	2012	西安市	实用新型	西安航天自动化股份有限公司							西安市	B65G57/32(2006.01)I
777	2012	天津市	实用新型	天津市津英达塑料制品有限责任公司							天津市	B65D19/40(2006.01)I;B65D19/38(2006.01)I
778	2012	上海市	实用新型	上海蒂森克虏伯汇众汽车零部件有限公司							上海市	F16D3/16(2006.01)I
779	2012	苏州市	实用新型	南京理工大学常熟研究院有限公司							苏州市	G06K7/00(2006.01)I;G06Q10/08(2012.01)I;G01S19/42(2010.01)I
780	2012	上海市	实用新型	上海蒂森克虏伯汇众汽车零部件有限公司							上海市	F16S5/00(2006.01)I
781	2012	长沙市	实用新型	湖南三德科技股份有限公司							长沙市	G01N25/02(2006.01)I
782	2012	大连市	实用新型	大连中集铁路装备有限公司	中国国际海运集装箱（集团）股份有限公司						大连市	B65D90/54(2006.01)I;B65D90/66(2006.01)I;B65D88/12(2006.01)I
783	2012	绍兴市	发明授权	浙江省烟草公司绍兴市公司							绍兴市	B65G47/69(2006.01)I;B65G47/70(2006.01)I
784	2012	绍兴市	实用新型	浙江省烟草公司绍兴市公司							绍兴市	B65G47/69(2006.01)I;B65G47/70(2006.01)I
785	2012	绍兴市	发明公布	浙江省烟草公司绍兴市公司							绍兴市	B65G47/69(2006.01)I;B65G47/70(2006.01)I
786	2012	厦门市	实用新型	厦门积硕科技有限公司							厦门市	B65G51/26(2006.01)I;B65G51/36(2006.01)I
787	2012	苏州市	实用新型	苏州明志科技有限公司							苏州市	B22C15/23(2006.01)I;B22C9/10(2006.01)I
788	2012	济南市	实用新型	临邑兰剑物流科技有限公司							济南市	B65G1/04(2006.01)I
789	2012	广州市	实用新型	广州风神汽车有限公司							广州市	B61G9/00(2006.01)I;B65G35/00(2006.01)I
790	2012	无锡市	发明公布	无锡澳美机械有限公司							无锡市	C25D13/00(2006.01)I;C25D13/20(2006.01)I
791	2012	北京市	实用新型	量子科技（中国）有限公司							北京市	B65D81/38(2006.01)I
792	2012	南京市	实用新型	南京奥特电气有限公司							南京市	B65G35/00(2006.01)I;B66F7/08(2006.01)I;B66F7/28(2006.01)I
793	2012	柳州市	实用新型	柳州远翅塑料有限公司							柳州市	B65G17/20(2006.01)I
794	2012	无锡市	发明授权	无锡澳美机械有限公司							无锡市	C25D13/00(2006.01)I;C25D13/20(2006.01)I
795	2012	苏州市	实用新型	富威科技（吴江）有限公司							苏州市	B05B7/04(2006.01)I;B05B7/12(2006.01)I
796	2012	佛山市	实用新型	格力电器（中山）小家电制造有限公司	珠海格力电器股份有限公司						佛山市	B65D85/68(2006.01)I;B65D5/50(2006.01)I
797	2012	深圳市	发明公布	鸿富锦精密工业（深圳）有限公司	鸿海精密工业股份有限公司						深圳市	G02B7/00(2006.01)I
798	2012	北京市	实用新型	北汽福田汽车股份有限公司							北京市	B62D21/02(2006.01)I
799	2012	合肥市	实用新型	合肥井松自动化科技有限公司							合肥市	B65G35/00(2006.01)I
800	2012	深圳市	发明公布	深圳市瑞路科技有限公司							深圳市	B60R25/10(2013.01)I
801	2012	杭州市	实用新型	浙江中烟工业有限责任公司							杭州市	B65D19/38(2006.01)I
802	2012	太原市	发明授权	山西虹晟物业管理有限公司							太原市	B60R25/102(2013.01)I;B60R25/104(2013.01)I;B60R25/01(2013.01)I
803	2012	济南市	实用新型	济南康和医药科技有限公司							济南市	B65D75/36(2006.01)I;B65D75/58(2006.01)I
804	2012	北京市	发明授权	信码互通（北京）科技有限公司							北京市	G06Q30/00(2012.01)I;G06K19/06(2006.01)I;G06K7/10(2006.01)I
805	2012	南京市	实用新型	南京梅山冶金发展有限公司							南京市	B03C1/10(2006.01)I
806	2012	宁波市	实用新型	喜悦(宁波)塑料包装品有限公司							宁波市	B65D1/36(2006.01)I;B65D25/10(2006.01)I;B65D1/46(2006.01)I;B65D25/28(2006.01)I;B65D21/032(2006.01)I;B65D85/58(2006.01)I
807	2012	宁波市	实用新型	喜悦(宁波)塑料包装品有限公司							宁波市	B65D19/24(2006.01)I;B65D19/38(2006.01)I;B65D85/68(2006.01)I
808	2012	合肥市	实用新型	安徽安鑫货叉有限公司							合肥市	B23K37/00(2006.01)I;B23K37/04(2006.01)I
809	2012	宁波市	实用新型	喜悦(宁波)塑料包装品有限公司							宁波市	B65D19/24(2006.01)I;B65D85/68(2006.01)I
810	2012	北京市	发明公布	北京远光通联科技有限公司							北京市	G07B17/00(2006.01)I;G07C9/00(2006.01)I
811	2012	嘉兴市	实用新型	浙江昱辉阳光能源有限公司							嘉兴市	B08B13/00(2006.01)I;B08B3/12(2006.01)I
812	2012	宁波市	实用新型	喜悦(宁波)塑料包装品有限公司							宁波市	B65D19/24(2006.01)I;B65D19/38(2006.01)I;B65D19/40(2006.01)I;B65D19/44(2006.01)I;B65D21/032(2006.01)I
813	2012	北京市	实用新型	北京远光通联科技有限公司							北京市	G07B17/00(2006.01)I;G07C9/00(2006.01)I
814	2012	济南市	发明授权	济南兰光机电技术有限公司							济南市	G01N35/00(2006.01)I
815	2012	宁波市	实用新型	喜悦(宁波)塑料包装品有限公司							宁波市	B65D1/36(2006.01)I;B65D25/10(2006.01)I;B65D1/46(2006.01)I;B65D21/032(2006.01)I;B65D25/28(2006.01)I;B65D85/58(2006.01)I
816	2012	湖州市	发明授权	浙江德慕家具有限公司							湖州市	A47C1/00(2006.01)I;A47C7/02(2006.01)I;A47C4/02(2006.01)I;A47C3/20(2006.01)I
817	2012	广州市	实用新型	广东电网公司电力科学研究院							广州市	G06K7/10(2006.01)I
818	2012	宁波市	实用新型	喜悦(宁波)塑料包装品有限公司							宁波市	B65D1/36(2006.01)I;B65D25/10(2006.01)I;B65D1/46(2006.01)I;B65D25/28(2006.01)I;B65D21/032(2006.01)I;B65D85/58(2006.01)I
819	2012	广州市	实用新型	广州华迅网络科技有限公司							广州市	G06Q30/00(2012.01)I;H04W4/14(2009.01)I
820	2012	宁波市	实用新型	喜悦(宁波)塑料包装品有限公司							宁波市	B65D1/36(2006.01)I;B65D25/10(2006.01)I;B65D1/46(2006.01)I;B65D25/28(2006.01)I;B65D21/032(2006.01)I;B65D85/58(2006.01)I
821	2012	天津市	实用新型	天津力神电池股份有限公司							天津市	B65B65/00(2006.01)I
822	2012	湖州市	发明公布	浙江德慕家具有限公司							湖州市	A47C1/00(2006.01)I;A47C7/02(2006.01)I;A47C4/02(2006.01)I;A47C3/20(2006.01)I
823	2012	宁波市	实用新型	喜悦(宁波)塑料包装品有限公司							宁波市	B65D1/36(2006.01)I;B65D25/10(2006.01)I;B65D1/46(2006.01)I;B65D25/28(2006.01)I;B65D21/032(2006.01)I;B65D85/58(2006.01)I
824	2012	宁波市	实用新型	喜悦(宁波)塑料包装品有限公司							宁波市	B65D1/36(2006.01)I;B65D71/70(2006.01)I
825	2012	芜湖市	实用新型	奇瑞汽车股份有限公司							芜湖市	F02M35/104(2006.01)I;F02M35/12(2006.01)I
826	2012	北京市	发明授权	北京远光通联科技有限公司							北京市	G07B17/00(2006.01)I;G07C9/00(2006.01)I
827	2012	宁波市	实用新型	喜悦(宁波)塑料包装品有限公司							宁波市	B65D19/24(2006.01)I;B65D19/38(2006.01)I;B65D19/40(2006.01)I;B65D19/44(2006.01)I;B65D21/032(2006.01)I;B65D85/20(2006.01)I
828	2012	宁波市	实用新型	喜悦(宁波)塑料包装品有限公司							宁波市	B65D81/133(2006.01)I;B65D21/032(2006.01)I;B65D1/46(2006.01)I
829	2012	宁波市	实用新型	喜悦(宁波)塑料包装品有限公司							宁波市	B65D19/24(2006.01)I;B65D19/38(2006.01)I;B65D19/44(2006.01)I;B65D85/68(2006.01)I
830	2012	宁波市	实用新型	喜悦(宁波)塑料包装品有限公司							宁波市	B65D1/36(2006.01)I;B65D25/10(2006.01)I;B65D1/46(2006.01)I;B65D25/28(2006.01)I;B65D21/032(2006.01)I;B65D85/58(2006.01)I
831	2012	宁波市	实用新型	喜悦(宁波)塑料包装品有限公司							宁波市	B65D1/36(2006.01)I;B65D1/46(2006.01)I;B65D21/032(2006.01)I;B65D25/10(2006.01)I
832	2012	深圳市	实用新型	广东华大集成技术有限责任公司							深圳市	G06K17/00(2006.01)I;G06K19/07(2006.01)I
833	2012	宁波市	实用新型	喜悦(宁波)塑料包装品有限公司							宁波市	B65D85/68(2006.01)I;B65D81/133(2006.01)I
834	2012	苏州市	实用新型	米亚斯物流设备（昆山）有限公司							苏州市	B66C1/10(2006.01)I
835	2012	宁波市	实用新型	喜悦(宁波)塑料包装品有限公司							宁波市	B65D85/58(2006.01)I;B65D81/133(2006.01)I;B65D21/032(2006.01)I;B65D1/46(2006.01)I
836	2012	厦门市	实用新型	厦门冠华镭射标饰制品有限公司							厦门市	G09F3/02(2006.01)I
837	2012	无锡市	实用新型	无锡引速得信息科技有限公司							无锡市	H04L29/08(2006.01)I
838	2012	苏州市	实用新型	苏州门对门购物配送有限公司							苏州市	B65D55/14(2006.01)I
839	2012	宁波市	实用新型	喜悦(宁波)塑料包装品有限公司							宁波市	B65D81/133(2006.01)I;B65D85/68(2006.01)I
840	2012	宁波市	实用新型	喜悦(宁波)塑料包装品有限公司							宁波市	B65D81/133(2006.01)I;B65D21/032(2006.01)I;B65D1/46(2006.01)I
841	2012	深圳市	发明授权	赛恩倍吉科技顾问（深圳）有限公司							深圳市	G02B7/00(2006.01)I
842	2012	苏州市	实用新型	苏州优备精密电子有限公司							苏州市	B65G35/06(2006.01)I
843	2012	宁波市	实用新型	喜悦(宁波)塑料包装品有限公司							宁波市	B65D85/68(2006.01)I;B65D81/133(2006.01)I
844	2012	宁波市	实用新型	喜悦(宁波)塑料包装品有限公司							宁波市	B65D85/68(2006.01)I;B65D81/133(2006.01)I
845	2012	宁波市	实用新型	喜悦(宁波)塑料包装品有限公司							宁波市	B65D85/68(2006.01)I;B65D81/133(2006.01)I;B65D21/036(2006.01)I
846	2012	宁波市	实用新型	喜悦(宁波)塑料包装品有限公司							宁波市	B65D81/133(2006.01)I;B65D85/68(2006.01)I
847	2012	宁波市	实用新型	喜悦(宁波)塑料包装品有限公司							宁波市	B65D81/133(2006.01)I;B65D85/68(2006.01)I
848	2012	北京市	实用新型	北京恒创源科技有限公司							北京市	B65G51/32(2006.01)I
849	2012	廊坊市	实用新型	廊坊海斯建材机械有限公司							廊坊市	B65G57/03(2006.01)I
850	2012	上海市	实用新型	上海佳依佳信息科技有限公司							上海市	G06K17/00(2006.01)I
851	2012	北京市	实用新型	北斗天汇（北京）科技有限公司							北京市	G01S19/39(2010.01)I
852	2012	上海市	实用新型	胜狮货柜技术研发（上海）有限公司							上海市	B23Q37/00(2006.01)I;B23Q7/14(2006.01)I
853	2012	宜宾市	实用新型	中核建中核燃料元件有限公司							宜宾市	F16K11/08(2006.01)I
854	2012	北京市	实用新型	北京恒创源科技有限公司							北京市	B65G51/28(2006.01)I;B65G51/30(2006.01)I
855	2012	宁波市	实用新型	喜悦(宁波)塑料包装品有限公司							宁波市	B65D81/133(2006.01)I;B65D85/68(2006.01)I
856	2012	宁波市	实用新型	喜悦(宁波)塑料包装品有限公司							宁波市	B65D81/133(2006.01)I;B65D21/032(2006.01)I;B65D1/46(2006.01)I
857	2012	宁波市	实用新型	喜悦(宁波)塑料包装品有限公司							宁波市	B65D81/133(2006.01)I;B65D85/68(2006.01)I
858	2012	佛山市	实用新型	广东新宝电器股份有限公司							佛山市	B01F15/00(2006.01)I;B01F7/00(2006.01)I;B01F7/18(2006.01)I;A23P1/00(2006.01)I;A47J43/07(2006.01)I
859	2012	宁波市	实用新型	喜悦(宁波)塑料包装品有限公司							宁波市	B65D85/58(2006.01)I;B65D81/133(2006.01)I;B65D21/032(2006.01)I;B65D1/46(2006.01)I
860	2012	重庆市	实用新型	重庆同捷工业设计有限公司							重庆市	E05D3/02(2006.01)I;E05D5/02(2006.01)I
861	2012	成都市	外观设计	成都三泰电子实业股份有限公司							成都市	06-04
862	2012	无锡市	实用新型	江苏天奇物流系统工程股份有限公司							无锡市	B66F7/00(2006.01)I
863	2012	西安市	实用新型	西安航天自动化股份有限公司							西安市	B65G23/04(2006.01)I;B65G21/22(2006.01)I
864	2012	天津市	发明公布	中交一航局安装工程有限公司							天津市	B65G69/18(2006.01)I;B65G65/28(2006.01)I;B65G43/00(2006.01)I
865	2012	北京市	实用新型	比欧泰克生物技术服务(北京)有限公司							北京市	B65D81/38(2006.01)I;B65D25/02(2006.01)I
866	2012	无锡市	发明公布	江苏天奇物流系统工程股份有限公司							无锡市	B62D67/00(2006.01)I
867	2012	西安市	实用新型	西安航天自动化股份有限公司							西安市	B60B33/08(2006.01)I
868	2012	深圳市	实用新型	深圳市神拓机电设备有限公司							深圳市	B65G47/06(2006.01)I;B65G17/12(2006.01)I;B65G1/04(2006.01)I
869	2012	呼和浩特市	实用新型	内蒙古埃伊尔科工贸有限责任公司							呼和浩特市	G06F3/01(2006.01)I;G06K9/20(2006.01)I
870	2012	深圳市	实用新型	深圳市天勤供应链服务有限公司							深圳市	G01L5/00(2006.01)I;G01L1/02(2006.01)I
871	2012	上海市	发明公布	上海冀晟自动化成套设备有限公司							上海市	H01B13/00(2006.01)I
872	2012	天津市	发明授权	天津博信汽车零部件有限公司							天津市	B23P21/00(2006.01)I
873	2012	上海市	发明授权	上海冀晟自动化成套设备有限公司							上海市	H01B13/00(2006.01)I
874	2012	天津市	实用新型	天津市中环电子计算机有限公司							天津市	G05D1/02(2006.01)I
875	2012	南京市	发明公布	天泽信息产业股份有限公司							南京市	G06K9/54(2006.01)I
876	2012	北京市	发明授权	飞天诚信科技股份有限公司							北京市	G06F17/30(2006.01)I;H04L29/06(2006.01)I;H04L7/00(2006.01)I
877	2012	合肥市	实用新型	合肥井松自动化科技有限公司	姚志坚						合肥市	B65G35/00(2006.01)I
878	2012	福州市	发明授权	福建博源大通机电设备有限公司							福州市	B01F15/02(2006.01)I;C02F1/00(2006.01)I
879	2012	天津市	发明公布	天津博信汽车零部件有限公司							天津市	B23P21/00(2006.01)I
880	2012	天津市	发明授权	中交一航局安装工程有限公司							天津市	B65G69/18(2006.01)I;B65G65/28(2006.01)I;B65G43/00(2006.01)I
881	2012	南京市	发明授权	天泽信息产业股份有限公司							南京市	G06K9/54(2006.01)I
882	2012	北京市	发明公布	飞天诚信科技股份有限公司							北京市	G06F17/30(2006.01)I;H04L29/06(2006.01)I;H04L7/00(2006.01)I
883	2012	南宁市	实用新型	中国轻工业南宁设计工程有限公司							南宁市	H01R27/00(2006.01)I;H01R13/10(2006.01)I
884	2012	天津市	实用新型	天津市津英达塑料制品有限责任公司							天津市	B65D19/40(2006.01)I;B65D19/38(2006.01)I
885	2012	福州市	发明公布	福建博源大通机电设备有限公司							福州市	C02F1/00(2006.01)I
886	2012	无锡市	发明授权	天奇自动化工程股份有限公司							无锡市	B62D67/00(2006.01)I
887	2012	北京市	实用新型	北京航天万源科技公司	中国运载火箭技术研究院						北京市	B65G63/00(2006.01)I
888	2012	西安市	实用新型	陕西省烟草公司西安市公司							西安市	B65B69/00(2006.01)I;B65G13/00(2006.01)I
889	2012	西安市	实用新型	陕西省烟草公司西安市公司							西安市	B65G47/24(2006.01)I
890	2012	上海市	实用新型	上海正帆科技有限公司	合肥正帆电子材料有限公司						上海市	B01F3/02(2006.01)I;B01F15/04(2006.01)I
891	2012	南京市	实用新型	南京华博科技有限公司							南京市	G06K7/10(2006.01)I
892	2012	深圳市	发明公布	腾讯科技（深圳）有限公司							深圳市	H04L29/12(2006.01)I;H04L29/08(2006.01)I;G06Q30/00(2012.01)I
893	2012	深圳市	发明授权	腾讯科技（深圳）有限公司							深圳市	H04L29/12(2006.01)I;H04L29/08(2006.01)I;G06Q30/00(2012.01)I
894	2012	青岛市	实用新型	海信（山东）空调有限公司							青岛市	B21F1/00(2006.01)I
895	2012	苏州市	发明公布	苏州科达科技有限公司							苏州市	H04L29/06(2006.01)I;H04N7/15(2006.01)I
896	2012	广州市	发明授权	广东亿迅科技有限公司							广州市	H04W4/02(2009.01)I
897	2012	扬州市	实用新型	扬州欧海机械有限公司							扬州市	B65G39/16(2006.01)I;B65G15/64(2006.01)I
898	2012	广州市	发明公布	广东亿迅科技有限公司							广州市	H04W4/02(2009.01)I
899	2012	济南市	发明公布	临邑兰剑物流科技有限公司							济南市	B65G47/69(2006.01)I;B65G43/08(2006.01)I
900	2012	苏州市	实用新型	施耐德开关（苏州）有限公司							苏州市	H02B1/04(2006.01)I;H02B1/20(2006.01)I
901	2012	杭州市	发明授权	斯泰科技（杭州）有限公司							杭州市	E04H14/00(2006.01)I;E04D13/00(2006.01)I;E04D13/18(2014.01)I;A01G9/02(2006.01)I
902	2012	杭州市	发明公布	斯泰科技（杭州）有限公司							杭州市	E04H14/00(2006.01)I;E04D13/18(2006.01)I;A01G9/14(2006.01)I
903	2012	镇江市	实用新型	江苏迅捷装具科技有限公司							镇江市	B65G1/04(2006.01)I
904	2012	无锡市	发明公布	无锡华联精工机械有限公司							无锡市	C21D9/08(2006.01)I
905	2012	无锡市	发明授权	无锡华联精工机械有限公司							无锡市	C21D9/08(2006.01)I
906	2012	芜湖市	发明公布	芜湖中山科技有限公司							芜湖市	B25H3/04(2006.01)I
907	2012	厦门市	实用新型	厦门积硕科技有限公司							厦门市	F16K3/02(2006.01)I;F16K31/04(2006.01)I;F16K37/00(2006.01)I
908	2012	芜湖市	发明授权	芜湖中山科技有限公司							芜湖市	B25H3/04(2006.01)I
909	2012	济南市	发明公布	临邑兰剑物流科技有限公司							济南市	B65G1/04(2006.01)I;B65G1/137(2006.01)I
910	2012	惠州市	实用新型	TCL王牌电器（惠州）有限公司							惠州市	B29C45/26(2006.01)I;B29C45/27(2006.01)I
911	2012	长沙市	实用新型	长沙赛普尔自动化工程设备有限公司	湖南省烟草公司株洲市公司						长沙市	G05B19/418(2006.01)I
912	2012	上海市	实用新型	宝山钢铁股份有限公司	上海宝信软件股份有限公司						上海市	B65C9/12(2006.01)I
913	2012	广州市	实用新型	国光电器股份有限公司	广州仰诚精密电子有限公司						广州市	H04R31/00(2006.01)I
914	2012	郑州市	实用新型	中国烟草总公司郑州烟草研究院	云南省烟草烟叶公司						郑州市	B65D6/08(2006.01)I
915	2012	南京市	实用新型	南京华博科技有限公司							南京市	G06K7/10(2006.01)I
916	2012	深圳市	发明公布	腾讯科技（深圳）有限公司							深圳市	H04L29/12(2006.01)I;H04L29/08(2006.01)I;G06Q30/00(2012.01)I
917	2012	深圳市	发明授权	腾讯科技（深圳）有限公司							深圳市	H04L29/12(2006.01)I;H04L29/08(2006.01)I;G06Q30/00(2012.01)I
918	2012	青岛市	实用新型	海信（山东）空调有限公司							青岛市	B21F1/00(2006.01)I
919	2012	苏州市	发明公布	苏州科达科技有限公司							苏州市	H04L29/06(2006.01)I;H04N7/15(2006.01)I
920	2012	广州市	发明授权	广东亿迅科技有限公司							广州市	H04W4/02(2009.01)I
921	2012	扬州市	实用新型	扬州欧海机械有限公司							扬州市	B65G39/16(2006.01)I;B65G15/64(2006.01)I
922	2012	扬州市	实用新型	扬州欧海机械有限公司							扬州市	B65G39/16(2006.01)I;B65G15/64(2006.01)I
923	2012	广州市	发明公布	广东亿迅科技有限公司							广州市	H04W4/02(2009.01)I
924	2012	济南市	发明公布	临邑兰剑物流科技有限公司							济南市	B65G47/69(2006.01)I;B65G43/08(2006.01)I
925	2012	苏州市	实用新型	施耐德开关（苏州）有限公司							苏州市	H02B1/04(2006.01)I;H02B1/20(2006.01)I
926	2012	杭州市	发明授权	斯泰科技（杭州）有限公司							杭州市	E04H14/00(2006.01)I;E04D13/00(2006.01)I;E04D13/18(2014.01)I;A01G9/02(2006.01)I
927	2012	杭州市	发明公布	斯泰科技（杭州）有限公司							杭州市	E04H14/00(2006.01)I;E04D13/18(2006.01)I;A01G9/14(2006.01)I
928	2012	镇江市	实用新型	江苏迅捷装具科技有限公司							镇江市	B65G1/04(2006.01)I
929	2012	无锡市	发明公布	无锡华联精工机械有限公司							无锡市	C21D9/08(2006.01)I
930	2012	无锡市	发明授权	无锡华联精工机械有限公司							无锡市	C21D9/08(2006.01)I
931	2012	芜湖市	发明公布	芜湖中山科技有限公司							芜湖市	B25H3/04(2006.01)I
932	2012	厦门市	实用新型	厦门积硕科技有限公司							厦门市	F16K3/02(2006.01)I;F16K31/04(2006.01)I;F16K37/00(2006.01)I
933	2012	芜湖市	发明授权	芜湖中山科技有限公司							芜湖市	B25H3/04(2006.01)I
934	2012	济南市	发明公布	临邑兰剑物流科技有限公司							济南市	B65G1/04(2006.01)I;B65G1/137(2006.01)I
935	2012	惠州市	实用新型	TCL王牌电器（惠州）有限公司							惠州市	B29C45/26(2006.01)I;B29C45/27(2006.01)I
936	2012	长沙市	实用新型	长沙赛普尔自动化工程设备有限公司	湖南省烟草公司株洲市公司						长沙市	G05B19/418(2006.01)I
937	2012	上海市	实用新型	宝山钢铁股份有限公司	上海宝信软件股份有限公司						上海市	B65C9/12(2006.01)I
938	2012	郑州市	实用新型	中国烟草总公司郑州烟草研究院	云南省烟草烟叶公司						郑州市	B65D6/08(2006.01)I
939	2012	广州市	实用新型	国光电器股份有限公司	广州仰诚精密电子有限公司						广州市	H04R31/00(2006.01)I
940	2012	北京市	发明公布	北京博惠聚通科技有限责任公司							北京市	H04N7/15(2006.01)I;H04N7/14(2006.01)I;H04L29/08(2006.01)I
941	2012	杭州市	发明授权	金普奥膜科技(杭州)有限公司							杭州市	B01D35/16(2006.01)I
942	2012	芜湖市	发明授权	奇瑞汽车股份有限公司							芜湖市	B60B31/00(2006.01)I
943	2012	深圳市	发明授权	深圳市广宁股份有限公司							深圳市	B07C3/02(2006.01)I
944	2012	杭州市	发明公布	金普奥膜科技(杭州)有限公司							杭州市	B01D35/16(2006.01)I
945	2012	上海市	发明公布	宝山钢铁股份有限公司							上海市	G05B13/02(2006.01)I;C21D9/56(2006.01)I
946	2012	柳州市	实用新型	广西柳工路创制造科技有限公司							柳州市	G09B19/18(2006.01)I
947	2012	宁波市	实用新型	喜悦(宁波)塑料包装品有限公司							宁波市	B65D19/24(2006.01)I;B65D19/38(2006.01)I;B65D21/02(2006.01)I
948	2012	深圳市	发明授权	深圳市华星光电技术有限公司							深圳市	F27D9/00(2006.01)I
949	2012	上海市	实用新型	宝山钢铁股份有限公司							上海市	C04B2/10(2006.01)I
950	2012	苏州市	发明公布	苏州蓝奥汽车科技有限公司							苏州市	B60K6/12(2006.01)I
951	2012	宁波市	实用新型	喜悦(宁波)塑料包装品有限公司							宁波市	B65D19/24(2006.01)I;B65D19/38(2006.01)I;B65D85/68(2006.01)I
952	2012	宁波市	实用新型	喜悦(宁波)塑料包装品有限公司							宁波市	B65D1/36(2006.01)I;B65D25/10(2006.01)I;B65D1/46(2006.01)I;B65D21/032(2006.01)I;B65D85/58(2006.01)I
953	2012	宁波市	实用新型	喜悦(宁波)塑料包装品有限公司							宁波市	B65D1/36(2006.01)I;B65D25/10(2006.01)I;B65D1/46(2006.01)I;B65D21/032(2006.01)I;B65D25/24(2006.01)I;B65D85/20(2006.01)I
954	2012	上海市	实用新型	上海领科实业发展有限公司							上海市	G06Q10/06(2012.01)I;G06K17/00(2006.01)I
955	2012	北京市	实用新型	中国建筑股份有限公司							北京市	B66C19/00(2006.01)I
956	2012	济南市	发明授权	山东洛杰斯特物流科技有限公司							济南市	B65G1/04(2006.01)I;B65G1/137(2006.01)I
957	2012	成都市	实用新型	成都中科经纬机械制造有限公司							成都市	B65G15/22(2006.01)I;B65G23/24(2006.01)I;B65G23/06(2006.01)I
958	2012	珠海市	发明授权	珠海森宏软件科技有限公司							珠海市	G06F17/40(2006.01)I;G06K17/00(2006.01)I
959	2012	上海市	实用新型	上海和进物流机械有限公司							上海市	B65G17/42(2006.01)I
960	2012	昆明市	实用新型	昆明三新控制工程有限公司							昆明市	E04H6/06(2006.01)I
961	2012	珠海市	发明公布	珠海森宏软件科技有限公司							珠海市	G06K17/00(2006.01)I;G06Q10/08(2012.01)I;G06Q50/28(2012.01)I
962	2012	上海市	实用新型	上海翔舟电子有限公司	张朝晖						上海市	G06Q10/08(2012.01)I;G06K17/00(2006.01)I
963	2012	宁波市	实用新型	喜悦(宁波)塑料包装品有限公司							宁波市	B65D19/24(2006.01)I;B65D19/38(2006.01)I;B65D85/68(2006.01)I
964	2012	宁波市	实用新型	喜悦(宁波)塑料包装品有限公司							宁波市	B65D19/24(2006.01)I;B65D19/38(2006.01)I;B65D85/68(2006.01)I
965	2012	上海市	发明授权	上海亿识电子信息有限公司							上海市	G05B19/04(2006.01)I;G01D9/00(2006.01)I;G08C19/00(2006.01)I
966	2012	上海市	实用新型	上海和进物流机械有限公司							上海市	B65G17/34(2006.01)I
967	2012	苏州市	发明公布	苏州奥特蓝塑胶科技有限公司							苏州市	B60K6/12(2006.01)I;B60T1/10(2006.01)I
968	2012	武汉市	实用新型	中冶南方工程技术有限公司							武汉市	B65G11/20(2006.01)I
969	2012	杭州市	发明公布	浙江中烟工业有限责任公司							杭州市	A24B3/06(2006.01)I
970	2012	上海市	发明公布	上海亿识电子信息有限公司							上海市	G05B19/04(2006.01)I;G01D9/00(2006.01)I;G08C19/00(2006.01)I
971	2012	南京市	实用新型	南京迦南制药设备有限公司							南京市	B65D88/26(2006.01)I;B65D90/14(2006.01)I
972	2012	上海市	发明授权	宝山钢铁股份有限公司							上海市	G05B13/02(2006.01)I;C21D9/56(2006.01)I
973	2012	上海市	发明授权	上海经映信息科技有限公司							上海市	G01N21/00(2006.01)I;G01N22/00(2006.01)I;G01N23/00(2006.01)I;G01N29/04(2006.01)I;G01N1/08(2006.01)I
974	2012	上海市	发明公布	上海德马物流技术有限公司							上海市	B65G47/52(2006.01)I
975	2012	杭州市	发明授权	金普奥膜科技(杭州)有限公司							杭州市	B01D29/58(20060101);B01D25/26(20060101);B01D29/05(20060101);B01D35/30(20060101)
976	2012	宁波市	实用新型	喜悦(宁波)塑料包装品有限公司							宁波市	B65D1/22(2006.01)I;B65D1/46(2006.01)I;B65D25/28(2006.01)I
977	2012	上海市	发明公布	上海经映信息科技有限公司							上海市	G01N21/00(2006.01)I;G01N22/00(2006.01)I;G01N23/00(2006.01)I;G01N29/04(2006.01)I;G01N1/08(2006.01)I
978	2012	大连市	实用新型	睿芯(大连)股份有限公司							大连市	G06Q30/00(2012.01)I;G06K17/00(2006.01)I;H04B5/02(2006.01)I
979	2012	宁波市	实用新型	宁波宝新不锈钢有限公司							宁波市	C21D1/26(2006.01)I;C21D1/52(2006.01)I
980	2012	青岛市	实用新型	软控股份有限公司							青岛市	B65G47/70(2006.01)I;B65G47/248(2006.01)I;B65G43/08(2006.01)I
981	2012	上海市	实用新型	上海德马物流技术有限公司							上海市	B65G47/46(2006.01)I
982	2012	宁波市	发明授权	宁波裕人数控科技有限公司							宁波市	D04B15/92(2006.01)I
983	2012	北京市	发明授权	北京博惠聚通科技有限责任公司							北京市	H04N7/15(2006.01)I;H04N7/14(2006.01)I;H04L29/08(2006.01)I
984	2012	上海市	发明公布	上海德马物流技术有限公司							上海市	B65G47/22(2006.01)I;B65G47/52(2006.01)I
985	2012	上海市	发明授权	上海德马物流技术有限公司							上海市	B65G47/52(2006.01)I
986	2012	杭州市	发明授权	杭州新锐信息技术有限公司							杭州市	H04L29/08(2006.01)I;H04L29/06(2006.01)I;H04L9/06(2006.01)I;G06Q50/28(2012.01)I
987	2012	宁波市	实用新型	喜悦(宁波)塑料包装品有限公司							宁波市	B65D1/22(2006.01)I;B65D1/42(2006.01)I;B65D25/28(2006.01)I;B65D85/68(2006.01)I
988	2012	上海市	实用新型	上海达博世丽物流设备有限公司							上海市	B65D61/00(2006.01)I
989	2012	杭州市	实用新型	浙江中烟工业有限责任公司							杭州市	A24B3/06(2006.01)I
990	2012	宁波市	发明公布	宁波慈星股份有限公司							宁波市	D04B15/92(2006.01)I
991	2012	武汉市	实用新型	武汉家事易农业科技有限公司							武汉市	A47F3/04(2006.01)I;E06B7/23(2006.01)I
992	2012	扬州市	发明公布	扬州中科半导体照明有限公司							扬州市	H01L33/06(2010.01)I;H01L33/32(2010.01)I;H01L33/00(2010.01)I
993	2012	深圳市	发明公布	深圳市广宁股份有限公司							深圳市	B07C3/02(2006.01)I
994	2012	厦门市	实用新型	厦门信达物联科技有限公司							厦门市	G06K19/077(2006.01)I;H01Q1/36(2006.01)I;H01Q1/38(2006.01)I;H01Q21/00(2006.01)I
995	2012	济南市	实用新型	济南兰光机电技术有限公司							济南市	H04L29/08(2006.01)I;G06Q10/06(2012.01)I;G01N35/00(2006.01)I
996	2012	济南市	发明授权	山东洛杰斯特物流科技有限公司							济南市	B65G47/69(2006.01)I;B65G43/08(2006.01)I
997	2012	杭州市	发明授权	杭州中凌广告器材有限公司							杭州市	B29C65/04(2006.01)I;D06H5/00(2006.01)I
998	2012	深圳市	实用新型	中兴通讯股份有限公司							深圳市	B65D5/20(2006.01)I;B65D5/50(2006.01)I
999	2012	武汉市	实用新型	湖北中烟工业有限责任公司							武汉市	B25J19/00(2006.01)I
1000	2012	厦门市	发明授权	厦门信达物联科技有限公司							厦门市	G06K19/077(2006.01)I;H01Q21/24(2006.01)I
1001	2012	杭州市	发明授权	浙江中烟工业有限责任公司							杭州市	A24B3/06(2006.01)I
1002	2012	宁波市	实用新型	喜悦(宁波)塑料包装品有限公司							宁波市	B65D81/133(2006.01)I;B65D21/032(2006.01)I;B65D1/46(2006.01)I
1003	2012	宁波市	实用新型	喜悦(宁波)塑料包装品有限公司							宁波市	B65D85/68(2006.01)I;B65D81/133(2006.01)I
1004	2012	芜湖市	发明公布	奇瑞汽车股份有限公司							芜湖市	B60B31/00(2006.01)I
1005	2012	扬州市	发明授权	扬州中科半导体照明有限公司							扬州市	H01L33/06(2010.01)I;H01L33/32(2010.01)I;H01L33/00(2010.01)I
1006	2012	厦门市	发明公布	厦门信达物联科技有限公司							厦门市	G06K19/077(2006.01)I;H01Q21/24(2006.01)I
1007	2012	宁波市	实用新型	喜悦(宁波)塑料包装品有限公司							宁波市	B65D81/133(2006.01)I;B65D85/68(2006.01)I
1008	2012	北京市	实用新型	北京恒创源科技有限公司							北京市	B65G51/32(2006.01)I
1009	2012	北京市	发明公布	北京南口轨道交通机械有限责任公司							北京市	B61D9/06(2006.01)I;B61D9/08(2006.01)I;B61F1/00(2006.01)I;B61H1/00(2006.01)I
1010	2012	芜湖市	发明授权	安徽蓝奥汽车科技有限公司							芜湖市	B60K6/12(2006.01)I;B60T1/10(2006.01)I
1011	2012	宁波市	实用新型	喜悦(宁波)塑料包装品有限公司							宁波市	B65D85/68(2006.01)I;B65D81/133(2006.01)I;B65D21/036(2006.01)I
1012	2012	宁波市	实用新型	喜悦(宁波)塑料包装品有限公司							宁波市	B65D85/68(2006.01)I;B65D81/133(2006.01)I;B65D21/036(2006.01)I
1013	2012	杭州市	发明公布	杭州新锐信息技术有限公司							杭州市	H04L29/08(2006.01)I;H04L29/06(2006.01)I;H04L9/06(2006.01)I;G06Q50/28(2012.01)I
1014	2012	北京市	发明授权	北京南口轨道交通机械有限责任公司							北京市	B61D9/06(2006.01)I;B61D9/08(2006.01)I;B61F1/00(2006.01)I;B61H1/00(2006.01)I
1015	2012	大庆市	实用新型	大庆格瑞泰科技有限公司							大庆市	B65G51/04(2006.01)I
1016	2012	上海市	发明授权	上海德马物流技术有限公司							上海市	B65G47/22(2006.01)I;B65G47/52(2006.01)I
1017	2012	济南市	发明公布	济南兰光机电技术有限公司							济南市	G01N35/00(2006.01)I
1018	2012	北京市	发明授权	余谈阵	北京银海世纪科技有限公司	苏州江南航天机电工业有限公司					北京市	B65B25/14(2006.01)I;B65B61/02(2006.01)I;B65B13/02(2006.01)I;B65B61/06(2006.01)I;B65B53/02(2006.01)I
1019	2012	北京市	发明公布	余谈阵	北京银海世纪科技有限公司	苏州江南航天机电工业有限公司					北京市	B65B25/14(2006.01)I;B65B61/02(2006.01)I;B65B13/02(2006.01)I;B65B61/06(2006.01)I;B65B53/02(2006.01)I
1020	2012	黄石市	实用新型	湖北三丰智能输送装备股份有限公司							黄石市	B66C1/14(2006.01)I;B66C13/08(2006.01)I
1021	2012	郑州市	实用新型	河南省海田自动化系统有限公司							郑州市	B07C5/00(2006.01)I
1022	2012	宜宾市	实用新型	四川宜宾岷江机械制造有限责任公司							宜宾市	B65G69/04(2006.01)I
1023	2012	上海市	实用新型	延锋彼欧（上海）汽车外饰系统有限公司							上海市	B21D37/00(2006.01)I
1024	2012	济南市	实用新型	山东兰剑物流科技股份有限公司							济南市	B65G43/08(2006.01)I
1025	2012	苏州市	实用新型	苏州沃伦韦尔高新技术股份有限公司							苏州市	E01B23/00(2006.01)I
1026	2012	苏州市	实用新型	苏州沃伦韦尔高新技术股份有限公司							苏州市	B65G35/06(2006.01)I
1027	2012	苏州市	发明授权	苏州科达科技股份有限公司							苏州市	H04L29/06(2006.01)I;H04N7/15(2006.01)I
1028	2012	黄石市	实用新型	湖北三丰智能输送装备股份有限公司							黄石市	B66C1/10(2006.01)I;B66C13/06(2006.01)I;B62D65/18(2006.01)I
1029	2012	天津市	发明授权	天津博信汽车零部件有限公司							天津市	B65G37/00(2006.01)I;B65G47/52(2006.01)I;B65G13/00(2006.01)I;B65G11/20(2006.01)I;B65G43/08(2006.01)I
1030	2012	济南市	实用新型	山东兰剑物流科技股份有限公司							济南市	B65G47/46(2006.01)I
1031	2012	无锡市	实用新型	无锡市顺达物流涂装设备有限公司							无锡市	B65G13/07(2006.01)I;B65G13/11(2006.01)I
1032	2012	天津市	实用新型	天津市明祥科技发展有限公司							天津市	C01B31/36(2006.01)I
1033	2012	广州市	实用新型	广州市润拓自动化设备有限公司							广州市	B65G17/00(2006.01)I;B65G17/40(2006.01)I;B65G23/22(2006.01)I
1034	2012	佛山市	实用新型	佛山巴斯特塑料机械设备有限公司							佛山市	B29C47/20(2006.01)I;B29L23/00(2006.01)N
1035	2012	东莞市	实用新型	东莞市力生机械设备有限公司							东莞市	B07C3/00(2006.01)I
1036	2012	成都市	实用新型	成都三泰电子实业股份有限公司							成都市	G07B17/00(2006.01)I
1037	2012	厦门市	发明授权	厦门思尔特机器人系统有限公司							厦门市	B65G35/00(2006.01)I
1038	2012	深圳市	发明公布	深圳市浦洛电子科技有限公司							深圳市	G11C16/10(2006.01)I
1039	2012	上海市	实用新型	孙炳洙	上海宝羽自动化系统设备有限公司						上海市	B65G39/02(2006.01)I;B65G23/08(2006.01)I;B65G13/06(2006.01)I
1040	2012	深圳市	实用新型	亿柏国际供应链管理（深圳）有限公司							深圳市	B60N3/00(2006.01)I
1041	2012	南通市	实用新型	森松(江苏)海油工程装备有限公司							南通市	F28D7/02(2006.01)I;F28D7/04(2006.01)I
1042	2012	广州市	发明授权	中石化广州工程有限公司	中山大学						广州市	F25B19/02(2006.01)I;F25B27/00(2006.01)I;C07C11/06(2006.01)I;C07C7/04(2006.01)I
1043	2012	深圳市	发明授权	深圳市浦洛电子科技有限公司							深圳市	G11C16/10(2006.01)I
1044	2012	天津市	发明公布	天津博信汽车零部件有限公司							天津市	B65G37/00(2006.01)I;B65G47/52(2006.01)I;B65G13/00(2006.01)I;B65G11/20(2006.01)I;B65G43/08(2006.01)I
1045	2012	厦门市	发明公布	厦门思尔特机器人系统有限公司							厦门市	B65G35/00(2006.01)I
1046	2012	洛阳市	实用新型	中色科技股份有限公司							洛阳市	B21B39/00(2006.01)I
1047	2012	广州市	实用新型	广州市嘉诚国际物流股份有限公司							广州市	G06K17/00(2006.01)I
1048	2012	广州市	发明公布	中石化广州工程有限公司	中山大学						广州市	F25B19/02(2006.01)I;F25B27/00(2006.01)I;C07C11/06(2006.01)I;C07C7/04(2006.01)I
1049	2012	广州市	实用新型	广州市嘉诚国际物流股份有限公司							广州市	G06K19/077(2006.01)I;G06K17/00(2006.01)I
1050	2012	深圳市	实用新型	顺丰速运（集团）有限公司							深圳市	B65D25/24(2006.01)I
1051	2012	深圳市	发明授权	深圳市互联通科技有限公司							深圳市	G06Q10/08(2012.01)I;G06Q50/28(2012.01)I
1052	2012	深圳市	发明公布	深圳市互联通科技有限公司							深圳市	G06Q10/06(2012.01)I
1053	2012	深圳市	外观设计	深圳市泰海网络科技服务有限公司							深圳市	14-02
1054	2012	深圳市	外观设计	深圳市德卡科技有限公司							深圳市	14-02
1055	2012	深圳市	外观设计	深圳市德卡科技有限公司							深圳市	14-02
1056	2012	苏州市	外观设计	常熟市发东塑业有限公司							苏州市	09-03
1057	2012	苏州市	外观设计	常熟市发东塑业有限公司							苏州市	09-03
1058	2012	深圳市	外观设计	深圳市德卡科技有限公司							深圳市	14-03
1059	2012	深圳市	外观设计	深圳市德卡科技有限公司							深圳市	14-02
1060	2012	淄博市	实用新型	山东华兴金属物流有限公司							淄博市	G06Q10/06(2012.01)I;G06K17/00(2006.01)I
1061	2012	安阳市	实用新型	安钢集团自动化有限责任公司							安阳市	G05B19/418(2006.01)I;G07C9/00(2006.01)I
1062	2012	昆明市	发明授权	昆明新高原电子信息有限公司							昆明市	B65G1/12(2006.01)I;B65G1/137(2006.01)I
1063	2012	昆明市	发明公布	昆明新高原电子信息有限公司							昆明市	B65G1/12(2006.01)I;B65G1/137(2006.01)I
1064	2012	佛山市	实用新型	中山金利宝胶粘制品有限公司	溧阳金利宝胶粘制品有限公司						佛山市	G09F3/02(2006.01)I;B32B27/32(2006.01)I
1065	2012	北京市	实用新型	北京博惠聚通科技有限责任公司							北京市	H04M1/725(2006.01)I;G06K17/00(2006.01)I
1066	2012	泸州市	发明公布	泸州品创科技有限公司	北京邮电大学						泸州市	G06Q10/08(2012.01)I;G06Q50/28(2012.01)I;H04L29/08(2006.01)I;H04N7/18(2006.01)I
1067	2012	泸州市	发明授权	泸州品创科技有限公司	北京邮电大学						泸州市	H04W4/02(2009.01)I;H04W4/12(2009.01)I;H04L29/08(2006.01)I;G06Q10/08(2012.01)I;G06Q50/28(2012.01)I
1068	2012	泸州市	发明授权	泸州品创科技有限公司	北京邮电大学						泸州市	H04L29/08(2006.01)I
1069	2012	泸州市	发明公布	泸州品创科技有限公司	北京邮电大学						泸州市	H04W4/02(2009.01)I;H04W4/12(2009.01)I;H04L29/08(2006.01)I;G06Q10/08(2012.01)I;G06Q50/28(2012.01)I
1070	2012	泸州市	实用新型	泸州品创科技有限公司	北京邮电大学						泸州市	H04W4/02(2009.01)I;H04W4/12(2009.01)I;H04L29/08(2006.01)I;G06Q10/08(2012.01)I
1071	2012	泸州市	发明公布	泸州品创科技有限公司	北京邮电大学						泸州市	G06Q10/08(2012.01)I;G06Q50/28(2012.01)I;H04L9/32(2006.01)I
1072	2012	泸州市	实用新型	泸州品创科技有限公司	北京邮电大学						泸州市	G06Q10/08(2012.01)I;G06Q50/28(2012.01)I;H04L9/32(2006.01)I
1073	2012	泸州市	发明授权	泸州品创科技有限公司	北京邮电大学						泸州市	H04L9/32(2006.01)I;G06Q10/08(2012.01)I;G06Q50/28(2012.01)I
1074	2012	广州市	实用新型	广州市嘉诚国际物流股份有限公司							广州市	G06K17/00(2006.01)I;G06K19/067(2006.01)I;G06Q10/08(2012.01)I;G06Q50/08(2012.01)I
1075	2012	镇江市	实用新型	江苏奇一科技有限公司							镇江市	B65D90/02(2006.01)I;B65D90/08(2006.01)I;B65D90/00(2006.01)I
1076	2012	北京市	实用新型	北京中科纳通科技有限公司							北京市	B65D5/42(2006.01)I;G06K19/07(2006.01)I
1077	2012	北京市	发明公布	中国电信股份有限公司							北京市	G06Q10/08(2012.01)I;G06Q50/28(2012.01)I
1078	2012	北京市	发明授权	中国电信股份有限公司							北京市	G06F17/30(2006.01)I;G06Q10/08(2012.01)I;G06Q50/28(2012.01)I
1079	2012	上海市	实用新型	上海兴乐实业有限公司							上海市	B62B3/16(2006.01)I
1080	2012	上海市	实用新型	上海中华商务联合印刷有限公司							上海市	B65D19/38(2006.01)I;B65D19/40(2006.01)I
1081	2012	深圳市	实用新型	深圳市丰泰瑞达实业有限公司							深圳市	B66F9/06(2006.01)I;B66F9/075(2006.01)I
1082	2012	玉溪市	发明授权	红塔烟草（集团）有限责任公司							玉溪市	A24B5/16(2006.01)I
1083	2012	玉溪市	发明公布	红塔烟草（集团）有限责任公司							玉溪市	A24B5/16(2006.01)I
1084	2012	成都市	发明授权	成都三泰电子实业股份有限公司							成都市	G07B17/00(2006.01)I
1085	2012	成都市	发明公布	成都三泰电子实业股份有限公司							成都市	G07B17/00(2006.01)I
1086	2012	西安市	发明授权	西安TCL软件开发有限公司							西安市	B65G1/00(2006.01)I;B65G1/137(2006.01)I
1087	2012	西安市	发明公布	西安TCL软件开发有限公司							西安市	B65G1/00(2006.01)I;B65G1/137(2006.01)I
1088	2012	天津市	实用新型	天津瀛德科技有限公司							天津市	B65D81/38(2006.01)I;B65D6/34(2006.01)I
1089	2012	天津市	实用新型	天津瀛德科技有限公司							天津市	B65D90/54(2006.01)I
1090	2012	泸州市	发明公布	泸州品创科技有限公司	北京邮电大学						泸州市	H04L29/08(2006.01)I;H04W4/02(2009.01)I;H04L29/06(2006.01)I;G06Q50/28(2012.01)I;G06K19/06(2006.01)I
1091	2012	泸州市	发明授权	泸州品创科技有限公司	北京邮电大学						泸州市	H04L29/08(2006.01)I;H04W4/02(2009.01)I;H04L29/06(2006.01)I;G06Q50/28(2012.01)I;G06K19/06(2006.01)I
1092	2012	珠海市	发明授权	珠海格力电器股份有限公司							珠海市	B62B3/00(2006.01)I;B62B3/02(2006.01)I;B62B3/04(2006.01)I
1093	2012	珠海市	发明公布	珠海格力电器股份有限公司							珠海市	B62B3/00(2006.01)I;B62B3/02(2006.01)I;B62B3/04(2006.01)I
1094	2012	镇江市	发明授权	江苏现代造船技术有限公司							镇江市	G06Q10/08(2012.01)I;G06Q50/04(2012.01)I;G06Q50/28(2012.01)I
1095	2012	镇江市	发明公布	江苏现代造船技术有限公司							镇江市	G06Q10/08(2012.01)I;G06Q50/04(2012.01)I;G06Q50/28(2012.01)I
1096	2012	嘉兴市	实用新型	浙江台玖精密机械有限公司							嘉兴市	B65D81/05(2006.01)I
1097	2012	昆明市	实用新型	云南卓沛科技有限公司							昆明市	G07C9/00(2006.01)I
1098	2012	深圳市	外观设计	深圳市方正颐和科技有限公司							深圳市	14-02
1099	2012	深圳市	外观设计	深圳市优博讯科技股份有限公司							深圳市	14-02
1100	2012	宁波市	实用新型	浙江钧普科技股份有限公司							宁波市	G07C9/00(2006.01)I
1101	2012	珠海市	实用新型	珠海格力电器股份有限公司							珠海市	B62B3/00(2006.01)I;B62B3/02(2006.01)I;B62B3/04(2006.01)I
1102	2012	苏州市	实用新型	江苏永钢集团有限公司							苏州市	B63B39/12(2006.01)I
1103	2012	珠海市	外观设计	珠海澳捷喷码机有限公司							珠海市	18-99
1104	2012	上海市	外观设计	上海天臣防伪技术股份有限公司	上海天臣射频技术有限公司						上海市	14-03
1105	2012	上海市	外观设计	上海天臣防伪技术股份有限公司	上海天臣射频技术有限公司						上海市	14-03
1106	2012	上海市	实用新型	上海安吉速驰物流有限公司							上海市	G06Q10/08(2012.01)I;G06Q50/28(2012.01)I;G07C9/00(2006.01)I
1107	2012	上海市	实用新型	上海龙洲新型建材有限公司							上海市	E01C7/35(2006.01)I
1108	2012	深圳市	外观设计	深圳市远望谷信息技术股份有限公司							深圳市	14-02
1109	2012	武汉市	实用新型	湖北九州通达科技开发有限公司	九州通医药集团股份有限公司						武汉市	B65G59/10(2006.01)I
1110	2012	天津市	实用新型	天津瀛德科技有限公司							天津市	B65D81/38(2006.01)I
1111	2012	天津市	实用新型	天津瀛德科技有限公司							天津市	B65D90/00(2006.01)I;B65D25/20(2006.01)I;B65D85/30(2006.01)I
1112	2012	西安市	实用新型	陕西众兴高科生物科技有限公司							西安市	B65D88/12(2006.01)I;B65D90/20(2006.01)I
1113	2012	大连市	实用新型	大连骏奇精机有限公司							大连市	B65G37/00(2006.01)I
1114	2012	江门市	实用新型	江门市侍卫长卫星应用安全有限公司							江门市	G06Q10/08(2012.01)I;G06Q50/28(2012.01)I;H04W4/04(2009.01)I;H04L29/08(2006.01)I
1115	2012	济南市	实用新型	山东兰剑物流科技股份有限公司							济南市	B65D85/67(2006.01)I;B65D19/38(2006.01)I
1116	2012	扬州市	实用新型	扬州市引江蓬帆制品有限公司							扬州市	B65D65/10(2006.01)I;B65D65/22(2006.01)I
1117	2012	深圳市	实用新型	中国国际海运集装箱（集团）股份有限公司	深圳中集智能科技有限公司	扬州中集通华专用车有限公司					深圳市	G05B19/418(2006.01)I
1118	2012	天津市	实用新型	天津力神电池股份有限公司							天津市	B62B3/00(2006.01)I;B62B3/10(2006.01)I
1119	2012	西安市	实用新型	陕西众兴高科生物科技有限公司							西安市	B65D85/30(2006.01)I;B65D85/50(2006.01)I
1120	2012	长沙市	发明授权	长沙伍扬工业设备科技有限公司							长沙市	B65G1/137(2006.01)I
1121	2012	长沙市	发明公布	长沙伍扬工业设备科技有限公司							长沙市	B65G1/137(2006.01)I
1122	2012	长沙市	实用新型	长沙伍扬工业设备科技有限公司							长沙市	B65G1/137(2006.01)I
1123	2012	天津市	实用新型	天津竹林伟业胶粘制品有限公司							天津市	G09F3/02(2006.01)I;G09F3/10(2006.01)I
1124	2012	北京市	实用新型	航天恒星科技有限公司							北京市	H04W4/04(2009.01)I;H04L29/08(2006.01)I
1125	2012	青岛市	实用新型	青岛汇晨仓储设备有限公司							青岛市	B65G1/14(2006.01)I
1126	2012	天津市	实用新型	天津瀛德科技有限公司							天津市	B65D6/02(2006.01)I;B65D25/02(2006.01)I;B65D81/38(2006.01)I;B65D81/18(2006.01)I;B65D25/20(2006.01)I;B65D25/24(2006.01)I
1127	2012	苏州市	实用新型	福瑞盛航空机件（苏州）有限公司							苏州市	B66F9/12(2006.01)I;B66F9/22(2006.01)I
1128	2012	上海市	实用新型	上海精星物流设备工程有限公司							上海市	B65G1/04(2006.01)I
1129	2012	无锡市	实用新型	中国联合网络通信有限公司物联网研究院							无锡市	G06Q10/08(2012.01)I;G06Q30/00(2012.01)I;G06Q50/28(2012.01)I
1130	2012	宁波市	实用新型	浙江钧普科技股份有限公司							宁波市	G07C9/00(2006.01)I
1131	2012	武汉市	发明授权	湖北三江航天红林探控有限公司							武汉市	B66F11/04(2006.01)I;B66F9/06(2006.01)I;B66F9/14(2006.01)I;B66F9/20(2006.01)I
1132	2012	武汉市	发明公布	湖北三江航天红林探控有限公司							武汉市	B66F11/04(2006.01)I;B66F9/06(2006.01)I;B66F9/14(2006.01)I;B66F9/20(2006.01)I
1133	2012	镇江市	发明授权	惠龙港国际钢铁物流股份有限公司							镇江市	G06F17/30(2006.01)I
1134	2012	镇江市	发明公布	惠龙港国际钢铁物流股份有限公司							镇江市	G06F17/30(2006.01)I
1135	2012	无锡市	实用新型	无锡小天鹅股份有限公司							无锡市	D06F37/02(2006.01)I
1136	2012	深圳市	实用新型	深圳市广宁股份有限公司							深圳市	B07C3/02(2006.01)I
1137	2012	北京市	发明授权	中国工商银行股份有限公司							北京市	G07C9/00(2006.01)I
1138	2012	北京市	发明公布	中国工商银行股份有限公司							北京市	G07C9/00(2006.01)I
1139	2013	深圳市	发明授权	深圳前海百递网络有限公司							深圳市	G06F17/30(2006.01)I;G06Q10/08(2012.01)I;G06Q50/28(2012.01)I
1140	2013	上海市	发明公布	上海宝信软件股份有限公司							上海市	G06Q10/08(2012.01)I;G06Q50/28(2012.01)I
1141	2013	上海市	发明授权	上海宝信软件股份有限公司							上海市	G06Q10/08(2012.01)I;G06Q50/28(2012.01)I
1142	2013	天津市	实用新型	天津瀛德科技有限公司							天津市	B65D81/18(2006.01)I
1143	2013	天津市	实用新型	天津瀛德科技有限公司							天津市	B65D81/38(2006.01)I;B65D81/18(2006.01)I
1144	2013	天津市	实用新型	天津瀛德科技有限公司							天津市	B65D81/38(2006.01)I;B65D25/24(2006.01)I;B65D25/00(2006.01)I;G04G9/00(2006.01)I
1145	2013	北京市	实用新型	北京首钢国际工程技术有限公司							北京市	B61C3/00(2006.01)I;B61D3/00(2006.01)I;B65G35/00(2006.01)I
1146	2013	深圳市	发明公布	中国国际海运集装箱（集团）股份有限公司	深圳中集智能科技有限公司						深圳市	G05B19/418(2006.01)I
1147	2013	十堰市	实用新型	湖北世纪中远车辆有限公司							十堰市	B60P1/48(2006.01)I
1148	2013	十堰市	发明授权	湖北世纪中远车辆有限公司							十堰市	B60P1/48(2006.01)I
1149	2013	十堰市	发明公布	湖北世纪中远车辆有限公司							十堰市	B60P1/48(2006.01)I
1150	2013	上海市	发明公布	上海达博世丽物流设备有限公司							上海市	B62B3/02(2006.01)I;B62B5/00(2006.01)I
1151	2013	北京市	发明授权	北京达特集成技术有限责任公司							北京市	B65G63/00(2006.01)I;B65G1/04(2006.01)I
1152	2013	上海市	发明授权	上海达博世丽物流设备有限公司							上海市	B62B3/02(2006.01)I;B62B5/00(2006.01)I
1153	2013	北京市	实用新型	北京达特集成技术有限责任公司							北京市	B65G63/00(2006.01)I;B65G1/04(2006.01)I
1154	2013	北京市	发明公布	北京达特集成技术有限责任公司							北京市	B65G63/00(2006.01)I;B65G1/04(2006.01)I
1155	2013	芜湖市	发明授权	安得物流股份有限公司							芜湖市	B65D81/18(2006.01)I;B65D81/22(2006.01)I;B65D81/02(2006.01)I
1156	2013	芜湖市	发明公布	安得物流股份有限公司							芜湖市	B65D81/18(2006.01)I;B65D81/22(2006.01)I;B65D81/02(2006.01)I
1157	2013	深圳市	实用新型	深圳市鼎力盛科技有限公司							深圳市	B65D81/03(2006.01)I
1158	2013	北京市	实用新型	北京首钢国际工程技术有限公司							北京市	B61C3/00(2006.01)I;B61D3/00(2006.01)I;B65G35/00(2006.01)I
1159	2013	武汉市	外观设计	武汉猎隼科技有限公司							武汉市	12-07
1160	2013	重庆市	实用新型	重庆隆鑫机车有限公司							重庆市	B62J17/00(2006.01)I
1161	2013	深圳市	发明公布	深圳市银信网银科技有限公司							深圳市	G06Q10/08(2012.01)I;G06Q50/28(2012.01)I;H04L29/06(2006.01)I
1162	2013	深圳市	发明授权	深圳市银信网银科技有限公司							深圳市	H04L29/06(2006.01)I;G06Q10/08(2012.01)I;G06Q50/28(2012.01)I
1163	2013	宜昌市	发明授权	宜昌中威清洗机有限公司							宜昌市	B08B3/02(2006.01)I;F26B21/00(2006.01)I;F26B5/04(2006.01)I
1164	2013	常州市	实用新型	常州天合光能有限公司							常州市	B65D59/00(2006.01)I;B65D85/48(2006.01)I
1165	2013	上海市	发明公布	上海龙阳环保工程有限公司							上海市	B65F1/08(2006.01)I;B65F1/12(2006.01)I;B65F1/14(2006.01)I;B65F1/16(2006.01)I
1166	2013	宜昌市	发明公布	宜昌中威清洗机有限公司							宜昌市	B08B3/02(2006.01)I;F26B21/00(2006.01)I;F26B5/04(2006.01)I
1167	2013	深圳市	发明公布	中国国际海运集装箱（集团）股份有限公司	深圳中集智能科技有限公司						深圳市	G07C9/00(2006.01)I
1168	2013	上海市	发明授权	上海赫得环境科技股份有限公司	上海龙阳环保工程有限公司						上海市	B65F1/08(2006.01)I;B65F1/12(2006.01)I;B65F1/14(2006.01)I;B65F1/16(2006.01)I
1169	2013	柳州市	实用新型	柳州市方鑫汽车装饰件有限公司							柳州市	B25H3/04(2006.01)I;B25H5/00(2006.01)I
1170	2013	广州市	实用新型	广州市井源机电设备有限公司							广州市	B60D1/24(2006.01)I
1171	2013	上海市	实用新型	上海康德莱企业发展集团股份有限公司							上海市	A61J1/20(2006.01)I;A61M5/165(2006.01)I
1172	2013	宁波市	实用新型	宁波金洋化工物流有限公司							宁波市	B65D21/036(2006.01)I;B65D6/34(2006.01)I
1173	2013	宁波市	实用新型	宁波金洋化工物流有限公司							宁波市	G06Q10/08(2012.01)I;G06Q50/28(2012.01)I
1174	2013	深圳市	发明授权	深圳市华傲数据技术有限公司							深圳市	H04L9/32(2006.01)I;G06Q50/28(2012.01)I
1175	2013	杭州市	实用新型	浙江中烟工业有限责任公司							杭州市	B65D19/22(2006.01)I;B65D19/38(2006.01)I
1176	2013	宁波市	实用新型	宁波金洋化工物流有限公司							宁波市	G06Q10/08(2012.01)I;G06Q50/28(2012.01)I
1177	2013	深圳市	发明公布	深圳市华傲数据技术有限公司							深圳市	H04L9/32(2006.01)I;G06Q50/28(2012.01)I
1178	2013	深圳市	发明公布	鸿富锦精密工业（深圳）有限公司	鸿海精密工业股份有限公司						深圳市	B23Q7/00(2006.01)I;B23Q7/10(2006.01)I
1179	2013	东莞市	发明授权	东莞市远方物流设备有限公司							东莞市	B23Q7/00(2006.01)I;B23Q7/10(2006.01)I
1180	2013	佛山市	实用新型	美的集团股份有限公司							佛山市	F24F1/40(2011.01)I
1181	2013	杭州市	发明公布	浙江求是人工环境有限公司							杭州市	G05B19/418(2006.01)I;H04L29/08(2006.01)I
1182	2013	杭州市	发明授权	浙江求是人工环境有限公司							杭州市	G05B19/418(2006.01)I;H04L29/08(2006.01)I
1183	2013	湖州市	实用新型	浙江德马科技有限公司							湖州市	B65G15/32(2006.01)I;B65G15/64(2006.01)I;B65G39/071(2006.01)I;B65G23/04(2006.01)I;B65G15/60(2006.01)I
1184	2013	苏州市	发明公布	苏州博实机器人技术有限公司							苏州市	G05B19/418(2006.01)I
1185	2013	无锡市	发明公布	顿楷国际物流信息无锡有限公司							无锡市	G06Q10/08(2012.01)I;G06Q50/28(2012.01)I
1186	2013	无锡市	发明授权	顿楷信息技术有限公司							无锡市	G06Q10/08(2012.01)I;G06Q50/28(2012.01)I
1187	2013	苏州市	发明授权	苏州博实机器人技术有限公司							苏州市	G05B19/418(2006.01)I
1188	2013	上海市	实用新型	上海妙禾食品配送有限公司							上海市	G05D23/24(2006.01)I
1189	2013	重庆市	发明公布	重庆隆鑫机车有限公司							重庆市	B62D61/08(2006.01)I;B62D25/00(2006.01)I
1190	2013	重庆市	发明授权	重庆隆鑫机车有限公司							重庆市	B62K5/027(2013.01)I;B62J1/12(2006.01)I;B62J25/00(2006.01)I;B62J17/00(2006.01)I;B62M7/04(2006.01)I
1191	2013	重庆市	发明公布	重庆隆鑫机车有限公司							重庆市	B62K5/027(2013.01)I;B62J1/12(2006.01)I;B62J25/00(2006.01)I;B62J17/00(2006.01)I;B62M7/04(2006.01)I
1192	2013	北京市	实用新型	北京京东世纪贸易有限公司							北京市	B65D81/36(2006.01)I
1193	2013	广州市	实用新型	广州市嘉诚国际物流股份有限公司							广州市	G06K17/00(2006.01)I
1194	2013	宁波市	实用新型	宁波国研软件技术有限公司							宁波市	G06K19/077(2006.01)I;G06K17/00(2006.01)I;G06Q10/08(2012.01)I;G06Q50/28(2012.01)I
1195	2013	上海市	外观设计	上海精星仓储设备工程有限公司							上海市	12-03
1196	2013	深圳市	实用新型	深圳市骄冠科技实业有限公司							深圳市	G06K19/07(2006.01)I
1197	2013	广州市	实用新型	广州市嘉诚国际物流股份有限公司							广州市	G06K17/00(2006.01)I;G06Q10/08(2012.01)I;G06Q50/28(2012.01)I
1198	2013	佛山市	实用新型	佛山市广华合志科技有限公司	广东工业大学						佛山市	H04B1/40(2006.01)I;G08C17/02(2006.01)I
1199	2013	无锡市	发明公布	无锡普智联科高新技术有限公司							无锡市	B65G1/137(2006.01)I
1200	2013	济南市	发明授权	山东兰剑物流科技股份有限公司							济南市	B65G1/137(2006.01)I
1201	2013	济南市	发明公布	山东兰剑物流科技股份有限公司							济南市	B65G1/137(2006.01)I
1202	2013	无锡市	发明授权	无锡普智联科高新技术有限公司							无锡市	B65G1/137(2006.01)I
1203	2013	南宁市	实用新型	广西曼彻彼斯自动化设备有限公司							南宁市	B65G35/00(2006.01)I
1204	2013	南宁市	实用新型	广西曼彻彼斯自动化设备有限公司							南宁市	G05D1/02(2006.01)I;G05B19/418(2006.01)I
1205	2013	嘉峪关市	实用新型	酒泉奥凯种子机械股份有限公司							嘉峪关市	G01N33/48(2006.01)I;G01N1/10(2006.01)I
1206	2013	深圳市	发明授权	深圳中集智能科技有限公司							深圳市	G07C9/00(2006.01)I
1207	2013	武汉市	实用新型	武汉名杰模塑有限公司							武汉市	B60R19/02(2006.01)I
1208	2013	深圳市	实用新型	深圳市鼎力盛科技有限公司							深圳市	B65D30/10(2006.01)I;B65D81/03(2006.01)I
1209	2013	苏州市	实用新型	昆山同日工业自动化有限公司							苏州市	B65G25/08(2006.01)I;B65G47/82(2006.01)I
1210	2013	宁波市	实用新型	宁波金洋化工物流有限公司							宁波市	B65D81/38(2006.01)I;B65D25/20(2006.01)I;B65D43/16(2006.01)I
1211	2013	昆明市	实用新型	昆明克林轻工机械有限责任公司							昆明市	B65D19/28(2006.01)I;B65D19/38(2006.01)I
1212	2013	北京市	实用新型	北京汽车股份有限公司							北京市	E05F15/16(2006.01)I
1213	2013	合肥市	实用新型	合肥安得物流有限公司							合肥市	B65G1/04(2006.01)I
1214	2013	北京市	发明公布	北京白象新技术有限公司							北京市	G06F21/32(2013.01)I;G06Q10/08(2012.01)I;G06Q50/28(2012.01)I;G06Q50/22(2012.01)I
1215	2013	北京市	发明授权	北京白象新技术有限公司							北京市	G06F21/32(2013.01)I;G06Q10/08(2012.01)I
1216	2013	苏州市	发明公布	苏州得尔达国际物流有限公司							苏州市	G06Q10/08(2012.01)I;G06Q50/28(2012.01)I
1217	2013	上海市	实用新型	上海达博世丽物流设备有限公司							上海市	B62B3/02(2006.01)I
1218	2013	苏州市	发明授权	苏州得尔达国际物流有限公司							苏州市	G06Q10/08(2012.01)I;G06Q50/28(2012.01)I
1219	2013	北京市	发明公布	中国联合网络通信集团有限公司							北京市	G06Q10/08(2012.01)I;G06Q30/06(2012.01)I;G06Q50/28(2012.01)I;H04L29/08(2006.01)I
1220	2013	北京市	发明授权	中国联合网络通信集团有限公司							北京市	G06Q10/08(2012.01)I;G06Q30/06(2012.01)I;G06Q50/28(2012.01)I;H04L29/08(2006.01)I
1221	2013	南宁市	实用新型	广西曼彻彼斯自动化设备有限公司							南宁市	B65G35/00(2006.01)I
1222	2013	淄博市	实用新型	山东新华医疗器械股份有限公司							淄博市	B65G49/00(2006.01)I;B65G47/74(2006.01)I
1223	2013	南昌市	实用新型	中盐新干盐化有限公司							南昌市	B66F9/12(2006.01)I
1224	2013	南昌市	实用新型	四特酒有限责任公司							南昌市	B65D51/18(2006.01)I
1225	2013	昆明市	实用新型	红云红河烟草（集团）有限责任公司	曲靖宏程工贸有限公司						昆明市	C09J7/02(2006.01)I;B32B27/06(2006.01)I;B32B27/32(2006.01)I;B32B27/36(2006.01)I
1226	2013	杭州市	发明授权	浙江中烟工业有限责任公司							杭州市	B07C5/342(2006.01)I
1227	2013	杭州市	发明公布	浙江中烟工业有限责任公司							杭州市	B07C5/342(2006.01)I
1228	2013	西安市	实用新型	西安思坦仪器股份有限公司							西安市	E21B43/22(2006.01)I;E21B47/00(2012.01)I
1229	2013	马鞍山市	实用新型	马钢（集团）控股有限公司	马鞍山钢铁股份有限公司						马鞍山市	B65G47/74(2006.01)I
1230	2013	嘉兴市	发明授权	振石集团恒石纤维基业有限公司							嘉兴市	B65G69/30(2006.01)I
1231	2013	嘉兴市	发明公布	振石集团恒石纤维基业有限公司							嘉兴市	B65G69/30(2006.01)I
1232	2013	长春市	实用新型	吉林省长久实业集团有限公司							长春市	A47B81/00(2006.01)I
1233	2013	西安市	实用新型	陕西省烟草公司西安市公司							西安市	B65G43/08(2006.01)I;B65G57/00(2006.01)I
1234	2013	西安市	实用新型	陕西省烟草公司西安市公司							西安市	B65G39/12(2006.01)I;B65G39/09(2006.01)I
1235	2013	广州市	实用新型	广州电力机车有限公司							广州市	B65D6/34(2006.01)I
1236	2013	广州市	实用新型	广州风神汽车有限公司							广州市	B65G47/74(2006.01)I;B65G47/80(2006.01)I
1237	2013	湖州市	实用新型	浙江德马科技有限公司	湖州德马铃木工业设备有限公司						湖州市	B65G15/20(2006.01)I;B65G23/06(2006.01)I;B65G21/20(2006.01)I;B65G15/30(2006.01)I
1238	2013	成都市	发明授权	成都市易恒信科技有限公司							成都市	G06F21/60(2013.01)I;G06K19/06(2006.01)I;H04L9/30(2006.01)I;G06Q10/08(2012.01)I;G06Q50/28(2012.01)I
1239	2013	宁波市	实用新型	宁波金洋化工物流有限公司							宁波市	B62B3/00(2006.01)I
1240	2013	成都市	发明公布	成都市易恒信科技有限公司							成都市	G06F21/60(2013.01)I;G06K19/06(2006.01)I;H04L9/30(2006.01)I;G06Q10/08(2012.01)I;G06Q50/28(2012.01)I
1241	2013	保定市	实用新型	长城汽车股份有限公司							保定市	B65G35/00(2006.01)I;B62B3/02(2006.01)I
1242	2013	北京市	发明授权	国家电网公司	国网新疆电力公司电力科学研究院	江苏省电力设计院					北京市	B65G35/00(2006.01)I;B65G43/00(2006.01)I
1243	2013	北京市	发明公布	国家电网公司	国网新疆电力公司电力科学研究院	江苏省电力设计院					北京市	B65G35/00(2006.01)I;B65G43/00(2006.01)I
1244	2013	苏州市	实用新型	张家港市张运机械制造有限公司							苏州市	G01B21/24(2006.01)I
1245	2013	南京市	实用新型	南京保立隆包装机械有限公司							南京市	B67C3/28(2006.01)I
1246	2013	广州市	发明授权	广州电力机车有限公司							广州市	B65D6/34(2006.01)I;B65D21/02(2006.01)I;B65D25/00(2006.01)I;B65D88/12(2006.01)I
1247	2013	湖州市	实用新型	浙江德马科技有限公司							湖州市	B65G15/22(2006.01)I;B65G15/60(2006.01)I
1248	2013	苏州市	实用新型	昆山龙腾光电有限公司							苏州市	B65D19/44(2006.01)I
1249	2013	广州市	实用新型	广州电力机车有限公司							广州市	B65D88/12(2006.01)I;B65D90/02(2006.01)I;B65D90/08(2006.01)I;B65D90/54(2006.01)I;B65D90/00(2006.01)I;B65D21/036(2006.01)I;B65D6/00(2006.01)I;B65D25/00(2006.01)I;B65D6/34(2006.01)I;E05B65/52(2006.01)I
1250	2013	成都市	发明公布	民航成都物流技术有限公司							成都市	B07C5/00(2006.01)I;B07C5/02(2006.01)I;B07C5/36(2006.01)I
1251	2013	成都市	发明授权	民航成都物流技术有限公司							成都市	B07C5/00(2006.01)I;B07C5/02(2006.01)I;B07C5/36(2006.01)I
1252	2013	广州市	发明授权	广州电力机车有限公司							广州市	B65G67/04(2006.01)I
1253	2013	广州市	发明公布	广州电力机车有限公司							广州市	B65G67/04(2006.01)I
1254	2013	苏州市	发明授权	苏州欢颜电气有限公司							苏州市	B07C5/16(2006.01)I
1255	2013	广州市	发明公布	广州电力机车有限公司							广州市	B65D6/34(2006.01)I;B65D21/02(2006.01)I;B65D25/00(2006.01)I;B65D88/12(2006.01)I
1256	2013	宁波市	实用新型	宁波金洋化工物流有限公司							宁波市	B65D19/02(2006.01)I
1257	2013	苏州市	发明公布	苏州博实机器人技术有限公司							苏州市	B65G35/00(2006.01)I;B65G43/00(2006.01)I
1258	2013	北京市	实用新型	北京科创融安物联网科技有限公司							北京市	B65D33/16(2006.01)I
1259	2013	北京市	实用新型	北京恒创源科技有限公司							北京市	B65G51/18(2006.01)I;B65G51/24(2006.01)I
1260	2013	杭州市	发明公布	连连（杭州）信息技术有限公司							杭州市	H04W4/24(2009.01)I
1261	2013	宁波市	实用新型	宁波金洋化工物流有限公司							宁波市	G06Q10/08(2012.01)I;G06Q50/28(2012.01)I
1262	2013	北京市	发明授权	世源科技工程有限公司							北京市	B65D25/06(2006.01)I
1263	2013	杭州市	实用新型	浙江中烟工业有限责任公司							杭州市	G06K17/00(2006.01)I;G06Q10/08(2012.01)I;G06Q50/28(2012.01)I
1264	2013	苏州市	实用新型	苏州博实机器人技术有限公司							苏州市	B65G35/00(2006.01)I;B65G43/00(2006.01)I
1265	2013	北京市	发明公布	世源科技工程有限公司							北京市	B65D25/06(2006.01)I
1266	2013	厦门市	发明公布	厦门优策信息科技有限公司							厦门市	H04N7/18(2006.01)I;H04L29/08(2006.01)I
1267	2013	杭州市	发明授权	连连（杭州）信息技术有限公司							杭州市	H04W4/24(2009.01)I
1268	2013	昆明市	实用新型	云南聚博橡胶工程有限公司							昆明市	B65G35/00(2006.01)I;B65G21/22(2006.01)I
1269	2013	厦门市	发明授权	厦门优策信息科技有限公司							厦门市	H04N7/18(2006.01)I;H04L29/08(2006.01)I
1270	2013	昆明市	实用新型	云南聚博橡胶工程有限公司							昆明市	B65G35/00(2006.01)I
1271	2013	苏州市	发明公布	吴江骏达电梯部件有限公司							苏州市	B07C5/16(2006.01)I
1272	2013	银川市	发明公布	宁夏共享集团有限责任公司	宁夏共享机床辅机有限公司						银川市	B23Q7/00(2006.01)I;B23Q7/18(2006.01)I
1273	2013	银川市	实用新型	宁夏共享集团有限责任公司	宁夏共享机床辅机有限公司						银川市	B23Q7/14(2006.01)I
1274	2013	上海市	发明公布	上海烟草集团有限责任公司	上海海烟物流发展有限公司						上海市	B65B61/26(2006.01)I
1275	2013	银川市	发明授权	宁夏共享集团有限责任公司	宁夏共享机床辅机有限公司						银川市	B23Q7/00(2006.01)I;B23Q7/18(2006.01)I
1276	2013	杭州市	发明公布	杭州永创智能设备股份有限公司							杭州市	B65B47/04(2006.01)I;B65B41/06(2006.01)I;B65B41/00(2006.01)I;B65B43/48(2006.01)I;B65B7/20(2006.01)I;B65B35/18(2006.01)I;B65B51/02(2006.01)I
1277	2013	黄石市	实用新型	湖北三丰智能输送装备股份有限公司							黄石市	B65G35/00(2006.01)I
1278	2013	深圳市	发明授权	深圳市天勤供应链服务有限公司							深圳市	G01D7/00(2006.01)I
1279	2013	杭州市	发明授权	杭州永创智能设备股份有限公司							杭州市	B65B47/04(2006.01)I;B65B41/06(2006.01)I;B65B41/00(2006.01)I;B65B43/48(2006.01)I;B65B7/20(2006.01)I;B65B35/18(2006.01)I;B65B51/02(2006.01)I
1280	2013	黄石市	实用新型	湖北三丰智能输送装备股份有限公司							黄石市	B65G47/52(2006.01)I
1281	2013	深圳市	发明公布	深圳市天勤供应链服务有限公司							深圳市	G01D7/00(2006.01)I
1282	2013	上海市	实用新型	中国建筑第八工程局有限公司							上海市	G06K19/077(2006.01)I
1283	2013	成都市	实用新型	中国东方电气集团有限公司							成都市	G05D3/12(2006.01)I
1284	2013	北京市	实用新型	中铁建设集团有限公司							北京市	G06Q50/08(2012.01)I;G06Q10/08(2012.01)I;G06Q50/28(2012.01)I
1285	2013	深圳市	外观设计	顺丰速运有限公司							深圳市	14-02
1286	2013	唐山市	实用新型	唐山元升科技有限公司							唐山市	B65D59/00(2006.01)I;B65D85/67(2006.01)I
1287	2013	天津市	实用新型	天津瀛德科技有限公司							天津市	B65D25/54(2006.01)I;B65D81/38(2006.01)I
1288	2013	天津市	发明公布	天津瀛德科技有限公司							天津市	B65D81/38(2006.01)I
1289	2013	呼和浩特市	实用新型	内蒙古伊利实业集团股份有限公司							呼和浩特市	B65B31/08(2006.01)I;B65B9/06(2012.01)I
1290	2013	呼和浩特市	实用新型	内蒙古伊利实业集团股份有限公司							呼和浩特市	B65D81/38(2006.01)I;B65D25/34(2006.01)I;B65D45/02(2006.01)I
1291	2013	北京市	发明授权	北京力准机械制造有限公司							北京市	B23Q37/00(2006.01)I
1292	2013	深圳市	外观设计	深圳市唯传科技有限公司							深圳市	14-02
1293	2013	北京市	发明公布	北京力准机械制造有限公司							北京市	B23Q37/00(2006.01)I
1294	2013	郑州市	外观设计	巩义市建设机械制造有限公司							郑州市	12-05
1295	2013	郑州市	外观设计	巩义市建设机械制造有限公司							郑州市	12-05
1296	2013	郑州市	外观设计	巩义市建设机械制造有限公司							郑州市	15-99
1297	2013	深圳市	实用新型	深圳市沃华木业有限公司							深圳市	B65D19/28(2006.01)I
1298	2013	湖州市	实用新型	浙江德马科技有限公司	湖州德马铃木工业设备有限公司						湖州市	F16H37/12(2006.01)I;B65G57/32(2006.01)I;B65G59/12(2006.01)I
1299	2013	上海市	实用新型	雷明威尔（上海）商贸有限公司							上海市	A47J37/07(2006.01)I
1300	2013	天津市	发明授权	天津瀛德冷链技术有限公司							天津市	B65D81/38(2006.01)I
1301	2013	宁波市	实用新型	宁波金洋化工物流有限公司							宁波市	G07C11/00(2006.01)I
1302	2013	上海市	实用新型	上海凯睿达机电设备有限公司							上海市	B65G67/48(2006.01)I
1303	2013	苏州市	发明授权	苏州大森塑胶工业有限公司							苏州市	B65D55/02(2006.01)I
1304	2013	苏州市	发明公布	苏州大森塑胶工业有限公司							苏州市	B65D55/02(2006.01)I
1305	2013	北京市	实用新型	北汽福田汽车股份有限公司							北京市	B60R19/02(2006.01)I;B60R19/34(2006.01)I
1306	2013	深圳市	外观设计	深圳长城开发科技股份有限公司							深圳市	14-02
1307	2013	深圳市	外观设计	深圳长城开发科技股份有限公司							深圳市	14-02
1308	2013	苏州市	发明公布	张家港美核电子科技有限公司							苏州市	H04N7/18(2006.01)I;H04L29/08(2006.01)I
1309	2013	洛阳市	发明授权	中色科技股份有限公司							洛阳市	B65G1/02(2006.01)I;B65G29/00(2006.01)I
1310	2013	黄石市	发明授权	湖北三丰智能输送装备股份有限公司							黄石市	B65G35/00(2006.01)I;B65G43/00(2006.01)I
1311	2013	黄石市	发明授权	湖北三丰智能输送装备股份有限公司							黄石市	B65G43/00(2006.01)I
1312	2013	无锡市	发明授权	无锡市恒畅起重物流机械有限公司							无锡市	B66C6/00(2006.01)I;F16B7/08(2006.01)I;B66C7/08(2006.01)I
1313	2013	无锡市	发明公布	无锡市恒畅起重物流机械有限公司							无锡市	B66C6/00(2006.01)I;F16B7/08(2006.01)I;B66C7/08(2006.01)I
1314	2013	台州市	实用新型	浙江普耐姆塑业股份有限公司							台州市	B65D19/38(2006.01)I;B65D19/22(2006.01)I
1315	2013	黄石市	发明公布	湖北三丰智能输送装备股份有限公司							黄石市	B65G35/00(2006.01)I;B65G43/00(2006.01)I
1316	2013	黄石市	发明公布	湖北三丰智能输送装备股份有限公司							黄石市	B65G43/00(2006.01)I
1317	2013	台州市	实用新型	浙江普耐姆塑业股份有限公司							台州市	B65D19/32(2006.01)I;B65D19/38(2006.01)I
1318	2013	洛阳市	发明公布	中色科技股份有限公司							洛阳市	B65G1/02(2006.01)I;B65G29/00(2006.01)I
1319	2013	昆明市	实用新型	红云红河烟草（集团）有限责任公司							昆明市	B65D5/46(2006.01)I;B65D5/64(2006.01)I
1320	2013	郑州市	外观设计	巩义市建设机械制造有限公司							郑州市	12-05
1321	2013	深圳市	外观设计	深圳市唯传科技有限公司							深圳市	14-02
1322	2013	深圳市	外观设计	深圳市唯传科技有限公司							深圳市	14-02
1323	2013	青岛市	外观设计	青岛苏禾国际贸易有限公司							青岛市	09-01
1324	2013	北京市	外观设计	北京远光通联科技有限公司							北京市	06-04
1325	2013	北京市	外观设计	北京白象新技术有限公司							北京市	24-01
1326	2013	深圳市	外观设计	深圳市证通金信科技有限公司							深圳市	20-01
1327	2013	福州市	实用新型	福建汇洋林业投资股份有限公司							福州市	E04F15/10(2006.01)I
1328	2013	沈阳市	外观设计	沈阳新松机器人自动化股份有限公司							沈阳市	15-99
1329	2013	苏州市	实用新型	苏州沃伦韦尔高新技术股份有限公司							苏州市	B65G35/00(2006.01)I
1330	2013	深圳市	外观设计	深圳市证通金信科技有限公司							深圳市	20-01
1331	2013	福州市	实用新型	福建汇洋林业投资股份有限公司							福州市	E04F13/075(2006.01)I;B32B23/06(2006.01)I;B32B29/06(2006.01)I
1332	2013	深圳市	外观设计	深圳市证通金信科技有限公司							深圳市	14-02
1333	2013	武汉市	外观设计	武汉天喻信息产业股份有限公司							武汉市	14-02
1334	2013	深圳市	外观设计	深圳市奥尼电子工业有限公司							深圳市	16-01
1335	2013	深圳市	外观设计	深圳市奥尼电子工业有限公司							深圳市	16-01
1336	2013	深圳市	外观设计	深圳市宏电技术股份有限公司							深圳市	14-01
1337	2013	南京市	外观设计	南京埃斯顿机器人工程有限公司							南京市	15-99
1338	2013	西安市	实用新型	陕西省烟草公司西安市公司							西安市	B65B11/02(2006.01)I;B65B61/10(2006.01)I
1339	2013	武汉市	实用新型	神龙汽车有限公司							武汉市	B65D83/00(2006.01)I;B65D85/00(2006.01)I;B65G13/00(2006.01)I;B65G47/74(2006.01)I
1340	2013	北京市	发明授权	国家电网公司	上海市电力公司						北京市	B65D6/06(2006.01)I
1341	2013	北京市	发明公布	国家电网公司	上海市电力公司						北京市	B65D6/06(2006.01)I
1342	2013	杭州市	实用新型	杭州中策橡胶有限公司							杭州市	B62B3/04(2006.01)I
1343	2013	龙岩市	发明授权	龙岩烟草工业有限责任公司							龙岩市	B65G1/04(2006.01)I;B65G1/137(2006.01)I
1344	2013	杭州市	发明公布	杭州中策橡胶有限公司							杭州市	B62B3/04(2006.01)I
1345	2013	龙岩市	发明公布	龙岩烟草工业有限责任公司							龙岩市	B65G1/04(2006.01)I;B65G1/137(2006.01)I
1346	2013	湖州市	发明授权	浙江德马科技有限公司							湖州市	B65G15/64(2006.01)I;B65G39/16(2006.01)I
1347	2013	湖州市	发明公布	浙江德马科技有限公司							湖州市	B65G15/64(2006.01)I;B65G39/16(2006.01)I
1348	2013	芜湖市	实用新型	瑞集物流(芜湖)有限公司							芜湖市	B62B3/16(2006.01)I
1349	2013	郑州市	实用新型	河南鸿马实业有限公司							郑州市	B60K1/04(2006.01)I
1350	2013	昆明市	发明公布	红云红河烟草（集团）有限责任公司	曲靖宏程工贸有限公司						昆明市	C09J7/02(2006.01)I;C09J11/08(2006.01)I
1351	2013	昆明市	发明授权	红云红河烟草（集团）有限责任公司	曲靖宏程工贸有限公司						昆明市	C09J7/02(2006.01)I;C09J11/08(2006.01)I
1352	2013	上海市	发明授权	上海烟草集团有限责任公司	上海海烟物流发展有限公司						上海市	B65B61/26(2006.01)I
1353	2013	北京市	实用新型	同方威视技术股份有限公司	清华大学						北京市	G06Q10/08(2012.01)I;G06Q50/28(2012.01)I
1354	2013	东莞市	发明公布	东莞市中镓半导体科技有限公司	北京大学						东莞市	C23C16/455(2006.01)I;C23C16/34(2006.01)I
1355	2013	上海市	外观设计	中标软件有限公司							上海市	14-02
1356	2013	深圳市	发明授权	深圳劲嘉集团股份有限公司							深圳市	G06K19/06(2006.01)I;G06K7/10(2006.01)I
1357	2013	深圳市	发明公布	深圳劲嘉彩印集团股份有限公司							深圳市	G06K19/06(2006.01)I;G06K7/10(2006.01)I
1358	2013	厦门市	实用新型	厦门积硕科技有限公司							厦门市	B65G51/18(2006.01)I
1359	2013	上海市	实用新型	上海嘉峥机械有限公司							上海市	B65G47/54(2006.01)I
1360	2013	上海市	发明公布	上海嘉峥机械有限公司							上海市	B65G47/68(2006.01)I;B65G15/60(2006.01)I;B65G23/04(2006.01)I
1361	2013	上海市	实用新型	上海嘉峥机械有限公司							上海市	B65G15/64(2006.01)I;B65G39/16(2006.01)I;B65G39/09(2006.01)I
1362	2013	上海市	实用新型	上海嘉峥机械有限公司							上海市	B65G13/00(2006.01)I
1363	2013	上海市	实用新型	上海嘉峥机械有限公司							上海市	B65G39/02(2006.01)I
1364	2013	苏州市	实用新型	苏州住友电木有限公司							苏州市	B03C1/32(2006.01)I
1365	2013	上海市	发明授权	上海嘉峥机械有限公司							上海市	B65G47/68(2006.01)I;B65G15/60(2006.01)I;B65G23/04(2006.01)I
1366	2013	苏州市	实用新型	苏州富仁化工有限公司							苏州市	B66F9/12(2006.01)I
1367	2013	重庆市	外观设计	重庆市电力公司电力科学研究院	国家电网公司	绵阳福德机器人有限责任公司					重庆市	12-05
1368	2013	北京市	实用新型	国家电网公司	国网冀北电力有限公司物资分公司	山东兰剑物流科技股份有限公司					北京市	B65G7/02(2006.01)I
1369	2013	常州市	实用新型	常州天合光能有限公司							常州市	B65D61/00(2006.01)I
1370	2013	杭州市	外观设计	杭州微松环境科技有限公司							杭州市	10-04
1371	2013	南京市	发明授权	南京宝日钢丝制品有限公司							南京市	B65D77/28(2006.01)I
1372	2013	烟台市	实用新型	山东兴民钢圈股份有限公司							烟台市	B24B27/033(2006.01)I;B24B41/06(2012.01)I
1373	2013	苏州市	实用新型	苏州门对门购物配送有限公司							苏州市	B65G37/00(2006.01)I
1374	2013	南京市	发明公布	南京宝日钢丝制品有限公司							南京市	B65D77/28(2006.01)I
1375	2013	青岛市	实用新型	软控股份有限公司							青岛市	B65G47/69(2006.01)I;B65G47/90(2006.01)I
1376	2013	苏州市	实用新型	苏州门对门购物配送有限公司							苏州市	B65G37/00(2006.01)I
1377	2013	绵阳市	实用新型	四川长虹电器股份有限公司							绵阳市	B62B3/02(2006.01)I
1378	2013	沈阳市	外观设计	沈阳新松机器人自动化股份有限公司							沈阳市	15-99
1379	2013	沈阳市	外观设计	沈阳新松机器人自动化股份有限公司							沈阳市	15-99
1380	2013	沈阳市	外观设计	沈阳新松机器人自动化股份有限公司							沈阳市	15-99
1381	2013	南昌市	发明授权	江西中烟工业有限责任公司南昌卷烟厂							南昌市	B25B33/00(2006.01)I
1382	2013	成都市	实用新型	成都四威高科技产业园有限公司							成都市	G01C21/00(2006.01)I
1383	2013	沈阳市	外观设计	沈阳新松机器人自动化股份有限公司							沈阳市	15-99
1384	2013	沈阳市	外观设计	沈阳新松机器人自动化股份有限公司							沈阳市	15-99
1385	2013	沈阳市	外观设计	沈阳新松机器人自动化股份有限公司							沈阳市	15-99
1386	2013	沈阳市	外观设计	沈阳新松机器人自动化股份有限公司							沈阳市	15-99
1387	2013	南昌市	发明公布	江西中烟工业有限责任公司南昌卷烟厂							南昌市	B25B33/00(2006.01)I
1388	2013	绵阳市	实用新型	四川长虹电器股份有限公司							绵阳市	B65D81/05(2006.01)I
1389	2013	广州市	外观设计	广州市科玮生物技术有限公司							广州市	09-03
1390	2013	绵阳市	实用新型	四川长虹电器股份有限公司							绵阳市	B65G17/30(2006.01)I
1391	2013	柳州市	发明授权	广西汽车集团有限公司	柳州五菱汽车工业有限公司						柳州市	B23P23/06(2006.01)I
1392	2013	台州市	实用新型	浙江吉利汽车研究院有限公司	浙江吉利控股集团有限公司						台州市	B23K11/31(2006.01)I
1393	2013	重庆市	发明授权	重庆西南集成电路设计有限责任公司	重庆交通运输控股(集团)有限公司国际货运代理分公司						重庆市	G01D21/02(2006.01)I;G01S19/42(2010.01)I
1394	2013	重庆市	发明公布	重庆西南集成电路设计有限责任公司	重庆交通运输控股(集团)有限公司国际货运代理分公司						重庆市	G01D21/02(2006.01)I;G01S19/42(2010.01)I
1395	2013	北京市	实用新型	京东方科技集团股份有限公司	成都京东方光电科技有限公司						北京市	B08B7/04(2006.01)I
1396	2013	北京市	发明授权	北京奇虎科技有限公司	奇智软件（北京）有限公司						北京市	G06F17/30(2006.01)I;G06Q30/06(2012.01)I
1397	2013	北京市	发明公布	北京奇虎科技有限公司	奇智软件（北京）有限公司						北京市	G06F17/30(2006.01)I;G06Q30/00(2012.01)I
1398	2013	北京市	实用新型	普天物流技术有限公司							北京市	B65G47/52(2006.01)I
1399	2013	北京市	发明公布	普天物流技术有限公司							北京市	B65G47/52(2006.01)I;B65G47/69(2006.01)I
1400	2013	北京市	发明授权	普天物流技术有限公司							北京市	B65G47/52(2006.01)I;B65G47/69(2006.01)I
1401	2013	成都市	发明授权	民航成都物流技术有限公司							成都市	B65G47/96(2006.01)I
1402	2013	厦门市	实用新型	厦门积硕科技有限公司							厦门市	B08B9/055(2006.01)I
1403	2013	成都市	实用新型	民航成都物流技术有限公司							成都市	B65G43/02(2006.01)I
1404	2013	无锡市	发明授权	无锡儒安科技有限公司							无锡市	G01B11/00(2006.01)I
1405	2013	上海市	实用新型	上海嘉峥机械有限公司							上海市	B65G41/00(2006.01)I;B65G21/22(2006.01)I
1406	2013	无锡市	发明公布	无锡儒安科技有限公司							无锡市	G01B11/00(2006.01)I
1407	2013	上海市	实用新型	上海申驰实业有限公司							上海市	B23K11/11(2006.01)I;B23K11/36(2006.01)I
1408	2013	杭州市	实用新型	富阳思达机械有限公司							杭州市	A22C29/02(2006.01)I;A23N12/02(2006.01)I
1409	2013	广州市	实用新型	广州电力机车有限公司							广州市	E05B65/52(2006.01)I;E05B15/00(2006.01)I;E05B9/00(2006.01)I
1410	2013	成都市	发明公布	民航成都物流技术有限公司							成都市	B65G47/96(2006.01)I
1411	2013	上海市	实用新型	上海嘉峥机械有限公司							上海市	B65G47/82(2006.01)I
1412	2013	成都市	实用新型	民航成都物流技术有限公司							成都市	B65G35/00(2006.01)I
1413	2013	天津市	实用新型	天津智景科技有限公司							天津市	G05D1/02(2006.01)I;G05B19/042(2006.01)I
1414	2013	广州市	实用新型	广州电力机车有限公司							广州市	B65D90/64(2006.01)I
1415	2013	北京市	实用新型	北京长征高科技公司							北京市	A24B3/04(2006.01)I
1416	2013	上海市	实用新型	上海天臣控股有限公司							上海市	G09F3/02(2006.01)I;G06K19/06(2006.01)I
1417	2013	上海市	发明公布	上海烟草机械有限责任公司							上海市	G05B19/418(2006.01)I
1418	2013	深圳市	实用新型	顺丰速运有限公司							深圳市	B65B11/04(2006.01)I
1419	2013	杭州市	实用新型	浙江杭可科技有限公司							杭州市	B65G35/00(2006.01)I;B65G43/10(2006.01)I
1420	2013	上海市	发明授权	上海烟草机械有限责任公司							上海市	G05B19/418(2006.01)I
1421	2013	深圳市	实用新型	深圳市佳维思科技有限公司							深圳市	H01H35/14(2006.01)I
1422	2013	上海市	实用新型	上海碧科清洁能源技术有限公司							上海市	B01J8/04(2006.01)I;C07C31/20(2006.01)I;C07C29/149(2006.01)I
1423	2013	苏州市	实用新型	昆山同日工业自动化有限公司							苏州市	B65G47/34(2006.01)I;B65G47/02(2006.01)I
1424	2013	长沙市	发明授权	湖南金码智能设备制造有限公司							长沙市	G07F11/58(2006.01)I
1425	2013	大连市	实用新型	大连德新机电技术工程有限公司							大连市	H02K15/00(2006.01)I
1426	2013	福州市	发明公布	福建联迪商用设备有限公司							福州市	H04L9/32(2006.01)I;H04L9/08(2006.01)I
1427	2013	杭州市	发明公布	浙江中烟工业有限责任公司							杭州市	G06Q10/06(2012.01)I
1428	2013	苏州市	实用新型	苏州门对门购物配送有限公司							苏州市	B65G15/02(2006.01)I
1429	2013	宁波市	实用新型	宁波金洋化工物流有限公司							宁波市	G10L15/28(2013.01)I;H04W88/02(2009.01)I
1430	2013	宁波市	实用新型	宁波金洋化工物流有限公司							宁波市	B62B3/04(2006.01)I
1431	2013	苏州市	实用新型	苏州门对门购物配送有限公司							苏州市	B65G37/00(2006.01)I
1432	2013	大连市	发明授权	睿芯（大连）股份有限公司							大连市	G06K7/00(2006.01)I;H04B15/00(2006.01)I
1433	2013	芜湖市	实用新型	安徽精诚铜业股份有限公司							芜湖市	B66C1/10(2006.01)I
1434	2013	宁波市	实用新型	宁波金洋化工物流有限公司							宁波市	B62B3/04(2006.01)I;B62B5/04(2006.01)I
1435	2013	长沙市	实用新型	博世汽车部件（长沙)有限公司							长沙市	B60S1/34(2006.01)I
1436	2013	武汉市	发明授权	湖北中烟工业有限责任公司							武汉市	A24C5/39(2006.01)I
1437	2013	重庆市	实用新型	重庆恒聚物流股份有限公司							重庆市	B65G35/00(2006.01)I;B65D19/42(2006.01)I;B65D19/38(2006.01)I
1438	2013	上海市	实用新型	上海瑞京机电发展有限公司							上海市	B65G47/57(2006.01)I
1439	2013	宁波市	实用新型	宁波卡倍亿电气技术有限公司							宁波市	H01B13/14(2006.01)I;H01B13/24(2006.01)I
1440	2013	贵阳市	实用新型	贵阳普天物流技术有限公司							贵阳市	B65G59/04(2006.01)I;B65G59/02(2006.01)I
1441	2013	宝鸡市	实用新型	陕西凌云蓄电池有限公司							宝鸡市	H01M2/30(2006.01)I
1442	2013	北京市	外观设计	北京科创融安物联网科技有限公司							北京市	08-07
1443	2013	宁波市	实用新型	宁波金洋化工物流有限公司							宁波市	B65D25/20(2006.01)I;B65D25/00(2006.01)I;B65D25/28(2006.01)I
1444	2013	宁波市	实用新型	宁波金洋化工物流有限公司							宁波市	B65D25/24(2006.01)I;B65D25/00(2006.01)I
1445	2013	深圳市	外观设计	深圳市精极科技有限公司							深圳市	25-01
1446	2013	保定市	发明授权	长城汽车股份有限公司							保定市	B65G59/06(2006.01)I;B65G57/03(2006.01)I
1447	2013	绍兴市	发明授权	绍兴市宏大电器有限公司							绍兴市	B41F23/08(2006.01)I;B41G1/00(2006.01)I
1448	2013	贵港市	发明公布	玉林市玉博机械有限公司							贵港市	B02C13/282(2006.01)I;B02C13/26(2006.01)I
1449	2013	上海市	发明授权	东华大学	上海盟津光电科技有限公司						上海市	D06M11/60(2006.01)I;D06M11/61(2006.01)I;D06P3/60(2006.01)I;D06M101/06(2006.01)N
1450	2013	武汉市	发明公布	湖北中烟工业有限责任公司							武汉市	A24C5/39(2006.01)I
1451	2013	合肥市	实用新型	合肥井松自动化科技有限公司							合肥市	F16G13/00(2006.01)I
1452	2013	苏州市	实用新型	昆山同日工业自动化有限公司							苏州市	B66B5/02(2006.01)I
1453	2013	保定市	发明公布	长城汽车股份有限公司							保定市	B65G59/06(2006.01)I;B65G57/03(2006.01)I
1454	2013	福州市	发明授权	福建联迪商用设备有限公司							福州市	H04L9/32(2006.01)I;H04L9/08(2006.01)I
1455	2013	镇江市	实用新型	江苏锐特自控科技有限公司							镇江市	G01G19/00(2006.01)I
1456	2013	宁波市	实用新型	宁波金洋化工物流有限公司							宁波市	B62B3/02(2006.01)I
1457	2013	福州市	发明公布	福建联迪商用设备有限公司							福州市	H04L9/08(2006.01)I;H04L29/06(2006.01)I;G06Q20/20(2012.01)I;G06Q20/40(2012.01)I
1458	2013	无锡市	实用新型	江苏智联天地科技有限公司							无锡市	G07G1/00(2006.01)I
1459	2013	嘉兴市	发明公布	嘉兴欣创混凝土制品有限公司							嘉兴市	B28B15/00(2006.01)I
1460	2013	上海市	实用新型	开瑞振动机械（上海）有限公司							上海市	B65G53/46(2006.01)I
1461	2013	长春市	实用新型	长春汇维科技发展有限公司							长春市	C06B21/00(2006.01)I
1462	2013	无锡市	发明授权	江苏智联天地科技有限公司							无锡市	G07G1/00(2006.01)I
1463	2013	苏州市	实用新型	苏州慧点信息科技有限公司							苏州市	G06K19/067(2006.01)I
1464	2013	上海市	发明公布	东华大学	上海盟津光电科技有限公司						上海市	D06M11/60(2006.01)I;D06M11/61(2006.01)I;D06P3/60(2006.01)I;D06M101/06(2006.01)N
1465	2013	深圳市	实用新型	深圳市康冠技术有限公司							深圳市	H04N5/64(2006.01)I
1466	2013	福州市	发明授权	福建联迪商用设备有限公司							福州市	H04L9/08(2006.01)I;H04L29/06(2006.01)I;G06Q20/20(2012.01)I;G06Q20/40(2012.01)I
1467	2013	镇江市	实用新型	江苏林泉汽车装饰件有限公司							镇江市	B60R22/00(2006.01)I
1468	2013	贵阳市	发明授权	贵州皆盈科技开发有限公司							贵阳市	E04B2/86(2006.01)I
1469	2013	嘉兴市	发明授权	嘉兴欣创混凝土制品有限公司							嘉兴市	B28B15/00(2006.01)I
1470	2013	绍兴市	发明公布	绍兴市宏大电器有限公司							绍兴市	B41F23/08(2006.01)I;B41G1/00(2006.01)I
1471	2013	贵阳市	发明公布	贵州皆盈科技开发有限公司							贵阳市	E04B2/86(2006.01)I
1472	2013	昆明市	发明授权	昆明昆船物流信息产业有限公司							昆明市	B65G1/00(2006.01)I;B65G1/04(2006.01)I
1473	2013	上海市	实用新型	上海德马物流技术有限公司							上海市	B07C5/36(2006.01)I
1474	2013	广州市	实用新型	广东精创机械制造有限公司							广州市	B23Q3/00(2006.01)I;B23Q7/00(2006.01)I
1475	2013	昆明市	发明公布	昆明昆船物流信息产业有限公司							昆明市	B65G1/00(2006.01)I;B65G1/04(2006.01)I
1476	2013	无锡市	发明公布	江苏智联天地科技有限公司							无锡市	G07G1/00(2006.01)I
1477	2013	上海市	实用新型	合普新能源科技有限公司							上海市	G07C9/00(2006.01)I
1478	2013	杭州市	发明授权	浙江中烟工业有限责任公司							杭州市	G06F17/00(2006.01)I;G06Q10/06(2012.01)I
1479	2013	佛山市	实用新型	广东美的制冷设备有限公司							佛山市	H05B3/10(2006.01)I;H05B3/50(2006.01)I
1480	2013	贵港市	发明授权	玉林市玉博机械有限公司							贵港市	B02C13/282(2006.01)I;B02C13/26(2006.01)I
1481	2013	苏州市	发明授权	江苏汇博机器人技术股份有限公司							苏州市	B65G35/00(2006.01)I;B65G43/00(2006.01)I
1482	2013	上海市	实用新型	上海三禾服装物流设备制造有限公司	郑培仪						上海市	B65G47/82(2006.01)I
1483	2013	上海市	发明公布	上海爱信诺航芯电子科技有限公司							上海市	G06Q10/06(2012.01)I;G06Q50/22(2012.01)I;G06K7/00(2006.01)I
1484	2013	无锡市	实用新型	无锡市七芯物联科技有限公司							无锡市	G09B9/00(2006.01)I;G09B25/00(2006.01)I
1485	2013	北京市	发明公布	易程科技股份有限公司	清华大学						北京市	G06Q10/08(2012.01)I;G06Q50/28(2012.01)I
1486	2013	济南市	发明授权	山东兰剑物流科技股份有限公司							济南市	B65G57/03(2006.01)I;B65G59/02(2006.01)I;B65G61/00(2006.01)I;B65G47/244(2006.01)I;B65G47/26(2006.01)I
1487	2013	南宁市	实用新型	广西曼彻彼斯自动化设备有限公司							南宁市	B65G35/00(2006.01)I
1488	2013	广州市	发明公布	广州中胜物联网络科技有限公司							广州市	B60L3/00(2006.01)I;B60R16/02(2006.01)I
1489	2013	广州市	实用新型	广州市嘉诚国际物流股份有限公司							广州市	G06K7/10(2006.01)I;G06Q10/08(2012.01)I;G06Q50/28(2012.01)I
1490	2013	上海市	发明授权	上海爱信诺航芯电子科技有限公司							上海市	G06F19/00(2011.01)I;G06K7/00(2006.01)I;A61J1/03(2006.01)I
1491	2013	广州市	发明授权	广州市寰宇电子科技有限公司							广州市	G05B19/042(2006.01)I;E04H6/42(2006.01)I
1492	2013	南昌市	实用新型	方大特钢科技股份有限公司							南昌市	B66C1/14(2006.01)I
1493	2013	上海市	实用新型	上海兰宝传感科技股份有限公司							上海市	G01S17/02(2006.01)I;G01S7/495(2006.01)I
1494	2013	南京市	实用新型	南京音飞储存设备股份有限公司							南京市	B65G1/04(2006.01)I
1495	2013	济南市	发明公布	山东兰剑物流科技股份有限公司							济南市	B65G57/03(2006.01)I;B65G59/02(2006.01)I;B65G61/00(2006.01)I;B65G47/244(2006.01)I;B65G47/26(2006.01)I
1496	2013	绵阳市	实用新型	江油市丹阳机电设备有限责任公司							绵阳市	A23G1/04(2006.01)I
1497	2013	广州市	发明授权	广州中胜物联网络科技有限公司							广州市	B60L3/00(2006.01)I;B60R16/02(2006.01)I
1498	2013	杭州市	实用新型	杭州永创智能设备股份有限公司							杭州市	B31B3/00(2006.01)I;B31B3/02(2006.01)I;B31B3/26(2006.01)I;B31B3/74(2006.01)I
1499	2013	北京市	发明授权	易程科技股份有限公司	清华大学						北京市	G06Q10/08(2012.01)I;G06Q50/28(2012.01)I
1500	2013	广州市	实用新型	广州市科玮生物技术有限公司							广州市	B65D5/50(2006.01)I
1501	2013	广州市	发明公布	广州市寰宇电子科技有限公司							广州市	G05B19/042(2006.01)I;E04H6/42(2006.01)I
1502	2013	宁波市	实用新型	宁波市海曙思力德贸易有限公司	任立文						宁波市	A61B5/00(2006.01)I;A61M25/00(2006.01)I;A61M16/04(2006.01)I
1503	2013	绵阳市	实用新型	四川长虹电器股份有限公司							绵阳市	B62B3/00(2006.01)I
1504	2013	北京市	发明公布	北京七星华创电子股份有限公司							北京市	B65G47/57(2006.01)I
1505	2013	深圳市	实用新型	深圳市维力谷无线技术有限公司							深圳市	H01Q21/30(2006.01)I;H01Q1/22(2006.01)I
1506	2013	北京市	发明授权	北京七星华创电子股份有限公司							北京市	B65G47/57(2006.01)I
1507	2013	广州市	发明公布	广东泛在无线射频识别公共技术支持有限公司	广东省数字广东研究院	广东省射频识别公共技术支持中心					广州市	G06F17/30(2006.01)I
1508	2013	广州市	发明授权	广东泛在无线射频识别公共技术支持有限公司	广东省数字广东研究院	广东省射频识别公共技术支持中心					广州市	G06F17/30(2006.01)I
1509	2013	呼和浩特市	发明授权	内蒙古自治区烟草公司呼和浩特市公司							呼和浩特市	B65G59/06(2006.01)I
1510	2013	呼和浩特市	发明公布	内蒙古自治区烟草公司呼和浩特市公司							呼和浩特市	B65G59/06(2006.01)I
1511	2013	常州市	实用新型	常州博威科技有限公司							常州市	G01G21/02(2006.01)I;G01G21/00(2006.01)I;G01G23/06(2006.01)I
1512	2013	龙岩市	实用新型	龙岩烟草工业有限责任公司							龙岩市	B65G47/90(2006.01)I;B65G47/34(2006.01)I
1513	2013	上海市	实用新型	上海嘉峥机械有限公司							上海市	B65G47/68(2006.01)I
1514	2013	上海市	发明公布	伟本机电（上海）有限公司							上海市	B23Q7/14(2006.01)I
1515	2013	西安市	实用新型	陕西重型汽车有限公司							西安市	B62D53/08(2006.01)I
1516	2013	广州市	实用新型	广州广日物流有限公司							广州市	B65D6/24(2006.01)I
1517	2013	芜湖市	实用新型	芜湖中瑞弹簧有限公司							芜湖市	B25B11/00(2006.01)I
1518	2013	上海市	发明授权	伟本机电（上海）有限公司							上海市	B23Q7/14(2006.01)I
1519	2013	厦门市	发明授权	路达（厦门）工业有限公司							厦门市	B29C45/32(2006.01)I;B29C45/40(2006.01)I
1520	2013	上海市	发明公布	上海鸿润科技有限公司							上海市	G06Q10/06(2012.01)I;G06Q10/08(2012.01)I;H04L29/08(2006.01)I
1521	2013	厦门市	发明公布	路达（厦门）工业有限公司							厦门市	B29C45/32(2006.01)I;B29C45/40(2006.01)I
1522	2013	上海市	实用新型	上海嘉峥机械有限公司							上海市	B65G41/00(2006.01)I
1523	2013	昆明市	发明公布	昆明鼎承科技有限公司							昆明市	B66F19/00(2006.01)I
1524	2013	兰州市	发明授权	甘肃振源商贸有限公司							兰州市	C11B1/00(2006.01)I;C11B1/10(2006.01)I;C11B1/04(2006.01)I
1525	2013	成都市	实用新型	民航成都物流技术有限公司							成都市	B65G35/00(2006.01)I
1526	2013	郑州市	实用新型	河南鸿马实业有限公司							郑州市	B60K1/04(2006.01)I;B60K17/28(2006.01)I
1527	2013	昆明市	发明授权	云南紫金科贸有限公司							昆明市	B65G57/30(2006.01)I;B65G59/06(2006.01)I
1528	2013	厦门市	发明公布	厦门建霖工业有限公司							厦门市	B29C69/00(2006.01)I;B29C65/18(2006.01)I;B29C45/32(2006.01)I
1529	2013	昆明市	发明授权	昆明鼎承科技有限公司							昆明市	B66F19/00(2006.01)I
1530	2013	广州市	实用新型	广州广日物流有限公司							广州市	G06Q10/08(2012.01)I;G06Q50/28(2012.01)I
1531	2013	厦门市	发明授权	厦门建霖工业有限公司							厦门市	B29C69/00(2006.01)I;B29C65/18(2006.01)I;B29C45/32(2006.01)I
1532	2013	嘉兴市	实用新型	浙江先锋机械有限公司							嘉兴市	E05F11/54(2006.01)I
1533	2013	广州市	实用新型	广州电力机车有限公司							广州市	B65D90/02(2006.01)I;B65D90/08(2006.01)I
1534	2013	昆明市	实用新型	昆明鼎承科技有限公司							昆明市	B66F19/00(2006.01)I
1535	2013	昆明市	发明公布	云南紫金科贸有限公司							昆明市	B65G57/30(2006.01)I;B65G59/06(2006.01)I
1536	2013	北京市	发明公布	国核（北京）科学技术研究院有限公司	国家核电技术有限公司						北京市	G21C9/016(2006.01)I;G21C15/18(2006.01)I
1537	2013	柳州市	发明公布	柳州五菱汽车有限责任公司	柳州五菱汽车工业有限公司						柳州市	B23P23/06(2006.01)I
1538	2013	常州市	实用新型	常州博威科技有限公司							常州市	G01G21/02(2006.01)I;G01G21/00(2006.01)I;G01G23/06(2006.01)I
1539	2013	龙岩市	实用新型	龙岩烟草工业有限责任公司							龙岩市	B65G47/90(2006.01)I;B65G47/34(2006.01)I
1540	2013	上海市	实用新型	上海嘉峥机械有限公司							上海市	B65G47/68(2006.01)I
1541	2013	上海市	发明公布	伟本机电（上海）有限公司							上海市	B23Q7/14(2006.01)I
1542	2013	西安市	实用新型	陕西重型汽车有限公司							西安市	B62D53/08(2006.01)I
1543	2013	兰州市	发明公布	甘肃振源商贸有限公司							兰州市	C11B1/00(2006.01)I;C11B1/10(2006.01)I;C11B1/04(2006.01)I
1544	2013	广州市	实用新型	广州广日物流有限公司							广州市	B65D6/24(2006.01)I
1545	2013	上海市	发明授权	伟本机电（上海）有限公司							上海市	B23Q7/14(2006.01)I
1546	2013	芜湖市	实用新型	芜湖中瑞弹簧有限公司							芜湖市	B25B11/00(2006.01)I
1547	2013	厦门市	发明授权	路达（厦门）工业有限公司							厦门市	B29C45/32(2006.01)I;B29C45/40(2006.01)I
1548	2013	上海市	发明公布	上海鸿润科技有限公司							上海市	G06Q10/06(2012.01)I;G06Q10/08(2012.01)I;H04L29/08(2006.01)I
1549	2013	厦门市	发明公布	路达（厦门）工业有限公司							厦门市	B29C45/32(2006.01)I;B29C45/40(2006.01)I
1550	2013	上海市	实用新型	上海嘉峥机械有限公司							上海市	B65G41/00(2006.01)I
1551	2013	昆明市	发明公布	昆明鼎承科技有限公司							昆明市	B66F19/00(2006.01)I
1552	2013	兰州市	发明授权	甘肃振源商贸有限公司							兰州市	C11B1/00(2006.01)I;C11B1/10(2006.01)I;C11B1/04(2006.01)I
1553	2013	成都市	实用新型	民航成都物流技术有限公司							成都市	B65G35/00(2006.01)I
1554	2013	郑州市	实用新型	河南鸿马实业有限公司							郑州市	B60K1/04(2006.01)I;B60K17/28(2006.01)I
1555	2013	昆明市	发明授权	云南紫金科贸有限公司							昆明市	B65G57/30(2006.01)I;B65G59/06(2006.01)I
1556	2013	厦门市	发明公布	厦门建霖工业有限公司							厦门市	B29C69/00(2006.01)I;B29C65/18(2006.01)I;B29C45/32(2006.01)I
1557	2013	昆明市	发明授权	昆明鼎承科技有限公司							昆明市	B66F19/00(2006.01)I
1558	2013	广州市	实用新型	广州广日物流有限公司							广州市	G06Q10/08(2012.01)I;G06Q50/28(2012.01)I
1559	2013	嘉兴市	实用新型	浙江先锋机械有限公司							嘉兴市	E05F11/54(2006.01)I
1560	2013	广州市	实用新型	广州电力机车有限公司							广州市	B65D90/02(2006.01)I;B65D90/08(2006.01)I
1561	2013	昆明市	实用新型	昆明鼎承科技有限公司							昆明市	B66F19/00(2006.01)I
1562	2013	昆明市	发明公布	云南紫金科贸有限公司							昆明市	B65G57/30(2006.01)I;B65G59/06(2006.01)I
1563	2013	北京市	发明公布	国核（北京）科学技术研究院有限公司	国家核电技术有限公司						北京市	G21C9/016(2006.01)I;G21C15/18(2006.01)I
1564	2013	柳州市	发明公布	柳州五菱汽车有限责任公司	柳州五菱汽车工业有限公司						柳州市	B23P23/06(2006.01)I
1565	2013	上海市	实用新型	天永机械电子（上海）有限公司							上海市	B65G47/52(2006.01)I;B65G13/02(2006.01)I;B65G41/02(2006.01)I;B65G37/00(2006.01)I
1566	2013	成都市	实用新型	成都兴沃特环保工程有限公司							成都市	C02F9/14(2006.01)I
1567	2013	杭州市	实用新型	浙江中烟工业有限责任公司							杭州市	B60K1/04(2006.01)I;B60R16/02(2006.01)I
1568	2013	苏州市	实用新型	昆山同日工业自动化有限公司							苏州市	B65G47/34(2006.01)I;B65G47/02(2006.01)I
1569	2013	上海市	实用新型	上海永利输送系统有限公司							上海市	B65G15/30(2006.01)I
1570	2013	上海市	发明授权	上海锘威传动控制有限责任公司							上海市	F16D57/00(2006.01)I
1571	2013	绍兴市	发明公布	新昌德力石化设备有限公司							绍兴市	F04D9/02(2006.01)I;F04D29/42(2006.01)I;F04D29/22(2006.01)I;F04D29/08(2006.01)I;F04D29/00(2006.01)I
1572	2013	常州市	发明授权	常州市维益科技有限公司							常州市	B05D1/18(2006.01)I;B05C9/08(2006.01)I;B05C3/09(2006.01)I;B05C11/10(2006.01)I;B05C11/11(2006.01)I;B08B3/04(2006.01)I
1573	2013	上海市	发明授权	宝山钢铁股份有限公司							上海市	B21B37/72(2006.01)I
1574	2013	银川市	发明公布	宁夏巨能机器人系统有限公司							银川市	B65G13/071(2006.01)I
1575	2013	鞍山市	实用新型	辽宁海龙重工股份有限公司							鞍山市	B65G47/90(2006.01)I
1576	2013	厦门市	发明授权	厦门烟草工业有限责任公司							厦门市	B65G1/137(2006.01)I
1577	2013	宁波市	实用新型	宁波金洋化工物流有限公司							宁波市	G01G19/62(2006.01)I
1578	2013	杭州市	实用新型	杭州红箭电器制造有限公司							杭州市	B65G35/00(2006.01)I
1579	2013	昆明市	发明公布	昆明昆船物流信息产业有限公司							昆明市	B65G65/32(2006.01)I
1580	2013	南京市	发明公布	南车南京浦镇车辆有限公司							南京市	G01M17/08(2006.01)I
1581	2013	上海市	发明公布	宝山钢铁股份有限公司							上海市	B21B37/72(2006.01)I
1582	2013	宁波市	实用新型	宁波金洋化工物流有限公司							宁波市	G01G19/40(2006.01)I
1583	2013	佛山市	实用新型	TCL空调器（中山）有限公司							佛山市	F24F1/62(2011.01)I
1584	2013	银川市	实用新型	宁夏巨能机器人系统有限公司							银川市	B65G13/071(2006.01)I
1585	2013	徐州市	实用新型	徐州徐工施维英机械有限公司							徐州市	B28C5/14(2006.01)I;F16J15/447(2006.01)I
1586	2013	南京市	实用新型	南车南京浦镇车辆有限公司							南京市	G01M1/12(2006.01)I
1587	2013	宁波市	实用新型	宁波金洋化工物流有限公司							宁波市	B62B3/02(2006.01)I
1588	2013	大连市	发明授权	大连德新机电技术工程有限公司							大连市	G05B23/02(2006.01)I
1589	2013	北京市	实用新型	北京恒创源科技有限公司							北京市	B65G35/00(2006.01)I
1590	2013	宁波市	实用新型	宁波金洋化工物流有限公司							宁波市	G01S19/14(2010.01)I
1591	2013	苏州市	实用新型	昆山同日工业自动化有限公司							苏州市	B65G47/64(2006.01)I
1592	2013	鞍山市	实用新型	辽宁海龙重工股份有限公司							鞍山市	B66F19/00(2006.01)I;E02F3/28(2006.01)I
1593	2013	上海市	实用新型	合普新能源科技有限公司							上海市	H02J7/00(2006.01)I;G07C9/00(2006.01)I
1594	2013	鞍山市	实用新型	辽宁海龙重工股份有限公司							鞍山市	E02F9/08(2006.01)I;E02F3/39(2006.01)I;E02F9/18(2006.01)I;E02F9/22(2006.01)I;E02F9/20(2006.01)I;B66C23/36(2006.01)I
1595	2013	厦门市	实用新型	厦门优策信息科技有限公司							厦门市	H04N7/18(2006.01)I;H04L29/08(2006.01)I
1596	2013	宁波市	实用新型	宁波金洋化工物流有限公司							宁波市	B60R21/01(2006.01)I
1597	2013	苏州市	发明授权	苏州博实机器人技术有限公司							苏州市	B23P23/06(2006.01)I
1598	2013	苏州市	发明公布	苏州博实机器人技术有限公司							苏州市	B23P23/06(2006.01)I
1599	2013	宁波市	实用新型	宁波宝新不锈钢有限公司							宁波市	B62B3/02(2006.01)I
1600	2013	厦门市	发明公布	厦门烟草工业有限责任公司							厦门市	B65G1/137(2006.01)I
1601	2013	鞍山市	实用新型	辽宁海龙重工股份有限公司							鞍山市	B66C23/42(2006.01)I;B66C13/20(2006.01)I;B66C13/22(2006.01)I
1602	2013	长沙市	发明公布	中联重科股份有限公司							长沙市	B23K37/00(2006.01)I;B65G47/90(2006.01)I
1603	2013	昆明市	发明授权	昆明昆船物流信息产业有限公司							昆明市	B65G65/32(2006.01)I
1604	2013	宁波市	实用新型	宁波金洋化工物流有限公司							宁波市	G06Q10/08(2012.01)I;G06Q50/28(2012.01)I
1605	2013	大连市	发明公布	大连德新机电技术工程有限公司							大连市	G05B23/02(2006.01)I
1606	2013	上海市	发明授权	上海鸿研物流技术有限公司							上海市	G06Q10/06(2012.01)I;G06Q10/08(2012.01)I;H04L29/08(2006.01)I
1607	2013	常州市	实用新型	常州晶雪冷冻设备有限公司							常州市	E06B3/44(2006.01)I;E06B7/22(2006.01)I
1608	2013	武汉市	发明公布	武汉新光专用汽车制造有限公司							武汉市	A61L11/00(2006.01)I;A61L101/10(2006.01)N
1609	2013	武汉市	发明授权	武汉汉光钢品建设工程有限公司							武汉市	B23K9/18(2006.01)I
1610	2013	北京市	实用新型	北京恒创源科技有限公司							北京市	B65G47/74(2006.01)I
1611	2013	武汉市	发明授权	武汉新光专用汽车制造有限公司							武汉市	A61L11/00(2006.01)I;A61L101/10(2006.01)N
1612	2013	深圳市	实用新型	深圳市江之源实业有限公司							深圳市	B65D85/30(2006.01)I;B65D81/05(2006.01)I
1613	2013	昆明市	发明授权	昆明昆船物流信息产业有限公司							昆明市	B65G1/04(2006.01)I
1614	2013	长沙市	发明授权	中联重科股份有限公司							长沙市	B65G47/90(2006.01)I
1615	2013	杭州市	实用新型	杭州昊方控制设备有限公司							杭州市	G06Q10/08(2012.01)I
1616	2013	苏州市	实用新型	太仓欧克仓储设备有限公司							苏州市	B65D6/18(2006.01)I;B65D21/036(2006.01)I
1617	2013	无锡市	发明授权	江苏恒义汽配制造有限公司							无锡市	B25J19/00(2006.01)I
1618	2013	昆明市	发明公布	昆明昆船物流信息产业有限公司							昆明市	B65G1/04(2006.01)I
1619	2013	上海市	实用新型	上海精星仓储设备工程有限公司							上海市	B65G13/00(2006.01)I
1620	2013	厦门市	实用新型	福建中烟工业有限责任公司							厦门市	A24C5/39(2006.01)I
1621	2013	北京市	实用新型	北京汽车股份有限公司							北京市	B60J3/00(2006.01)I
1622	2013	重庆市	实用新型	重庆帝瀚动力机械有限公司							重庆市	B65G43/00(2006.01)I
1623	2013	武汉市	发明公布	云梦县德邦实业有限责任公司							武汉市	D21H27/32(2006.01)I;D21H19/16(2006.01)I;B32B29/00(2006.01)I
1624	2013	长沙市	实用新型	中联重科股份有限公司							长沙市	B65G47/52(2006.01)I
1625	2013	长沙市	发明授权	中联重科股份有限公司							长沙市	B65G47/52(2006.01)I
1626	2013	杭州市	发明授权	浙江联池水务设备有限公司							杭州市	B01D21/02(2006.01)I
1627	2013	宁波市	实用新型	宁波立芯射频股份有限公司							宁波市	G06K19/077(2006.01)I
1628	2013	银川市	发明授权	宁夏巨能机器人系统有限公司							银川市	B65G13/071(2006.01)I
1629	2013	宁波市	实用新型	余姚市新竹智控技术有限公司							宁波市	G01G1/18(2006.01)I
1630	2013	武汉市	发明公布	武汉汉光钢品建设工程有限公司							武汉市	B23K9/18(2006.01)I
1631	2013	无锡市	发明公布	爱马特（江苏）自动化有限公司							无锡市	B25J19/00(2006.01)I
1632	2013	青岛市	发明授权	青岛海尔滚筒洗衣机有限公司							青岛市	D06F58/28(2006.01)I
1633	2013	长沙市	发明公布	中联重科股份有限公司							长沙市	B65G47/52(2006.01)I
1634	2013	武汉市	实用新型	武汉汉光钢品建设工程有限公司							武汉市	B23K9/18(2006.01)I
1635	2013	南京市	发明授权	南车南京浦镇车辆有限公司							南京市	G01M17/08(2006.01)I
1636	2013	惠州市	实用新型	惠州市三协精密有限公司							惠州市	B08B11/04(2006.01)I;B08B5/02(2006.01)I;B08B15/04(2006.01)I
1637	2013	上海市	实用新型	天永机械电子（上海）有限公司							上海市	B65G47/52(2006.01)I;B65G13/02(2006.01)I;B65G41/02(2006.01)I;B65G37/00(2006.01)I
1638	2013	泉州市	实用新型	泉州金山石材工具科技有限公司							泉州市	B24B45/00(2006.01)I
1639	2013	郑州市	发明授权	郑州金特物流自动化系统有限公司							郑州市	B65G47/34(2006.01)I;B65G43/08(2006.01)I
1640	2013	郑州市	发明公布	郑州金特物流自动化系统有限公司							郑州市	B65G47/34(2006.01)I;B65G43/08(2006.01)I
1641	2013	上海市	发明公布	上海宝羽自动化系统设备有限公司	孙炳洙						上海市	B65G47/34(2006.01)I
1642	2013	济南市	实用新型	山东兰剑物流科技股份有限公司							济南市	B65G47/31(2006.01)I;B65G43/08(2006.01)I
1643	2013	重庆市	发明公布	中冶赛迪工程技术股份有限公司							重庆市	G06Q10/04(2012.01)I
1644	2013	济南市	实用新型	山东兰剑物流科技股份有限公司							济南市	B65D85/20(2006.01)I;B65D61/00(2006.01)I
1645	2013	昆明市	发明授权	云南众诚士德柔性自动化设备有限公司							昆明市	B65G61/00(2006.01)I;B65G59/02(2006.01)I;B65G47/248(2006.01)I
1646	2013	上海市	发明授权	上海宝羽自动化系统设备有限公司	孙炳洙						上海市	B65G47/34(2006.01)I
1647	2013	上海市	实用新型	中国建筑第八工程局有限公司							上海市	H01Q1/36(2006.01)I;H01Q1/22(2006.01)I
1648	2013	重庆市	发明授权	中冶赛迪工程技术股份有限公司							重庆市	G06Q10/04(2012.01)I
1649	2013	南宁市	发明授权	广西曼彻彼斯自动化设备有限公司							南宁市	G05D1/02(2006.01)I;H04L29/06(2006.01)I
1650	2013	郑州市	发明授权	郑州金特物流自动化系统有限公司							郑州市	B65G47/16(2006.01)I;B65G47/52(2006.01)I
1651	2013	郑州市	发明公布	郑州金特物流自动化系统有限公司							郑州市	B65G47/16(2006.01)I;B65G47/52(2006.01)I
1652	2013	金华市	发明授权	金华市高就机电设备有限公司							金华市	A47L1/05(2006.01)I;A47L7/00(2006.01)I;A47L11/29(2006.01)I;A47L11/40(2006.01)I;B01D45/14(2006.01)I
1653	2013	南宁市	实用新型	广西曼彻彼斯自动化设备有限公司							南宁市	G05D1/02(2006.01)I;H04L29/06(2006.01)I
1654	2013	深圳市	实用新型	深圳市库马克新技术股份有限公司							深圳市	H02M1/00(2007.01)I;H05K7/20(2006.01)I
1655	2013	济南市	实用新型	山东兰剑物流科技股份有限公司							济南市	B65G57/03(2006.01)I;B65G57/20(2006.01)I;B65G59/02(2006.01)I;B65G61/00(2006.01)I;B66F7/02(2006.01)I
1656	2013	济南市	发明公布	山东兰剑物流科技股份有限公司							济南市	B65G59/06(2006.01)I;B65G47/88(2006.01)I
1657	2013	青岛市	实用新型	青岛德固特节能装备股份有限公司							青岛市	F22B1/18(2006.01)I
1658	2013	青岛市	发明授权	青岛德固特节能装备股份有限公司							青岛市	F22B1/18(2006.01)I
1659	2013	昆明市	发明公布	云南众诚士德柔性自动化设备有限公司							昆明市	B65G61/00(2006.01)I;B65G59/02(2006.01)I;B65G47/248(2006.01)I
1660	2013	南宁市	实用新型	广西曼彻彼斯自动化设备有限公司							南宁市	E01B25/00(2006.01)I;B65G35/00(2006.01)I
1661	2013	济南市	实用新型	山东兰剑物流科技股份有限公司							济南市	B65G1/12(2006.01)I
1662	2013	北京市	发明公布	北京七星华创电子股份有限公司							北京市	B66B11/04(2006.01)I
1663	2013	济南市	发明授权	山东兰剑物流科技股份有限公司							济南市	B65G47/24(2006.01)I;B65G47/26(2006.01)I;B65G57/03(2006.01)I;B65G57/22(2006.01)I
1664	2013	东莞市	发明授权	东莞市中镓半导体科技有限公司	北京大学						东莞市	C30B25/14(2006.01)I;C30B29/40(2006.01)I
1665	2013	北京市	实用新型	北京汇冠新技术股份有限公司							北京市	G06F3/041(2006.01)I
1666	2013	济南市	发明授权	山东兰剑物流科技股份有限公司							济南市	B65G59/06(2006.01)I;B65G47/88(2006.01)I
1667	2013	济南市	发明公布	山东兰剑物流科技股份有限公司							济南市	B65G47/24(2006.01)I;B65G47/26(2006.01)I;B65G57/03(2006.01)I;B65G57/22(2006.01)I
1668	2013	金华市	发明授权	金华市高就机电设备有限公司							金华市	A47L1/05(2006.01)I;A47L7/00(2006.01)I;A47L11/29(2006.01)I;A47L11/40(2006.01)I;B01D45/16(2006.01)I
1669	2013	广州市	实用新型	广州市嘉诚国际物流股份有限公司							广州市	G06Q10/08(2012.01)I;G06Q50/28(2012.01)I;G06K17/00(2006.01)I
1670	2013	无锡市	发明授权	天奇自动化工程股份有限公司							无锡市	B65G13/12(2006.01)I;B65G41/00(2006.01)I
1671	2013	无锡市	发明公布	天奇自动化工程股份有限公司							无锡市	B65G13/12(2006.01)I;B65G41/00(2006.01)I
1672	2013	东莞市	发明公布	东莞市中镓半导体科技有限公司	北京大学						东莞市	C30B25/14(2006.01)I;C30B29/40(2006.01)I
1673	2013	黄石市	实用新型	湖北三丰智能输送装备股份有限公司							黄石市	B65G35/00(2006.01)I;B61C3/00(2006.01)I;B60L5/38(2006.01)I
1674	2013	北京市	发明公布	北京七星华创电子股份有限公司							北京市	B65G29/02(2006.01)I;B65G43/00(2006.01)I
1675	2013	郑州市	实用新型	河南森源鸿马电动汽车有限公司							郑州市	B60K1/04(2006.01)I;B60K17/04(2006.01)I;B62D37/02(2006.01)I;G09F21/04(2006.01)I
1676	2013	绵阳市	实用新型	四川长虹电器股份有限公司							绵阳市	B65D85/48(2006.01)I;B65D81/05(2006.01)I
1677	2013	北京市	发明授权	北京七星华创电子股份有限公司							北京市	B66B11/04(2006.01)I
1678	2013	淄博市	实用新型	山东新华医疗器械股份有限公司							淄博市	B65G37/00(2006.01)I
1679	2013	南宁市	发明公布	广西曼彻彼斯自动化设备有限公司							南宁市	G05D1/02(2006.01)I;H04L29/06(2006.01)I
1680	2013	北京市	发明授权	北京七星华创电子股份有限公司							北京市	B65G29/02(2006.01)I;B65G43/00(2006.01)I
1681	2013	成都市	实用新型	四川新力光源股份有限公司							成都市	F21V17/10(2006.01)I;F21Y101/02(2006.01)N
1682	2013	无锡市	实用新型	无锡恺易物联网科技发展有限公司							无锡市	G06Q10/08(2012.01)I;G06Q50/28(2012.01)I
1683	2013	无锡市	实用新型	天奇自动化工程股份有限公司							无锡市	B65G13/12(2006.01)I;B65G41/00(2006.01)I
1684	2013	东莞市	实用新型	东莞市亚美精密机械配件有限公司							东莞市	B01D35/027(2006.01)I;B01D33/15(2006.01)I;B01D33/44(2006.01)I;B01D33/50(2006.01)I
1685	2013	青岛市	发明公布	青岛德固特节能装备股份有限公司							青岛市	F22B1/18(2006.01)I
1686	2013	苏州市	实用新型	江苏飞力达国际物流股份有限公司							苏州市	A45C11/00(2006.01)I
1687	2013	杭州市	发明公布	杭州电子科技大学	杭州美思特电子科技有限公司						杭州市	G06K19/077(2006.01)I;G06K19/02(2006.01)I
1688	2013	杭州市	实用新型	杭州电子科技大学	杭州美思特电子科技有限公司						杭州市	G06K19/02(2006.01)I
1689	2013	杭州市	发明授权	杭州电子科技大学	杭州美思特电子科技有限公司						杭州市	G06K19/077(2006.01)I;G06K19/02(2006.01)I
1690	2013	十堰市	实用新型	十堰博硕汽车零部件有限公司							十堰市	B65D61/00(2006.01)I
1691	2013	绵阳市	实用新型	四川九洲电器集团有限责任公司							绵阳市	G07C9/00(2006.01)I
1692	2013	杭州市	实用新型	杭州厚通网络科技有限公司							杭州市	B07C3/00(2006.01)I
1693	2013	上海市	实用新型	上海力卡塑料托盘制造有限公司							上海市	B65D19/38(2006.01)I;B32B1/00(2006.01)I;B32B27/32(2006.01)I
1694	2013	杭州市	发明授权	浙江菜鸟供应链管理有限公司							杭州市	G06Q10/08(2012.01)I;G06Q50/28(2012.01)I
1695	2013	北京市	发明公布	五洲在线电子商务(北京)有限公司							北京市	G06Q10/08(2012.01)I;G06Q50/28(2012.01)I
1696	2013	深圳市	外观设计	航天科技通信电子技术（深圳）有限公司							深圳市	14-02
1697	2013	深圳市	实用新型	深圳市骄冠科技实业有限公司							深圳市	B41J2/32(2006.01)I;B41J29/38(2006.01)I;G06K1/12(2006.01)I
1698	2013	盐城市	实用新型	江苏中恒宠物用品股份有限公司							盐城市	A01K5/00(2006.01)I
1699	2013	杭州市	实用新型	浙江中烟工业有限责任公司							杭州市	G06Q10/08(2012.01)I;G06Q50/28(2012.01)I;G06K17/00(2006.01)I
1700	2013	广州市	实用新型	广州华迅网络科技有限公司							广州市	G06Q10/08(2012.01)I;G06Q50/28(2012.01)I;G06K17/00(2006.01)I
1701	2013	北京市	实用新型	北京似通一达仓储有限公司							北京市	G06Q10/08(2012.01)I;G06Q50/28(2012.01)I
1702	2013	苏州市	外观设计	苏州同大机械有限公司							苏州市	09-08
1703	2013	苏州市	外观设计	张家港市同大机械有限公司							苏州市	09-08
1704	2013	北京市	发明授权	中科富创（北京）科技有限公司							北京市	G07C11/00(2006.01)I
1705	2013	北京市	发明公布	中科富创（北京）科技有限公司							北京市	G07C11/00(2006.01)I
1706	2013	深圳市	发明授权	深圳市美盈森环保科技股份有限公司							深圳市	B65D85/30(2006.01)I;B65D81/05(2006.01)I;B65D6/24(2006.01)I
1707	2013	盐城市	实用新型	江苏中恒宠物用品股份有限公司							盐城市	A01K7/00(2006.01)I;A01K39/02(2006.01)I
1708	2013	深圳市	发明公布	深圳市美盈森环保科技股份有限公司							深圳市	B65D85/30(2006.01)I;B65D81/05(2006.01)I;B65D6/24(2006.01)I
1709	2013	昆明市	实用新型	昆明欧迈科技有限公司							昆明市	B65G1/137(2006.01)I
1710	2013	温州市	实用新型	育才控股集团有限公司							温州市	A47B39/00(2006.01)I;A47C4/02(2006.01)I;A47C5/12(2006.01)I
1711	2013	深圳市	实用新型	顺丰速运（集团）有限公司							深圳市	B07C5/00(2006.01)I
1712	2013	马鞍山市	发明授权	马钢（集团）控股有限公司	马鞍山钢铁股份有限公司						马鞍山市	B61B1/00(2006.01)I;B61L27/00(2006.01)I
1713	2013	马鞍山市	发明公布	马钢（集团）控股有限公司	马鞍山钢铁股份有限公司						马鞍山市	B61B1/00(2006.01)I;B61L27/00(2006.01)I
1714	2013	昆明市	实用新型	昆明欧迈科技有限公司							昆明市	B65G1/137(2006.01)I
1715	2013	深圳市	发明授权	深圳市华傲数据技术有限公司							深圳市	G06Q10/08(2012.01)I;G06Q50/28(2012.01)I;G06Q30/00(2012.01)I
1716	2013	深圳市	发明公布	深圳市华傲数据技术有限公司							深圳市	G06Q10/08(2012.01)I;G06Q50/28(2012.01)I;G06Q30/00(2012.01)I
1717	2013	南宁市	发明公布	林兴志	广西卡西亚科技有限公司						南宁市	G08B21/00(2006.01)I;G08B25/00(2006.01)I;H04W4/12(2009.01)I
1718	2013	杭州市	外观设计	杭州弛达信息科技股份有限公司							杭州市	20-01
1719	2013	南昌市	外观设计	江西格林美资源循环有限公司							南昌市	09-08
1720	2013	南昌市	外观设计	江西格林美资源循环有限公司							南昌市	09-08
1721	2013	南昌市	外观设计	江西格林美资源循环有限公司							南昌市	09-08
1722	2013	北京市	发明公布	国家电网公司	国网安徽省电力公司合肥供电公司						北京市	G06Q10/08(2012.01)I;G06Q50/28(2012.01)I;G06K7/00(2006.01)I
1723	2013	北京市	发明授权	国家电网公司	国网安徽省电力公司合肥供电公司						北京市	G06Q10/08(2012.01)I;G06Q50/28(2012.01)I;G06K7/00(2006.01)I
1724	2013	深圳市	外观设计	深圳市格林美高新技术股份有限公司							深圳市	09-08
1725	2013	深圳市	外观设计	深圳市格林美高新技术股份有限公司							深圳市	09-08
1726	2013	东莞市	发明公布	东莞市伟创东洋自动化设备有限公司	深圳市伟创自动化设备有限公司						东莞市	B66B11/02(2006.01)I;B66B7/00(2006.01)I
1727	2013	东莞市	发明授权	东莞市伟创东洋自动化设备有限公司	深圳市伟创自动化设备有限公司						东莞市	B66B11/02(2006.01)I;B66B7/00(2006.01)I
1728	2013	济南市	发明公布	山东兰剑物流科技股份有限公司							济南市	B65G1/04(2006.01)I;B65G35/00(2006.01)I
1729	2013	济南市	发明授权	山东兰剑物流科技股份有限公司							济南市	B65G1/04(2006.01)I;B65G35/00(2006.01)I
1730	2013	广州市	实用新型	广州龙媒计算机科技有限公司							广州市	G06Q10/08(2012.01)I;G06Q50/28(2012.01)I
1731	2013	盐城市	实用新型	江苏中恒宠物用品股份有限公司							盐城市	A01K23/00(2006.01)I
1732	2013	杭州市	发明公布	浙江中烟工业有限责任公司							杭州市	G06Q10/08(2012.01)I;G06K17/00(2006.01)I
1733	2013	杭州市	实用新型	浙江中烟工业有限责任公司							杭州市	G06Q10/08(2012.01)I;G06Q50/28(2012.01)I;G06K17/00(2006.01)I
1734	2013	杭州市	发明授权	浙江中烟工业有限责任公司							杭州市	G06Q10/08(2012.01)I;G06K17/00(2006.01)I
1735	2013	济南市	实用新型	山东高速物流集团有限公司							济南市	B65D88/12(2006.01)I;B65D90/00(2006.01)I;B65D21/032(2006.01)I
1736	2013	福州市	实用新型	昇兴集团股份有限公司							福州市	B65D8/12(2006.01)I;B65D6/38(2006.01)I
1737	2013	上海市	实用新型	上海德尔福汽车空调系统有限公司							上海市	B62B3/02(2006.01)I
1738	2013	深圳市	实用新型	顺丰速运（集团）有限公司							深圳市	B41J3/44(2006.01)I;B41J2/01(2006.01)I
1739	2013	合肥市	外观设计	合肥搬易通科技发展有限公司							合肥市	12-05
1740	2013	温州市	实用新型	育才控股集团有限公司							温州市	A47B97/04(2006.01)I
1741	2013	合肥市	实用新型	合肥安得物流有限公司							合肥市	B62B3/00(2006.01)I;B62B5/06(2006.01)I
1742	2013	宁波市	实用新型	宁波金洋化工物流有限公司							宁波市	B65D81/02(2006.01)I;B65D21/028(2006.01)I
1743	2013	玉溪市	实用新型	红塔烟草（集团）有限责任公司							玉溪市	B65D6/24(2006.01)I;B65D25/20(2006.01)I;B65D25/00(2006.01)I
1744	2013	北京市	发明公布	中国石化化工销售有限公司							北京市	G06Q10/08(2012.01)I;G06Q50/28(2012.01)I
1745	2013	北京市	发明授权	中国石化化工销售有限公司							北京市	G06Q10/08(2012.01)I;G06Q50/28(2012.01)I
1746	2013	天津市	实用新型	天津瀛德科技有限公司							天津市	B65D25/24(2006.01)I
1747	2013	天津市	实用新型	天津瀛德科技有限公司							天津市	B65D81/38(2006.01)I;B65D90/00(2006.01)I;B65D90/12(2006.01)I
1748	2013	无锡市	发明授权	感知技术无锡有限公司							无锡市	G06Q10/08(2012.01)I;G06Q50/28(2012.01)I;G06K17/00(2006.01)I
1749	2013	无锡市	发明公布	感知技术无锡有限公司							无锡市	G06Q10/08(2012.01)I;G06Q50/28(2012.01)I;G06K17/00(2006.01)I
1750	2013	广州市	实用新型	广州旭辰金属制品有限公司							广州市	B62B3/00(2006.01)I
1751	2013	广州市	实用新型	广州旭辰金属制品有限公司							广州市	B62B3/02(2006.01)I
1752	2013	合肥市	发明公布	合肥工大高科信息科技股份有限公司							合肥市	G06Q10/08(2012.01)I;G06Q50/28(2012.01)I
1753	2013	合肥市	发明授权	合肥工大高科信息科技股份有限公司							合肥市	G06Q10/08(2012.01)I;G06Q50/28(2012.01)I
1754	2013	合肥市	实用新型	合肥安得物流有限公司							合肥市	B62B3/02(2006.01)I
1755	2013	南宁市	实用新型	广西曼彻彼斯自动化设备有限公司							南宁市	B65D25/02(2006.01)I;B65D25/14(2006.01)I;B65D53/02(2006.01)I;B65D55/14(2006.01)I;B65D51/24(2006.01)I
1756	2013	南通市	实用新型	南通中集特种运输设备制造有限公司	中国国际海运集装箱（集团）股份有限公司	中集集团集装箱控股有限公司					南通市	B65D21/028(2006.01)I;B65D19/22(2006.01)I
1757	2013	上海市	实用新型	上海永合企业发展有限公司							上海市	B29C31/02(2006.01)I
1758	2013	重庆市	实用新型	重庆布鲁杰科技有限公司							重庆市	G06Q10/08(2012.01)I;G06Q50/28(2012.01)I;G05B19/418(2006.01)I;G08C17/02(2006.01)I
1759	2013	合肥市	发明公布	合肥工大高科信息科技股份有限公司							合肥市	G06Q10/04(2012.01)I;G06Q10/08(2012.01)I;G06Q50/28(2012.01)I
1760	2013	合肥市	发明授权	合肥工大高科信息科技股份有限公司							合肥市	G06Q10/04(2012.01)I;G06Q10/08(2012.01)I;G06Q50/28(2012.01)I
1761	2013	广州市	外观设计	广州电力机车有限公司							广州市	09-03
1762	2013	天津市	实用新型	天津瀛德科技有限公司							天津市	B65D81/18(2006.01)I;B65D21/028(2006.01)I
1763	2013	镇江市	发明公布	惠龙港国际钢铁物流股份有限公司	镇江惠龙长江港务有限公司						镇江市	G06Q10/04(2012.01)I;G06Q10/08(2012.01)I;G06Q50/28(2012.01)I
1764	2013	镇江市	发明授权	惠龙港国际钢铁物流股份有限公司	镇江惠龙长江港务有限公司						镇江市	G06F17/10(2006.01)I;G06F19/28(2011.01)I
1765	2013	镇江市	实用新型	江苏奇一科技有限公司							镇江市	B27D1/00(2006.01)I;B32B9/04(2006.01)I;B65D90/00(2006.01)I
1766	2013	上海市	实用新型	上海基澎机械科技有限公司							上海市	B66F9/18(2006.01)I
1767	2013	绵阳市	实用新型	四川长虹电器股份有限公司							绵阳市	F16M13/02(2006.01)I
1768	2013	合肥市	发明授权	合肥工大高科信息科技股份有限公司							合肥市	G06Q10/08(2012.01)I;G06Q50/28(2012.01)I
1769	2013	合肥市	发明公布	合肥工大高科信息科技股份有限公司							合肥市	G06Q10/08(2012.01)I;G06Q50/28(2012.01)I
1770	2013	北京市	实用新型	国家电网公司	天津市电力公司						北京市	B65G1/02(2006.01)I
1771	2013	厦门市	发明授权	厦门烟草工业有限责任公司							厦门市	B65G1/137(2006.01)I;B65G1/04(2006.01)I
1772	2013	厦门市	发明公布	厦门烟草工业有限责任公司							厦门市	B65G1/137(2006.01)I;B65G1/04(2006.01)I
1773	2013	广州市	实用新型	广州旭辰金属制品有限公司							广州市	B62B3/02(2006.01)I;B62B3/16(2006.01)I
1774	2013	宁波市	实用新型	宁波金洋化工物流有限公司							宁波市	B65D88/12(2006.01)I;B65D90/02(2006.01)I
1775	2013	上海市	实用新型	上海荣阳实业发展有限公司							上海市	G09F3/02(2006.01)I
1776	2013	天津市	实用新型	天津瀛德科技有限公司							天津市	B65D25/24(2006.01)I;B65D81/38(2006.01)I
1777	2013	杭州市	实用新型	浙江吉利控股集团有限公司	湖南吉利汽车部件有限公司						杭州市	B65D6/18(2006.01)I;B65D21/036(2006.01)I
1778	2013	宁波市	实用新型	宁波金洋化工物流有限公司							宁波市	G06Q10/08(2012.01)I;G06Q50/28(2012.01)I
1779	2013	烟台市	实用新型	威海胶东国际集装箱海运有限公司							烟台市	B65D90/00(2006.01)I;B65D90/48(2006.01)I
1780	2013	深圳市	实用新型	中国国际海运集装箱（集团）股份有限公司	深圳中集智能科技有限公司						深圳市	H04L29/08(2006.01)I;G06Q50/28(2012.01)I
1781	2013	南昌市	实用新型	江西江铃汽车集团改装车有限公司							南昌市	B60P3/20(2006.01)I
1782	2013	石家庄市	实用新型	石家庄国祥运输设备有限公司							石家庄市	B65D6/24(2006.01)I;B65D25/10(2006.01)I;B65D21/032(2006.01)I
1783	2013	北京市	外观设计	北京京东世纪贸易有限公司							北京市	09-05
1784	2013	杭州市	实用新型	浙江网仓科技有限公司							杭州市	B65D88/02(2006.01)I;B65D90/48(2006.01)I
1785	2013	镇江市	发明公布	惠龙港国际钢铁物流股份有限公司	镇江惠龙长江港务有限公司						镇江市	G06Q10/08(2012.01)I;G06Q50/28(2012.01)I
1786	2013	镇江市	发明授权	惠龙港国际钢铁物流股份有限公司	镇江惠龙长江港务有限公司						镇江市	G06Q10/08(2012.01)I;G06Q50/28(2012.01)I
1787	2013	北京市	外观设计	北京易通安达包装技术有限公司							北京市	09-03
1788	2013	金华市	实用新型	浙江中信厨具有限公司							金华市	A47J27/00(2006.01)I;A47J27/04(2006.01)I;A47J45/07(2006.01)I;A47J36/00(2006.01)I
1789	2013	青岛市	实用新型	青岛苏禾国际贸易有限公司							青岛市	B65D81/05(2006.01)I;B65D85/62(2006.01)I
1790	2013	株洲市	实用新型	株洲南方宇航电动车辆制造有限公司							株洲市	G09F21/04(2006.01)I
1791	2013	广州市	实用新型	广州市嘉诚国际物流股份有限公司							广州市	B65D6/16(2006.01)I;B65D25/00(2006.01)I;G06K19/07(2006.01)I
1792	2013	镇江市	发明授权	惠龙易通国际物流股份有限公司	镇江惠龙长江港务有限公司						镇江市	G06F17/00(2006.01)I
1793	2013	漳州市	实用新型	漳州市天利达计时有限公司							漳州市	A01K5/01(2006.01)I;A01K7/00(2006.01)I;A01K39/04(2006.01)I
1794	2013	淮北市	实用新型	安徽理士电源技术有限公司							淮北市	B65D6/08(2006.01)I;B65D25/24(2006.01)I;B65D85/88(2006.01)I
1795	2013	镇江市	发明公布	惠龙港国际钢铁物流股份有限公司							镇江市	G06Q10/08(2012.01)I;G06Q50/28(2012.01)I;G06Q20/08(2012.01)I
1796	2013	深圳市	实用新型	中国国际海运集装箱（集团）股份有限公司	深圳中集智能科技有限公司						深圳市	G06Q10/08(2012.01)I;G06Q50/28(2012.01)I
1797	2013	乐山市	发明公布	四川宏普微波科技有限公司							乐山市	A24B5/16(2006.01)I
1798	2013	武汉市	实用新型	东风汽车公司							武汉市	B60J5/04(2006.01)I;E06B5/10(2006.01)I
1799	2013	南通市	实用新型	南通烟滤嘴有限责任公司	昆明昆船物流信息产业有限公司						南通市	B65G47/57(2006.01)I
1800	2013	杭州市	实用新型	浙江中烟工业有限责任公司							杭州市	G06Q10/08(2012.01)I;G06Q50/28(2012.01)I;G06K17/00(2006.01)I;B66F9/06(2006.01)I
1801	2013	杭州市	实用新型	浙江中烟工业有限责任公司							杭州市	G06Q10/08(2012.01)I;G06Q50/28(2012.01)I;G06K17/00(2006.01)I
1802	2013	淄博市	发明公布	山东亿恺仓储工程有限公司							淄博市	B65G67/04(2006.01)I
1803	2013	淄博市	发明授权	山东亿恺仓储工程有限公司							淄博市	B65G67/04(2006.01)I
1804	2013	深圳市	实用新型	深圳市成为信息技术有限公司							深圳市	G06K17/00(2006.01)I
1805	2013	芜湖市	发明授权	安徽精诚铜业股份有限公司							芜湖市	B25H3/00(2006.01)I
1806	2013	芜湖市	发明公布	安徽精诚铜业股份有限公司							芜湖市	B25H3/00(2006.01)I
1807	2013	厦门市	实用新型	厦门旺墩冷冻仓储有限公司							厦门市	A01K63/00(2006.01)I
1808	2013	上海市	实用新型	上海基澎机械科技有限公司							上海市	B66F9/22(2006.01)I;B66F9/075(2006.01)I;B60G17/00(2006.01)I
1809	2013	青岛市	实用新型	青岛恒佳塑业有限公司							青岛市	F16L9/00(2006.01)I;F16L11/00(2006.01)I
1810	2013	上海市	实用新型	上海基澎机械科技有限公司							上海市	B66F9/06(2006.01)I;B66F9/075(2006.01)I;B66F9/08(2006.01)I
1811	2013	苏州市	实用新型	苏州得尔达国际物流有限公司							苏州市	B65G1/137(2006.01)I
1812	2013	天津市	实用新型	天津安联程通信息技术有限公司	陈兴元	上海哲山电子科技有限公司	包胜杰				天津市	H04M1/725(2006.01)I;G06K17/00(2006.01)I
1813	2013	广州市	实用新型	广州电力机车有限公司							广州市	B65D21/032(2006.01)I
1814	2013	济南市	发明公布	山东兰剑物流科技股份有限公司							济南市	B65G1/04(2006.01)I
1815	2013	济南市	发明授权	山东兰剑物流科技股份有限公司							济南市	B65G1/04(2006.01)I
1816	2013	嘉兴市	实用新型	嘉兴市捷豪清洁用品有限公司							嘉兴市	A47L13/20(2006.01)I
1817	2013	石家庄市	实用新型	石家庄国祥运输设备有限公司							石家庄市	B62B3/00(2006.01)I;B65D61/00(2006.01)I
1818	2013	北京市	实用新型	北京星达科技发展有限公司	北京卫星制造厂						北京市	B66F9/24(2006.01)I
1819	2013	济南市	实用新型	山东兰剑物流科技股份有限公司							济南市	B65G1/137(2006.01)I
1820	2013	上海市	实用新型	中国海诚工程科技股份有限公司							上海市	E04B1/92(2006.01)I;E04B2/00(2006.01)I
1821	2013	无锡市	外观设计	江苏思瑞德物联科技有限公司							无锡市	06-07;14-03
1822	2013	武汉市	外观设计	武汉开明高新科技有限公司							武汉市	12-02
1823	2013	玉溪市	发明公布	红塔烟草（集团）有限责任公司							玉溪市	B65B57/04(2006.01)I
1824	2013	玉溪市	发明授权	红塔烟草（集团）有限责任公司							玉溪市	B65B57/04(2006.01)I
1825	2013	南通市	发明公布	南通烟滤嘴有限责任公司							南通市	B66C19/00(2006.01)I;B65G47/91(2006.01)I
1826	2013	上海市	外观设计	上海林春万向轮制造有限公司							上海市	12-16
1827	2013	深圳市	发明授权	深圳中集智能科技有限公司							深圳市	G06Q10/08(2012.01)I;G06Q10/06(2012.01)I;G06Q30/00(2012.01)I
1828	2013	南通市	发明授权	南通烟滤嘴有限责任公司	昆明昆船物流信息产业有限公司						南通市	B66C19/00(2006.01)I;B65G47/91(2006.01)I
1829	2013	南通市	实用新型	南通烟滤嘴有限责任公司	昆明昆船物流信息产业有限公司						南通市	B66C19/00(2006.01)I;B65G47/91(2006.01)I
1830	2013	苏州市	发明授权	苏州博实机器人技术有限公司							苏州市	G09B25/02(2006.01)I
1831	2013	苏州市	发明公布	苏州博实机器人技术有限公司							苏州市	G09B25/02(2006.01)I
1832	2013	武汉市	实用新型	东风本田汽车有限公司							武汉市	B66C19/00(2006.01)I;B66C11/10(2006.01)I;B66C1/10(2006.01)I;B62D65/18(2006.01)I
1833	2013	佛山市	实用新型	佛山市明睿达科技有限公司							佛山市	G06Q10/08(2012.01)I;G06Q50/28(2012.01)I
1834	2013	北京市	实用新型	北京首钢国际工程技术有限公司							北京市	B60P1/04(2006.01)I;B60P1/16(2006.01)I;B60P3/00(2006.01)I
1835	2013	汉中市	实用新型	陕西飞机工业(集团)有限公司							汉中市	B66F7/06(2006.01)I
1836	2013	成都市	实用新型	海天水务集团股份公司							成都市	C02F9/14(2006.01)I;C02F103/16(2006.01)N
1837	2013	济南市	实用新型	山东兰剑物流科技股份有限公司							济南市	B65D85/30(2006.01)I;B65D21/032(2006.01)I;B65D77/26(2006.01)I
1838	2013	深圳市	发明公布	金蝶软件（中国）有限公司							深圳市	G06F17/30(2006.01)I;G06Q10/08(2012.01)I;G06Q50/28(2012.01)I
1839	2014	武汉市	实用新型	湖北北新建材有限公司	北新集团建材股份有限公司						武汉市	B65D71/04(2006.01)I
1840	2014	广州市	实用新型	广东信源物流设备有限公司							广州市	B62D33/00(2006.01)I
1841	2014	广州市	实用新型	广州市嘉诚国际物流股份有限公司							广州市	B65D19/38(2006.01)I;B65D19/44(2006.01)I
1842	2014	上海市	实用新型	上海前山管道技术有限公司							上海市	B65G35/00(2006.01)I;B65G47/52(2006.01)I
1843	2014	天津市	实用新型	天津瀛德科技有限公司							天津市	B65D81/18(2006.01)I;B65D25/00(2006.01)I
1844	2014	台州市	发明授权	浙江健龙卫浴有限公司							台州市	A47K3/28(2006.01)I
1845	2014	台州市	发明公布	浙江健龙卫浴有限公司							台州市	A47K3/28(2006.01)I
1846	2014	台州市	实用新型	浙江健龙卫浴有限公司							台州市	A47K3/28(2006.01)I
1847	2014	北京市	发明公布	北京京东尚科信息技术有限公司	北京京东世纪贸易有限公司						北京市	G06Q10/08(2012.01)I;G06Q50/28(2012.01)I;H04L29/08(2006.01)I
1848	2014	北京市	发明授权	北京京东尚科信息技术有限公司	北京京东世纪贸易有限公司						北京市	G06F19/00(2011.01)I;G06Q10/08(2012.01)I;G06Q50/28(2012.01)I;H04L29/08(2006.01)I
1849	2014	郑州市	实用新型	中国烟草总公司郑州烟草研究院	河南中烟工业有限责任公司						郑州市	B60P3/00(2006.01)I;B62D33/04(2006.01)I
1850	2014	上海市	发明公布	上海腾锦智能科技有限公司							上海市	B65G35/00(2006.01)I;B65G47/52(2006.01)I;B65G43/00(2006.01)I
1851	2014	上海市	发明授权	上海腾锦智能科技有限公司							上海市	B65G35/00(2006.01)I;B65G47/52(2006.01)I;B65G43/00(2006.01)I
1852	2014	广州市	实用新型	广州市嘉诚国际物流股份有限公司							广州市	G05B19/418(2006.01)I
1853	2014	昆明市	发明公布	云南工程农业科技示范园有限公司							昆明市	A23B7/144(2006.01)I;A23B7/148(2006.01)I;A23B7/04(2006.01)I
1854	2014	昆明市	发明授权	云南工程农业科技示范园有限公司							昆明市	A23B7/144(2006.01)I;A23B7/148(2006.01)I;A23B7/04(2006.01)I
1855	2014	济南市	发明公布	济南优柏电子科技有限公司							济南市	G05D1/02(2006.01)I
1856	2014	济南市	发明授权	济南优柏电子科技有限公司							济南市	G05D1/02(2006.01)I
1857	2014	重庆市	实用新型	重庆恒聚物流股份有限公司							重庆市	B65D81/18(2006.01)I
1858	2014	深圳市	外观设计	深圳市平方科技发展有限公司							深圳市	10-05
1859	2014	湖州市	实用新型	浙江德马科技股份有限公司							湖州市	B65G47/52(2006.01)I
1860	2014	临沧市	实用新型	楚雄浩源建筑工程有限公司							临沧市	B65D19/18(2006.01)I;B65D6/08(2006.01)I;B65D6/18(2006.01)I;B65D6/34(2006.01)I
1861	2014	天津市	实用新型	天津钢铁集团有限公司							天津市	B65G47/18(2006.01)I
1862	2014	衢州市	实用新型	浙江环宇轴承有限公司							衢州市	B24B19/06(2006.01)I;B24B5/36(2006.01)I
1863	2014	聊城市	实用新型	山东天海科技股份有限公司							聊城市	G06Q10/08(2012.01)I;G06Q50/28(2012.01)I
1864	2014	长沙市	实用新型	晟通科技集团有限公司							长沙市	B65D19/22(2006.01)I;B65D19/38(2006.01)I
1865	2014	北京市	发明授权	中商商业发展规划院有限公司							北京市	G08G1/01(2006.01)I;G06Q10/04(2012.01)I;G06Q50/28(2012.01)I
1866	2014	北京市	发明公布	中商商业发展规划院有限公司							北京市	G08G1/01(2006.01)I;G06Q10/04(2012.01)I;G06Q50/28(2012.01)I
1867	2014	湖州市	实用新型	湖州上电科电器科学研究有限公司	上海电器科学研究所（集团）有限公司	上海赛晶机电设备工程有限公司	上电科湖州电器科学研究院				湖州市	B07C3/02(2006.01)I
1868	2014	北京市	发明公布	小米科技有限责任公司							北京市	G06F17/30(2006.01)I;G06Q10/08(2012.01)I;G06Q50/28(2012.01)I
1869	2014	北京市	发明授权	小米科技有限责任公司							北京市	G06F17/30(2006.01)I;G06Q10/08(2012.01)I;G06Q50/28(2012.01)I
1870	2014	深圳市	发明授权	深圳市银信网银科技有限公司							深圳市	G06F17/30(2006.01)I;G06Q10/08(2012.01)I;G06Q50/28(2012.01)I
1871	2014	深圳市	发明公布	深圳市银信网银科技有限公司							深圳市	G06Q10/08(2012.01)I;G06Q50/28(2012.01)I
1872	2014	济南市	发明公布	济钢集团有限公司							济南市	G05B19/418(2006.01)I;H04N7/18(2006.01)I
1873	2014	济南市	发明授权	济钢集团有限公司							济南市	G05B19/418(2006.01)I;H04N7/18(2006.01)I
1874	2014	上海市	实用新型	上海永乾机电有限公司							上海市	B65G37/00(2006.01)I
1875	2014	郑州市	实用新型	河南赫兹自控技术有限公司							郑州市	H04L29/08(2006.01)I;G07F17/10(2006.01)I
1876	2014	广州市	发明公布	广东宏景科技有限公司							广州市	G06K17/00(2006.01)I;G07C9/00(2006.01)I
1877	2014	成都市	发明授权	成都市晶林科技有限公司							成都市	G08B17/12(2006.01)I;G08B17/06(2006.01)I;G08B25/00(2006.01)I;H04N7/18(2006.01)I
1878	2014	深圳市	实用新型	深圳市元创兴科技有限公司							深圳市	G09B25/00(2006.01)I
1879	2014	成都市	发明公布	成都市晶林科技有限公司							成都市	G08B17/12(2006.01)I;G08B17/06(2006.01)I;G08B25/00(2006.01)I;H04N7/18(2006.01)I
1880	2014	北京市	实用新型	普天物流技术有限公司	凯斯博电梯有限公司						北京市	B65G47/52(2006.01)I
1881	2014	天津市	实用新型	睿杰尔沃（天津）科技有限公司							天津市	B65G41/00(2006.01)I
1882	2014	成都市	发明公布	四川烟草工业有限责任公司							成都市	G05B19/418(2006.01)I;G05B23/02(2006.01)I;G06Q10/08(2012.01)I;G06Q50/28(2012.01)I
1883	2014	成都市	发明授权	四川烟草工业有限责任公司							成都市	G05B19/418(2006.01)I;G05B23/02(2006.01)I;G06Q10/08(2012.01)I;G06Q50/28(2012.01)I
1884	2014	成都市	实用新型	成都勤智数码科技股份有限公司							成都市	G06Q10/08(2012.01)I;G06Q50/28(2012.01)I
1885	2014	广州市	实用新型	广州创和物流产业有限公司							广州市	B65D25/20(2006.01)I;B65D21/036(2006.01)I
1886	2014	湖州市	实用新型	湖州上电科电器科学研究有限公司	上海电器科学研究所（集团）有限公司	上海赛晶机电设备工程有限公司	上电科湖州电器科学研究院				湖州市	B65G57/00(2006.01)I;B65G1/04(2006.01)I
1887	2014	广州市	发明授权	广东宏景科技股份有限公司							广州市	G06K17/00(2006.01)I;G07C9/00(2006.01)I
1888	2014	广州市	发明授权	广州市暨嘉信息科技有限公司							广州市	E05B47/00(2006.01)I
1889	2014	广州市	发明公布	广州市暨嘉信息科技有限公司							广州市	E05B47/00(2006.01)I
1890	2014	广州市	发明授权	清远初曲智能科技有限公司							广州市	G06F17/00(2006.01)I;G06Q10/08(2012.01)I;G06Q10/04(2012.01)I;G06Q50/28(2012.01)I
1891	2014	无锡市	发明公布	江苏思瑞德物联科技有限公司							无锡市	E05B65/00(2006.01)I;E05B63/14(2006.01)I;E05B47/06(2006.01)I;E05B15/00(2006.01)I
1892	2014	无锡市	发明授权	江苏思瑞德物联科技有限公司							无锡市	E05B65/00(2006.01)I;E05B63/14(2006.01)I;E05B47/06(2006.01)I;E05B15/00(2006.01)I
1893	2014	成都市	发明公布	四川烟草工业有限责任公司							成都市	G06F17/50(2006.01)I;G06T17/00(2006.01)I
1894	2014	成都市	发明授权	四川烟草工业有限责任公司							成都市	G06F17/50(2006.01)I;G06T17/00(2006.01)I
1895	2014	广州市	实用新型	广东电网有限责任公司电力科学研究院	沈阳新松机器人自动化股份有限公司						广州市	G06K7/00(2006.01)I
1896	2014	广州市	实用新型	广东电网有限责任公司电力科学研究院	沈阳新松机器人自动化股份有限公司						广州市	G06K7/00(2006.01)I;B65G1/137(2006.01)I
1897	2014	无锡市	实用新型	江苏思瑞德物联科技有限公司							无锡市	E05B15/10(2006.01)I;E05B17/00(2006.01)I
1898	2014	淄博市	实用新型	山东泰宝防伪技术产品有限公司							淄博市	G09F3/02(2006.01)I;G06K19/06(2006.01)I
1899	2014	深圳市	实用新型	深圳市骄冠科技实业有限公司							深圳市	H01Q1/36(2006.01)I;H01Q21/00(2006.01)I;G06K19/077(2006.01)I
1900	2014	太原市	实用新型	山西东杰智能物流装备股份有限公司							太原市	B65G47/88(2006.01)I
1901	2014	南京市	实用新型	南京埃斯顿机器人工程有限公司							南京市	B25J9/08(2006.01)I;B25J17/02(2006.01)I
1902	2014	秦皇岛市	实用新型	凯斯曼秦皇岛汽车零部件制造有限公司							秦皇岛市	B65G47/244(2006.01)I
1903	2014	重庆市	发明公布	重庆大学	四川普什宁江机床有限公司						重庆市	G05B23/02(2006.01)I
1904	2014	重庆市	发明授权	重庆大学	四川普什宁江机床有限公司						重庆市	G05B23/02(2006.01)I
1905	2014	北京市	实用新型	北京航天万源科技公司	中国运载火箭技术研究院						北京市	B65G1/02(2006.01)I
1906	2014	杭州市	发明公布	杭州奥讯科技有限公司	浙江省烟草公司绍兴市公司						杭州市	G06Q10/08(2012.01)I;G06Q50/28(2012.01)I;G06K7/00(2006.01)I
1907	2014	杭州市	发明授权	杭州奥讯科技有限公司	浙江省烟草公司绍兴市公司						杭州市	G06F17/00(2006.01)I;G06Q10/08(2012.01)I;G06Q50/28(2012.01)I;G06K7/00(2006.01)I
1908	2014	南京市	实用新型	江苏美大电器有限公司							南京市	B65D81/133(2006.01)I
1909	2014	昆明市	实用新型	云南天创科技有限公司							昆明市	B65D19/26(2006.01)I
1910	2014	天津市	实用新型	天津瀛德科技有限公司							天津市	B65D81/18(2006.01)I;B65D81/38(2006.01)I;B65D21/032(2006.01)I
1911	2014	天津市	实用新型	天津瀛德科技有限公司							天津市	B65D25/04(2006.01)I
1912	2014	天津市	实用新型	天津瀛德科技有限公司							天津市	B65D81/38(2006.01)I;B65D81/18(2006.01)I;B65D25/02(2006.01)I;B65D43/16(2006.01)I
1913	2014	天津市	实用新型	天津瀛德科技有限公司							天津市	B65D81/38(2006.01)I;B65D25/02(2006.01)I;B65D90/00(2006.01)I
1914	2014	苏州市	实用新型	方盛车桥（苏州）有限公司							苏州市	B62B3/02(2006.01)I
1915	2014	武汉市	实用新型	武汉钢铁（集团）公司							武汉市	B21C47/24(2006.01)I
1916	2014	武汉市	实用新型	武汉钢铁（集团）公司							武汉市	B22D41/50(2006.01)I;B22D41/22(2006.01)I
1917	2014	宁波市	实用新型	宁波金洋化工物流有限公司							宁波市	B62B3/02(2006.01)I;B62B5/04(2006.01)I
1918	2014	天津市	发明授权	天津瀛德冷链技术有限公司							天津市	B65D90/00(2006.01)I
1919	2014	厦门市	发明授权	厦门优策信息科技有限公司							厦门市	G01B11/02(2006.01)I;G01B11/04(2006.01)I
1920	2014	上海市	外观设计	舒乐阿卡（上海）贸易有限公司							上海市	09-03
1921	2014	天津市	发明授权	天津瀛德冷链技术有限公司							天津市	B65D85/30(2006.01)I;B65D85/50(2006.01)I;B65D81/05(2006.01)I;B65D81/38(2006.01)I;B65D25/10(2006.01)I
1922	2014	上海市	外观设计	上海鼎望包装有限公司							上海市	09-99(9)
1923	2014	天津市	实用新型	睿杰尔沃（天津）科技有限公司							天津市	B65G15/00(2006.01)I;B65G41/00(2006.01)I;B65G15/56(2006.01)I
1924	2014	厦门市	发明公布	厦门优策信息科技有限公司							厦门市	G01B11/02(2006.01)I;G01B11/04(2006.01)I
1925	2014	济南市	实用新型	济南优柏电子科技有限公司							济南市	G05D1/02(2006.01)I
1926	2014	厦门市	实用新型	厦门优策信息科技有限公司							厦门市	G01B21/00(2006.01)I;G01B21/02(2006.01)I;G01B21/20(2006.01)I
1927	2014	太原市	发明公布	山西太钢不锈钢股份有限公司							太原市	G05B19/05(2006.01)I
1928	2014	太原市	发明授权	山西太钢不锈钢股份有限公司							太原市	G05B19/05(2006.01)I
1929	2014	攀枝花市	实用新型	成都市创为凯科技信息咨询有限公司							攀枝花市	B65D88/52(2006.01)I;B65D90/66(2006.01)I
1930	2014	武汉市	实用新型	武汉三灵科技产业股份有限公司							武汉市	B65D5/50(2006.01)I
1931	2014	深圳市	实用新型	深圳市艾克生科技有限责任公司							深圳市	G09F3/02(2006.01)I;G09F3/10(2006.01)I;G06K19/06(2006.01)I
1932	2014	秦皇岛市	实用新型	秦皇岛市信达尔机械工程有限公司							秦皇岛市	B65D21/032(2006.01)I;B65D6/18(2006.01)I
1933	2014	苏州市	实用新型	苏州工业园区安华物流系统有限公司							苏州市	B65D81/18(2006.01)I;B65D81/38(2006.01)I;B65D21/032(2006.01)I
1934	2014	苏州市	实用新型	苏州三星显示有限公司	三星显示有限公司						苏州市	B65G67/32(2006.01)I
1935	2014	深圳市	发明授权	深圳中集智能科技有限公司							深圳市	E05B49/00(2006.01)I
1936	2014	上海市	实用新型	上海安吉通汇汽车物流有限公司							上海市	B62B3/00(2006.01)I;B62B3/14(2006.01)I
1937	2014	无锡市	实用新型	江苏思瑞德物联科技有限公司							无锡市	E05B65/00(2006.01)I;E05B47/06(2006.01)I;E05B15/00(2006.01)I
1938	2014	北京市	发明公布	立德高科(北京)数码科技有限责任公司							北京市	G06Q10/08(2012.01)I;G06Q30/00(2012.01)I;G06K17/00(2006.01)I
1939	2014	无锡市	实用新型	江苏思瑞德物联科技有限公司							无锡市	E05B65/00(2006.01)I;E05B15/00(2006.01)I
1940	2014	厦门市	发明授权	厦门烟草工业有限责任公司							厦门市	G06F17/11(2006.01)I
1941	2014	湘潭市	实用新型	塔奥（湘潭）地通汽车制品有限公司							湘潭市	B65G35/00(2006.01)I
1942	2014	厦门市	发明公布	厦门烟草工业有限责任公司							厦门市	G06Q10/08(2012.01)I;G06Q50/28(2012.01)I
1943	2014	无锡市	实用新型	江苏思瑞德物联科技有限公司							无锡市	E05B15/10(2006.01)I
1944	2014	北京市	发明授权	立德高科(北京)数码科技有限责任公司							北京市	G06Q10/08(2012.01)I;G06Q30/00(2012.01)I;G06K17/00(2006.01)I
1945	2014	宁波市	实用新型	宁波金洋化工物流有限公司							宁波市	B62D53/00(2006.01)I;B60R16/023(2006.01)I;G07C3/00(2006.01)I
1946	2014	沈阳市	发明授权	辽宁省机械研究院有限公司							沈阳市	B65G47/90(2006.01)I;B65G37/00(2006.01)I
1947	2014	郑州市	发明公布	河南省新斗彩印刷有限公司							郑州市	B65H5/06(2006.01)I;B65H29/20(2006.01)I;B65H79/00(2006.01)I
1948	2014	郑州市	实用新型	河南省新斗彩印刷有限公司							郑州市	B65H5/06(2006.01)I;B65H29/20(2006.01)I;B65H79/00(2006.01)I
1949	2014	郑州市	发明授权	河南省新斗彩印刷有限公司							郑州市	B65H5/06(2006.01)I;B65H29/20(2006.01)I;B65H79/00(2006.01)I
1950	2014	南京市	实用新型	南京长江工业炉科技有限公司							南京市	C21D9/34(2006.01)I
1951	2014	沈阳市	发明公布	辽宁省机械研究院有限公司							沈阳市	B65G47/90(2006.01)I;B65G37/00(2006.01)I
1952	2014	上海市	实用新型	上海汽车集团股份有限公司							上海市	E05D3/06(2006.01)I;E05C17/56(2006.01)I
1953	2014	上海市	发明授权	上海移宇科技股份有限公司							上海市	A61M5/142(20060101);A61M5/172(20060101);A61M5/168(20060101)
1954	2014	南京市	发明授权	中船重工鹏力（南京）智能装备系统有限公司							南京市	B23P21/00(2006.01)I
1955	2014	广州市	实用新型	广州市嘉诚国际物流股份有限公司							广州市	B07C5/34(2006.01)I;B07C5/36(2006.01)I
1956	2014	合肥市	实用新型	合肥工大高科信息科技股份有限公司							合肥市	G06Q10/08(2012.01)I;G06Q50/28(2012.01)I
1957	2014	鞍山市	实用新型	辽宁聚龙海目星智能物流科技有限公司							鞍山市	B65D90/54(2006.01)I;E05B65/52(2006.01)I;E05B9/00(2006.01)I
1958	2014	南京市	发明授权	亚信科技（南京）有限公司							南京市	G06Q10/08(2012.01)I;G06Q50/28(2012.01)I
1959	2014	宁波市	发明公布	镇海石化建安工程有限公司							宁波市	C10G53/00(2006.01)I;F28D7/00(2006.01)I
1960	2014	宁波市	发明授权	镇海石化建安工程有限公司							宁波市	C10G53/00(2006.01)I;F28D7/00(2006.01)I
1961	2014	南京市	发明公布	亚信科技（南京）有限公司							南京市	G06Q10/08(2012.01)I;G06Q50/28(2012.01)I
1962	2014	连云港市	实用新型	江苏九州车业有限公司							连云港市	B60P3/00(2006.01)I
1963	2014	成都市	实用新型	成都勤智数码科技股份有限公司							成都市	G06Q10/08(2012.01)I;G06Q50/28(2012.01)I
1964	2014	湖州市	实用新型	湖州上电科电器科学研究有限公司	上海赛晶机电设备工程有限公司	上海电器科学研究所（集团）有限公司	上电科湖州电器科学研究院				湖州市	H02J7/00(2006.01)I;B60L1/00(2006.01)I
1965	2014	南京市	发明授权	南京凯燕电子有限公司							南京市	B09B3/00(2006.01)I;B08B15/04(2006.01)I
1966	2014	南京市	发明公布	南京凯燕电子有限公司							南京市	B09B3/00(2006.01)I;B08B15/04(2006.01)I
1967	2014	上海市	实用新型	上海交运大件物流有限公司							上海市	B66C9/14(2006.01)I;B66C13/08(2006.01)I
1968	2014	上海市	发明公布	上海永利带业股份有限公司	上海永利输送系统有限公司						上海市	B65G15/34(2006.01)I;B29D29/06(2006.01)I
1969	2014	上海市	发明授权	上海永利带业股份有限公司	上海永利输送系统有限公司						上海市	B65G15/34(2006.01)I;B29D29/06(2006.01)I
1970	2014	上海市	实用新型	上海天宏集装箱储运有限公司							上海市	B65B67/00(2006.01)I
1971	2014	上海市	实用新型	上海天宏集装箱储运有限公司							上海市	B65G43/00(2006.01)I
1972	2014	郑州市	实用新型	河南中烟工业有限责任公司							郑州市	B65G43/00(2006.01)I
1973	2014	北京市	发明公布	北京安珂罗工程技术有限公司							北京市	F25J1/02(2006.01)I
1974	2014	苏州市	实用新型	江苏格林电子科技有限公司							苏州市	E06B5/00(2006.01)I;E05D5/00(2006.01)I
1975	2014	上海市	发明公布	宝山钢铁股份有限公司							上海市	B21B38/04(2006.01)I
1976	2014	深圳市	实用新型	深圳市俊武科技有限公司							深圳市	G07C9/00(2006.01)I;E05G1/10(2006.01)I
1977	2014	上海市	实用新型	上海天宏集装箱储运有限公司							上海市	B65B67/00(2006.01)I
1978	2014	杭州市	实用新型	浙江中烟工业有限责任公司							杭州市	B65D19/38(2006.01)I;G06K17/00(2006.01)I
1979	2014	济南市	实用新型	东港股份有限公司							济南市	G09F3/02(2006.01)I
1980	2014	重庆市	实用新型	重庆恒聚物流股份有限公司							重庆市	B43K29/18(2006.01)I;B43K29/00(2006.01)I
1981	2014	杭州市	实用新型	浙江中烟工业有限责任公司							杭州市	B65D19/38(2006.01)I;G06K17/00(2006.01)I
1982	2014	北京市	发明授权	北京安珂罗工程技术有限公司							北京市	F25J1/02(2006.01)I
1983	2014	上海市	发明授权	宝山钢铁股份有限公司							上海市	B21B38/04(2006.01)I
1984	2014	北京市	实用新型	北京安珂罗工程技术有限公司							北京市	F25B1/10(2006.01)I;F25B40/00(2006.01)I;F25B41/04(2006.01)I;F25B41/06(2006.01)I;F25B43/00(2006.01)I
1985	2014	广安市	发明公布	四川省烟草公司广安市公司	成都双鼎投资咨询有限公司						广安市	G06Q10/04(2012.01)I;G06Q10/08(2012.01)I;G06Q50/28(2012.01)I
1986	2014	广安市	发明授权	四川省烟草公司广安市公司	成都双鼎投资咨询有限公司						广安市	G06Q10/04(2012.01)I;G06Q10/08(2012.01)I;G06Q50/28(2012.01)I
1987	2014	上海市	实用新型	宝钢金属有限公司							上海市	B65D23/14(2006.01)I;G06K19/07(2006.01)I
1988	2014	深圳市	发明公布	深圳市银信网银科技有限公司							深圳市	G06Q20/40(2012.01)I;G06Q30/06(2012.01)I
1989	2014	深圳市	发明授权	深圳市银信网银科技有限公司							深圳市	G06K19/00(2006.01)I;G06Q20/40(2012.01)I;G06Q30/06(2012.01)I
1990	2014	鄂州市	实用新型	杜肯索斯（武汉）空气分布系统有限公司							鄂州市	B65D61/00(2006.01)I
1991	2014	天津市	实用新型	竹林伟业科技发展（天津）股份有限公司							天津市	G09F3/02(2006.01)I
1992	2014	上海市	发明授权	上海移宇科技股份有限公司							上海市	A61M5/142(2006.01)I
1993	2014	天津市	实用新型	约翰迪尔（天津）有限公司							天津市	A01F12/18(2006.01)I;A01F12/28(2006.01)I
1994	2014	深圳市	实用新型	深圳市新宁现代物流有限公司							深圳市	B65C9/02(2006.01)I
1995	2014	宁波市	实用新型	宁波金洋化工物流有限公司							宁波市	B62B3/02(2006.01)I
1996	2014	上海市	发明授权	凯斯纽荷兰(中国)管理有限公司							上海市	A01F12/46(2006.01)I
1997	2014	上海市	发明公布	凯斯纽荷兰(中国)管理有限公司							上海市	A01F12/46(2006.01)I
1998	2014	南京市	实用新型	南京紫米网络科技有限公司							南京市	G06Q10/08(2012.01)I;G06Q50/28(2012.01)I;G08C17/02(2006.01)I
1999	2014	上海市	实用新型	上海汉笙信息科技有限公司							上海市	G06Q10/08(2012.01)I;G06Q50/28(2012.01)I;G06K17/00(2006.01)I
[truncated: 18,455 more rows]

## Sheet: unprocessed patent data
序号	year	专利类型	专利名称	申请/专利权人	摘要	公开（公告）号	主权项	发明/设计人	地址	地址	city	分类号
651	2006	发明授权	高差压多相物流的输送方法	神华集团有限责任公司;中国神华煤制油有限公司	一种高差压多相物流的输送方法，包括以下步骤：(a)使高温高压分离器(2)中的部分气相物流经阀(3a)和管线(3b)注入变压分离器(3)中，当变压分离器(3)内的压力略低于高温高压分离器(2)内的压力时，关闭阀(3a)；(b)使高温高压分离器(2)中的固相和液相物流经管线(1b)和阀(1a)输送至变压分离器(3)中，达到指定料位后关闭阀(1a)；(c)使变压分离器(3)中气相物流经阀(5a)和管线(5b)输送至中温中压分离器(5)，当变压分离器(3)内的压力达到排放固相和液相物料的压力后，关闭阀(5a)，并经阀(7a)和管线(7b)将变压分离器(3)内的固相和液相物料输送至下游设备。该方法可以减轻高温高压分离器下游减压阀的磨损，延长设备使用寿命。	CN100471933C	1. 一种高差压多相物流的输送方法，包括以下步骤:(a)使高温高压分离器(2)中的部分气相物流经阀(3a)和管线(3b)注入变压分离器(3)中，当变压分离器(3)内的压力略低于高温高压分离器(2)内的压力时，关闭阀(3a)；(b)使高温高压分离器(2)固相和液相物流经管线(1b)和阀(1a)输送至变压分离器(3)中，达到指定料位后关闭阀(1a)；(c)使变压分离器(3)中气相物流经阀(5a)和管线(5b)输送至中温中压分离器(5)，当变压分离器(3)内的压力达到排放固相和液相物料的压力后，关闭阀(5a)，并经阀(7a)和管线(7b)将变压分离器(3)内的固相和液相物料输送至下游设备。	李飞;高聚忠;舒歌平;薛云鹏	100011北京市东城区安定门西滨河路22号	100	北京市	C10G1/00(2006.01)I
652	2006	发明公布	高差压多相物流的输送方法	神华集团有限责任公司;中国神华煤制油有限公司	一种高差压多相物流的输送方法，包括以下步骤：(1)使高温高压分离器(2)中的部分气相物流经阀(3a)和管线(3b)注入变压分离器(3)中，当变压分离器(3)内的压力略低于高温高压分离器(2)内的压力时，关闭阀(3a)；(2)使高温高压分离器(2)中的固相和液相物流经管线(1b)和阀(1a)输送至变压分离器(3)中，达到指定料位后关闭阀(1a)；(3)使变压分离器(3)中气相物流经阀(5a)和管线(5b)输送至中温中压分离器(5)，当变压分离器(3)内的压力达到排放固相和液相物料的压力后，关闭阀(5a)，并经阀(7a)和管线(7b)将变压分离器(3)内的固相和液相物料输送至下游设备。该方法可以减轻高温高压分离器下游减压阀的磨损，延长设备使用寿命。	CN1888018A	1.一种高差压多相物流的输送方法，包括以下步骤：(1)使高温高压分离器(2)中的部分气相物流经阀(3a)和管线(3b)注入变压分离器(3)中，当变压分离器(3)内的压力略低于高温高压分离器(2)内的压力时，关闭阀(3a)；(2)使高温高压分离器(2)固相和液相物流经管线(1b)和阀(1a)输送至变压分离器(3)中，达到指定料位后关闭阀(1a)；(3)使变压分离器(3)中气相物流经阀(5a)和管线(5b)输送至中温中压分离器(5)，当变压分离器(3)内的压力达到排放固相和液相物料的压力后，关闭阀(5a)，并经阀(7a)和管线(7b)将变压分离器(3)内的固相和液相物料输送至下游设备。	李飞;高聚忠;舒歌平;薛云鹏	100011北京市东城区安定门西滨河路22号	100	北京市	C10G1/00(2006.01)
4167	2006	发明授权	过滤盒	广州神阳高新技术有限公司	本发明涉及一种过滤盒，其包括外壳以及设于该外壳内的过滤体，其特征在于：该外壳具有进水导流通道，该过滤体位于该进水导流通道之后进行过滤，该进水导流通道进水处设有一片以上的导流板，该导流板的底部都靠近该过滤体设置。借此，可有效避免现有的过滤盒因单重过滤材料而造成的沟流，也可提高过滤效果，且可引导污物流入过滤盒中，也可避免过滤盒从水族箱或过滤容器抽出时，污物流回水族箱或过滤器容器内，造成污染。	CN101069495B	一种过滤盒，其包括外壳以及设于该外壳内的过滤体，其特征在于：该外壳具有进水导流通道，该过滤体位于该进水导流通道之后进行过滤，该进水导流通道进水处设有一片以上的导流板，导流板水平平行间隔设置，导流板的相对两端连接在两平行的连接条上，所述导流板从外往内倾斜呈百叶状。	黄志坚	510130 广东省广州市荔湾区东沙经济区玉兰路	510	广州市	A01K63/04(2006.01)I
4249	2006	发明公布	过滤盒	广州神阳高新技术有限公司	本发明涉及一种过滤盒，其包括外壳以及设于该外壳内的过滤体，其中该外壳具有进水导流通道，该过滤体位于该进水导流通道之后进行过滤，且至少包括两个该过滤体，且相邻两个过滤体之间设有缓冲空间。而且该进水导流通道进水处设有一片以上的导流板，该导流板的底部都靠近该过滤体设置。借此，可有效避免现有的过滤盒因单重过滤材料而造成的沟流，也可提高过滤效果，且可引导污物流入过滤盒中，也可避免过滤盒从水族箱或过滤容器抽出时，污物流回水族箱或过滤器容器内，造成污染。	CN101069495A	1.一种过滤盒，其包括外壳以及设于该外壳内的过滤体，其特征在于：该外壳具有进水导流通道，该过滤体位于该进水导流通道之后进行过滤，且至少包括两个该过滤体，且相邻两个过滤体之间设有缓冲空间。	黄志坚	510130广东省广州市荔湾区东沙经济区玉兰路	510	广州市	A01K63/04(2006.01)
7367	2006	发明公布	集装箱跟踪管理方法和系统	中国国际海运集装箱（集团）股份有限公司	一种集装箱跟踪管理方法和系统，包括安装在集装箱上的电子关封，手持操作设备，闸道口安装的固定操作设备、与之绑定的路标设备和计算机，以及后台的管理中心系统。用户通过手持设备和/或固定设备从管理中心购买施封码，货物装箱完毕后，关闭集装箱门，通过手持设备进行施封，并将施封码和相关信息上传到管理中心进行激活，集装箱到达目的地后，通过手持设备和/或固定设备，经过身份认证后对集装箱电子关封进行解封，并通知管理中心本次物流航程完成。采用本方法和系统，可实现集装箱的可视化和透明化跟踪监管，从而可有效遴选出存在风险和危险的集装箱进行特殊抽检，以确保集装箱货运安全，实现集装箱的国际反恐。	CN101114353A	1.一种集装箱跟踪管理方法，其特征在于：设置一位于集装箱门内的电子关封；设置至少一手持设备，用以对所述电子关封进行读写操作；设置至少一固定设备，用以对所述电子关封进行读写操作；设置至少一服务器，用以与所述手持设备和固定设备进行通讯；设置一管理中心，用以与所述服务器进行通讯，以对电子关封、手持设备、用户信息和固定设备进行管理，所述管理中心包括注册与认证部分和数据库部分；所述手持设备和固定设备，从所述管理中心经身份认证通过后，获得施封码；所述集装箱，在货物装箱完毕、关闭集装箱门后，通过所述手持设备和/或固定设备输入设定信息后、使用一设定施封码对置于该集装箱上的电子关封进行施封，然后将所述施封码和设定信息通过所述服务器上传到所述管理中心进行激活；所述集装箱到达目的地后，通过所述手持设备和/或固定设备，经过身份认证后，对所述集装箱上的电子关封进行解封，然后通过所述手持设备和/或固定设备经由所述服…	周受钦;尹丰	518000广东省深圳市蛇口港湾大道2号	518	深圳市	G06Q10/00(2006.01);G06Q50/00(2006.01);G07C9/00(2006.01);G06K19/07(2006.01);G06K17/00(2006.01)
7377	2006	发明授权	集装箱跟踪管理方法和系统	中国国际海运集装箱(集团)股份有限公司	一种集装箱跟踪管理方法和系统，包括安装在集装箱上的电子关封，手持操作设备，闸道口安装的固定操作设备、与之绑定的路标设备和计算机，以及后台的管理中心系统。用户通过手持设备和/或固定设备从管理中心购买施封码，货物装箱完毕后，关闭集装箱门，通过手持设备进行施封，并将施封码和相关信息上传到管理中心进行激活，集装箱到达目的地后，通过手持设备和/或固定设备，经过身份认证后对集装箱电子关封进行解封，并通知管理中心本次物流航程完成。采用本方法和系统，可实现集装箱的可视化和透明化跟踪监管，从而可有效遴选出存在风险和危险的集装箱进行特殊抽检，以确保集装箱货运安全，实现集装箱的国际反恐。	CN101114353B	一种集装箱跟踪管理方法，其特征在于：设置一位于集装箱门内的电子关封；设置至少一手持设备，用以对所述电子关封进行读写操作；设置至少一固定设备，用以对所述电子关封进行读写操作；设置至少一服务器，用以与所述手持设备和固定设备进行通讯；设置一管理中心，用以与所述服务器进行通讯，以对电子关封、手持设备、用户信息和固定设备进行管理，所述管理中心包括注册与认证部分和数据库部分；所述手持设备和固定设备，从所述管理中心经身份认证通过后，获得施封码；所述集装箱，在货物装箱完毕、关闭集装箱门后，通过所述手持设备和/或固定设备输入设定信息后、使用一设定施封码对置于该集装箱上的电子关封进行施封，然后将所述施封码和设定信息通过所述服务器上传到所述管理中心进行激活；所述集装箱到达目的地后，通过所述手持设备和/或固定设备，经过身份认证后，对所述集装箱上的电子关封进行解封，然后通过所述手持设备和/或固定设备经由所述服务器…	周受钦;尹丰	518000 广东省深圳市蛇口港湾大道2号	518	深圳市	G06Q10/08(2012.01)I;G06Q50/28(2012.01)I;G07C9/00(2006.01)I;G06K19/07(2006.01)I;G06K17/00(2006.01)I
13485	2006	发明公布	摩托车装配与检测一体化空中立体循环柔性生产线	重庆宗申技术开发研究有限公司	一种摩托车装配与检测一体化空中立体循环柔性生产线，主线(1)布置在地面(7)下，夹具返回输送线(2)布置在空中，夹具返回输送线(2)与主线(1)两端通过升降机(4)对接，部装工作台(21)布置在主线(1)旁边，装配夹具(5)平底板放置在主线(1)的链条滚轮上，立柱上端穿过地面(7)上沿主线(1)长度方向延伸的条缝后与装夹头相连，在主线(1)上设有性能测试工位、性能测试系统(3)和返修线，主线(1)上每个工位的前后分别有工位阻挡器和止退器。本发明将装配与检测工艺融合在一起，工艺流程设置、工艺装备布局及物流得到了全面优化，产品下线合格率提高了20％，生产效率提高25％以上。	CN101003293A	1、一种摩托车装配与检测一体化空中立体循环柔性生产线，其特征在于包括主线(1)、夹具返回输送线(2)、性能测试系统(3)、升降机(4)及部装工作台(21)，主线(1)为滚轮链输送线并布置在地面(7)下，夹具返回输送线(2)为倍速链输送线并通过桥架(10)布置在空中，上下彼此平行的夹具返回输送线(2)与主线(1)两端通过升降机(4)实现对接，部装工作台(21)按照距离最近原则布置在主线(1)旁边对应于相应工位的位置，装配夹具(5)具有平底板(5a)、立柱(5b)及装夹头(5c)，平底板(5a)放置在主线(1)的链条滚轮上，立柱(5b)上端穿过地面(7)上沿主线(1)长度方向延伸的条缝(8)后与装夹头(5c)相连，在主线(1)上设有性能测试工位，性能测试工位上配装有相对应的性能测试系统(3)，性能测试工位的一侧均设有返修线与主线(1)相连，主线(1)上每个工位的前后分别有工位阻挡器(12)和…	向义泽	400039重庆市高新区石桥铺二郎路25号	400	重庆市	B62D65/18(2006.01)
13611	2006	发明授权	摩托车装配与检测一体化空中立体循环柔性生产线	重庆宗申技术开发研究有限公司	一种摩托车装配与检测一体化空中立体循环柔性生产线，主线(1)布置在地面(7)下，夹具返回输送线(2)布置在空中，夹具返回输送线(2)与主线(1)两端通过升降机(4)对接，部装工作台(21)布置在主线(1)旁边，装配夹具(5)平底板放置在主线(1)的链条滚轮上，立柱上端穿过地面(7)上沿主线(1)长度方向延伸的条缝后与装夹头相连，在主线(1)上设有性能测试工位、性能测试系统(3)和返修线，主线(1)上每个工位的前后分别有工位阻挡器和止退器。本发明将装配与检测工艺融合在一起，工艺流程设置、工艺装备布局及物流得到了全面优化，产品下线合格率提高了20％，生产效率提高25％以上。	CN100439184C	1、一种摩托车装配与检测一体化空中立体循环柔性生产线，其特征在于包括主线(1)、夹具返回输送线(2)、性能测试系统(3)、升降机(4)及部装工作台(21)，主线(1)为滚轮链输送线并布置在地面(7)下，夹具返回输送线(2)为倍速链输送线并通过桥架(10)布置在空中，上下彼此平行的夹具返回输送线(2)与主线(1)两端通过升降机(4)实现对接，部装工作台(21)按照距离最近原则布置在主线(1)旁边对应于相应工位的位置，装配夹具(5)具有平底板(5a)、立柱(5b)及装夹头(5c)，平底板(5a)放置在主线(1)的链条滚轮上，立柱(5b)上端穿过地面(7)上沿主线(1)长度方向延伸的条缝(8)后与装夹头(5c)相连，在主线(1)上设有性能测试工位，性能测试工位上配装有相对应的性能测试系统(3)，性能测试工位的一侧均设有返修线与主线(1)相连，主线(1)上每个工位的前后分别有工位阻挡器(12)和…	向义泽	400039重庆市高新区石桥铺二郎路25号	400	重庆市	B62D65/18(2006.01)
13665	2006	发明授权	摩托车装配与检测一体化地面水平循环柔性生产线	重庆宗申技术开发研究有限公司	一种摩托车装配与检测一体化地面水平循环柔性生产线，主线(1)为滚轮链输送线并布置在地面(7)下，主线(1)沿水平方向呈矩形封闭回路分布，部装工作台(21)布置在主线(1)旁边对应于相应工位的位置，装配夹具(5)的平底板放置在主线(1)的链条滚轮上，其立柱上端穿过地面(7)上沿主线(1)长度方向延伸的条缝(8)后与装夹头相连，在主线(1)上设有性能测试工位，性能测试系统(3)和返修线，主线(1)上每个工位的前后分别有工位阻挡器和止退器。本发明将装配与检测工艺融合在一起，工艺流程设置、工艺装备布局及物流得到了全面优化，产品下线合格率提高了20％，生产效率提高25％以上。	CN100439183C	1、一种摩托车装配与检测一体化地面水平循环柔性生产线，其特征在于包括主线(1)、性能测试系统(3)及部装工作台(21)，主线(1)为滚轮链输送线并布置在地面(7)下，整条主线(1)沿水平方向分布成一个封闭回路，部装工作台(21)按照距离最近原则布置在主线(1)旁边对应于相应工位的位置，装配夹具(5)具有平底板(5a)、立柱(5b)及装夹头(5c)，其中平底板(5a)放置在主线(1)的链条滚轮上，立柱(5b)上端穿过地面(7)上沿主线(1)长度方向延伸的条缝(8)后与装夹头(5c)相连，在主线(1)上设有性能测试工位，性能测试工位上配装有相对应的性能测试系统(3)，性能测试工位的一侧均设有返修线与主线(1)相连，主线(1)上每个工位的前后分别有工位阻挡器(12)和止退器(13)对装配夹具(5)进行限位。	向义泽	400039重庆市高新区石桥铺二郎路25号	400	重庆市	B62D65/18(2006.01)
13770	2006	发明公布	摩托车装配与检测一体化地面水平循环柔性生产线	重庆宗申技术开发研究有限公司	一种摩托车装配与检测一体化地面水平循环柔性生产线，主线(1)为滚轮链输送线并布置在地面(7)下，主线(1)沿水平方向呈矩形封闭回路分布，部装工作台(21)布置在主线(1)旁边对应于相应工位的位置，装配夹具(5)的平底板放置在主线(1)的链条滚轮上，其立柱上端穿过地面(7)上沿主线(1)长度方向延伸的条缝(8)后与装夹头相连，在主线(1)上设有性能测试工位，性能测试系统(3)和返修线，主线(1)上每个工位的前后分别有工位阻挡器和止退器。本发明将装配与检测工艺融合在一起，工艺流程设置、工艺装备布局及物流得到了全面优化，产品下线合格率提高了20％，生产效率提高25％以上。	CN101003292A	1、一种摩托车装配与检测一体化地面水平循环柔性生产线，其特征在于包括主线(1)、性能测试系统(3)及部装工作台(21)，主线(1)为滚轮链输送线并布置在地面(7)下，整条主线(1)沿水平方向分布成一个封闭回路，部装工作台(21)按照距离最近原则布置在主线(1)旁边对应于相应工位的位置，装配夹具(5)具有平底板(5a)、立柱(5b)及装夹头(5c)，其中平底板(5a)放置在主线(1)的链条滚轮上，立柱(5b)上端穿过地面(7)上沿主线(1)长度方向延伸的条缝(8)后与装夹头(5c)相连，在主线(1)上设有性能测试工位，性能测试工位上配装有相对应的性能测试系统(3)，性能测试工位的一侧均设有返修线与主线(1)相连，主线(1)上每个工位的前后分别有工位阻挡器(12)和止退器(13)对装配夹具(5)进行限位。	向义泽	400039重庆市高新区石桥铺二郎路25号	400	重庆市	B62D65/18(2006.01)
15543	2006	发明公布	一种汽车行驶路线分析、统计方法	厦门雅迅网络股份有限公司	本发明公开了一种汽车行驶路线分析、统计方法，是采用了建立一具有无线通信、数据存储及处理的能力，并且拥有电子地图的服务中心，并在车辆上安装一具有车辆行驶相关数据的采集能力和无线通信能力的车载终端，通过在服务中心与车载终端的无线通信，服务中心将车辆管理者规划行车路线翻译成文字信息发送给车载终端，以提示驾驶员，车载终端实时采集车辆行驶数据，并将该数据发送给服务中心，在车辆管理者进行分析统计时，服务中心的系统自动比较实际行车线路与规划行车路线，并保存和显示分析结果，车辆管理者利用分析结果，可以规范驾驶员。采用该方法后，实现了提高物流货车运送效率、优化行车路线、规范驾驶员行为的目的。	CN101197077A	1.一种汽车行驶路线分析、统计方法，其特征在于：包括如下步骤：a.建立一具有无线通信、数据存储及处理的能力，并且拥有电子地图的服务中心，该服务中心至少包括：一数据库，用以保存各车辆的档案信息，车辆管理者预先规划的行驶路线信息，行驶路线统计信息以及安装于车辆上的车载终端定时上传的位置、状态信息；一GPRS通信模块，用于连接GSM/GPRS网络，以实现与安装在车辆上的车载终端进行数据交换；一数据处理模块，用于对通过GPRS通信模块接收的来自于车载终端的数据进行处理，并保存进数据库中；一路线规划模块，提供车辆管理者输入文本的路线信息和区域信息，并自动通过GPRS通信模块发送给车辆的车载终端，同时将对应信息保存入数据库中等待分析统计模块进行分析、统计；一分析统计模块，用于响应车辆管理者的查询分析请求，从数据库中读取数据进行分析，并使用地图显示结果；b.车辆登记注册：在车辆上装置车载终端；所述的车…	时宜;许宁;李金;陈晓冰;彭勇	361006福建省厦门市湖里区兴隆路信息大厦11楼	361	厦门市	G08G1/00(2006.01);G08G1/0962(2006.01);G08G1/123(2006.01);G01C21/26(2006.01);G01C21/36(2006.01);G01C21/34(2006.01);G01S1/02(2006.01);G01S5/02(2006.01);G06Q10/00(2006.01)
15626	2006	发明授权	一种汽车行驶路线分析、统计方法	厦门雅迅网络股份有限公司	本发明公开了一种汽车行驶路线分析、统计方法，是采用了建立一具有无线通信、数据存储及处理的能力，并且拥有电子地图的服务中心，并在车辆上安装一具有车辆行驶相关数据的采集能力和无线通信能力的车载终端，通过在服务中心与车载终端的无线通信，服务中心将车辆管理者规划行车路线翻译成文字信息发送给车载终端，以提示驾驶员，车载终端实时采集车辆行驶数据，并将该数据发送给服务中心，在车辆管理者进行分析统计时，服务中心的系统自动比较实际行车线路与规划行车路线，并保存和显示分析结果，车辆管理者利用分析结果，可以规范驾驶员。采用该方法后，实现了提高物流货车运送效率、优化行车路线、规范驾驶员行为的目的。	CN101197077B	一种汽车行驶路线分析、统计方法，其特征在于：包括如下步骤：a.建立一具有无线通信、数据存储及处理的能力，并且拥有电子地图的服务中心，该服务中心至少包括：一数据库，用以保存各车辆的档案信息，车辆管理者预先规划的行驶路线信息，行驶路线统计信息以及安装于车辆上的车载终端定时上传的位置、状态信息；一GPRS通信模块，用于连接GSM/GPRS网络，以实现与安装在车辆上的车载终端进行数据交换；一数据处理模块，用于对通过GPRS通信模块接收的来自于车载终端的数据进行处理，并保存进数据库中；一路线规划模块，提供给车辆管理者用来输入文本格式的路线信息和区域信息，并自动通过GPRS通信模块发送给车辆的车载终端，同时将路线信息和区域信息保存入数据库中等待分析统计模块进行分析、统计；一分析统计模块，用于响应车辆管理者的查询分析请求，从数据库中读取数据进行分析，并使用地图显示结果；b.车辆登记注册：在车辆上装置车…	时宜;许宁;李金;陈晓冰;彭勇	361006 福建省厦门市湖里区兴隆路信息大厦11楼	361	厦门市	G08G1/00(2006.01)I;G08G1/0962(2006.01)I;G08G1/123(2006.01)I;G01C21/26(2006.01)I;G01C21/36(2006.01)I;G01C21/34(2006.01)I;G01S1/02(2006.01)I;G01S5/02(2006.01)I;G06Q10/00(2006.01)I
16872	2006	发明授权	一种通道式件烟自动分类仓储方法及其装置	贵阳普天万向物流技术股份有限公司	本发明公开了一种通道式件烟自动分类仓储方法及其装置，它由多层，多个储烟通道(1)组成立体式的通道仓储系统，整个入库，存储和出库过程由计算机(2)自动控制。本发明实现了件烟缓存的无人操作，提高了周转的效率和流量；解决了从以托盘为物流单元到以条烟为物流单元的缓冲过渡，降低了托盘物流的复杂性和流量不高的问题；实现了件烟的自动补烟，使条烟的自动分拣补货成为可能。减少了库管过程中的差错，提高了仓库的安全性，也减轻了工人的劳动强度。	CN100448762C	1.一种通道式件烟自动分类仓储方法，其特征在于：该方法采用多层，多个储烟通道(1)组成立体式的仓储通道，在入库、存储和出库过程中由计算机(2)自动控制，计算机里安装有管理软件和控制软件，管理人员预先将各不同品牌的烟存放到哪个储烟通道的计划输入到计算机；计算机根据各种烟入库时在入口(3)处条码扫描器(4)提取的信息，确定该品牌的烟应该存放在哪个储烟通道，然后向控制器(5)发出指令，控制器控制输送通道(6)和设在输送通道上相应叉道口的转向器(7)工作，将件烟送达预定的储烟通道：当分拣区(8)需要某种品牌的烟时，分拣区向计算机发出提货信号(9)请求.计算机确定该请求符合审批程序后，经控制器控制相应储烟通道出口的出烟机(10)和相应的输送通道及转向器工作，将烟送达分拣区。	宋召卫	550022贵州省贵阳市野鸭塘百花大道东段240号	550	贵阳市	B65G1/04(2006.01);B65G1/137(2006.01)
16873	2006	发明公布	一种通道式件烟自动分类仓储方法及其装置	贵阳普天万向物流技术股份有限公司	本发明公开了一种通道式件烟自动分类仓储方法及其装置，它由多层，多个储烟通道(1)组成立体式的通道仓储系统，整个入库，存储和出库过程由计算机(2)自动控制。本发明实现了件烟缓存的无人操作，提高了周转的效率和流量；解决了从以托盘为物流单元到以条烟为物流单元的缓冲过渡，降低了托盘物流的复杂性和流量不高的问题；实现了件烟的自动补烟，使条烟的自动分拣补货成为可能。减少了库管过程中的差错，提高了仓库的安全性，也减轻了工人的劳动强度。	CN1843869A	1.一种通道式件烟自动分类仓储方法，其特征在于：该方法采用多层，多个储烟通道(1)组成立体式的仓储通道，在入库、存储和出库过程中由计算机(2)自动控制，计算机里安装有管理软件和控制软件，管理人员预先将各不同品牌的烟存放到哪个储烟通道的计划输入到计算机；计算机根据各种烟入库时在入口(3)处条码扫描器(4)提取的信息，确定该品牌的烟应该存放在哪个储烟通道，然后向控制器(5)发出指令，控制器控制输送通道(6)和设在输送通道上相应叉道口的转向器(7)工作，将件烟送达预定的储烟通道；当分拣区(8)需要某种品牌的烟时，分拣区向计算机发出提货信号(9)，计算机确定该请求符合审批程序后，经控制器控制相应储烟通道出口的出烟机(10)和相应的输送通道及转向器工作，将烟送达分拣区。	宋召卫	550022贵州省贵阳市野鸭塘百花大道东段240号	550	贵阳市	B65G1/04(2006.01);B65G1/137(2006.01)
18173	2006	发明公布	带有集装箱定位和电子封条的集装箱电子标签	上海国际港务（集团）股份有限公司	本发明公开了一种带有集装箱定位和电子封条的集装箱电子标签，该电子标签置于集装箱门正面右侧箱门扣的下方，电子标签上的锁销插入箱门手柄和门封翻板的孔内，锁帽锁紧锁销，锁帽旋入或旋出锁销，微处理器记录集装箱门关、开门信息，通过一种非接触的方式可识别和读写标签内信息，实现对集装箱运输中的货运信息、物流信息跟踪和门封信息记录，储存信息量大、使用寿命长、保密性好，电子标签带有GPS卫星定位识别集装箱位置功能。极大地提高了集装箱运输的工作效率及在运输过程中，集装箱信息的识别和集装箱物流信息读写的可靠性，确保集装箱运输中货物的安全。	CN1959771A	1.一种带有集装箱定位和电子封条的集装箱电子标签，包括箱锁，电子标签(6)，其特征在于，所述箱锁由电子标签(6)上锁销和锁帽(3)组成，锁销与电子标签(6)为一体；所述电子标签(6)由GPS定位芯片(7)、信号接发器(8)、微处理器(9)和无触点接近开关(10)组成，所述电子标签(6)置于集装箱箱门(1)正面右侧箱门扣(5)的下方；所述电子标签(6)上锁销插入箱门手柄(4)和门封翻板(2)的孔内，并用锁帽(3)锁紧锁销(6)，当锁帽旋入电子标签(6)上锁销时，电子标签(6)内的限位开关或无触点接近开关(10)发出信号给微处理器(9)，微处理器(9)记录开关箱门信息；电子标签(6)中的GPS定位芯片(7)，通过卫星判断集装箱在运输中所处的位置。	包起帆;李建华;高永庠;董庭龙	200082上海市虹口区杨树浦路18号	200	上海市	G09F3/02(2006.01);G06K19/07(2006.01);G06K7/00(2006.01);B65D90/00(2006.01)
18174	2006	发明授权	带有集装箱定位和电子封条的集装箱电子标签	上海国际港务(集团)股份有限公司	本发明公开了一种带有集装箱定位和电子封条的集装箱电子标签，该电子标签置于集装箱门正面右侧箱门扣的下方，电子标签上的锁销插入箱门手柄和门封翻板的孔内，锁帽锁紧锁销，锁帽旋入或旋出锁销，微处理器记录集装箱门关、开门信息，通过一种非接触的方式可识别和读写标签内信息，实现对集装箱运输中的货运信息、物流信息跟踪和门封信息记录，储存信息量大、使用寿命长、保密性好，电子标签带有GPS卫星定位识别集装箱位置功能。极大地提高了集装箱运输的工作效率及在运输过程中，集装箱信息的识别和集装箱物流信息读写的可靠性，确保集装箱运输中货物的安全。	CN100437663C	1.一种带有集装箱定位和电子封条的集装箱电子标签，包括箱锁，电子标签(6)，其特征在于，所述箱锁由电子标签(6)上锁销和锁帽(3)组成，锁销与电子标签(6)为一体；所述电子标签(6)由GPS定位芯片(7)、信号接发器(8)、微处理器(9)和无触点接近开关(10)或限位开关组成，所述电子标签(6)置于集装箱箱门(1)正面右侧箱门扣(5)的下方；所述电子标签(6)上锁销插入箱门手柄(4)和门封翻板(2)的孔内，并用锁帽(3)锁紧锁销，当锁帽旋入电子标签(6)上锁销时，电子标签(6)内的限位开关或无触点接近开关(10)发出信号给微处理器(9)，微处理器(9)记录关箱门信息；当锁帽旋出电子标签(6)上锁销时，电子标签(6)内的限位开关或无触点接近开关(10)发出信号给微处理器(9)，微处理器(9)记录开箱门信息；电子标签(6)中的GPS定位芯片(7)，通过卫星判断集装箱在运输中所处的位置。	包起帆;李建华;高永庠;董庭龙	200082上海市虹口区杨树浦路18号	200	上海市	G09F3/02(2006.01);G06K19/07(2006.01);G06K7/00(2006.01);B65D90/00(2006.01)
775	2007	发明公布	一种铁水称量操作管理与信息传递装置	中冶赛迪工程技术股份有限公司	本发明属于物理部技术领域，公开了一种铁水称量管理与信息传递装置，特别涉及一种与铁水罐车运输路径无关的车载式称重操作管理与信息传递装置。本发明由每座高炉配置专有铁水称量信息管理服务器、标准称量现场操作盘和铁水接收数据包组成，现场操作盘间的数据传递不需要网络物理传输介质，依靠铁水车运输司机携带的唯一识别卡为载体进行高炉与炼钢区域和铸铁机室间往复数据包传递。本发明不仅满足了铁水“一罐到底”工艺流程要求，也适用于普通钢铁厂尤其是大型钢铁厂复杂物流输配信息互通。	CN101339429A	1.一种铁水称量操作管理与信息传递装置，其特征在于：每座高炉配置专有铁水称量信息管理服务器、标准称量现场操作盘和铁水接收数据包，现场操作盘间的数据传递不需要网络物理传输介质，依靠铁水车运输司机携带的唯一识别卡为载体进行高炉与炼钢区域和铸铁机室间往复数据包传递。	胡狄辛;郑晓虎;袁静;裴斌;唐小葳	400013重庆市渝中区双钢路1号	400	重庆市	G05B19/418(2006.01)
776	2007	发明授权	一种铁水称量操作管理与信息传递装置	中冶赛迪工程技术股份有限公司	本发明属于物理部技术领域，公开了一种铁水称量管理与信息传递装置，特别涉及一种与铁水罐车运输路径无关的车载式称重操作管理与信息传递装置。本发明由每座高炉配置专有铁水称量信息管理服务器、标准称量现场操作盘和铁水接收数据包组成，现场操作盘间的数据传递不需要网络物理传输介质，依靠铁水车运输司机携带的唯一识别卡为载体进行高炉与炼钢区域和铸铁机室间往复数据包传递。本发明不仅满足了铁水“一罐到底”工艺流程要求，也适用于普通钢铁厂尤其是大型钢铁厂复杂物流输配信息互通。	CN100590560C	1.一种铁水称量操作管理与信息传递装置，其特征在于：每座高炉配置专有铁水称量信息管理服务器、标准称量现场操作盘和铁水接收数据包，现场操作盘间的数据传递不需要网络物理传输介质，依靠铁水车运输司机携带的唯一识别卡为载体进行高炉与炼钢区域和铸铁机室间往复数据包传递。	胡狄辛;郑晓虎;袁静;裴斌;唐小葳	400013重庆市渝中区双钢路1号	400	重庆市	G05B19/418(2006.01)I
7369	2007	发明公布	集装箱的射频识别管理系统	中国国际海运集装箱（集团）股份有限公司	一种集装箱的射频识别管理系统，包括：固设于或临时置于集装箱上的RFID电子标签、设置于集装箱各作业场合的RFID读写装置、至少一个作业现场计算机以及与所述各作业现场计算机进行通讯的信息系统数据中心，所述信息系统数据中心通过所述各作业现场计算机控制所述RFID读写装置对所述RFID电子标签进行所述集装箱的基本信息和状态信息的读取和/或写入操作，以识别所述集装箱并在整个作业线上对所述集装箱进行实时监控。本发明的集装箱的射频识别管理提高了集装箱自动识别效率和准确率，顺应集装箱生产、堆存、物流管理信息化要求，还可以记载相关可变化的信息，使得采集到的信息更为完整和连贯。	CN101464958A	1. 一种集装箱的射频识别管理系统，包括：固设于或临时置于集装箱上的RFID电子标签、设置于集装箱各作业场合的RFID读写装置、至少一个作业现场计算机以及与所述各作业现场计算机进行通讯的信息系统数据中心，其特征在于，所述信息系统数据中心通过所述各作业现场计算机控制所述RFID读写装置对所述RFID电子标签进行所述集装箱的基本信息和状态信息的读取和/或写入操作，以识别所述集装箱并在整个作业线上对所述集装箱进行实时监控。	何振威;周受钦;彭涛;张有武;井欢欢	518000广东省深圳市蛇口港湾大道2号	518	深圳市	G06K17/00(2006.01)I;G06K19/07(2006.01)I
7380	2007	发明授权	集装箱的射频识别管理系统	中国国际海运集装箱(集团)股份有限公司	一种集装箱的射频识别管理系统，包括：固设于或临时置于集装箱上的RFID电子标签、设置于集装箱各作业场合的RFID读写装置、至少一个作业现场计算机以及与所述各作业现场计算机进行通讯的信息系统数据中心，所述信息系统数据中心通过所述各作业现场计算机控制所述RFID读写装置对所述RFID电子标签进行所述集装箱的基本信息和状态信息的读取和/或写入操作，以识别所述集装箱并在整个作业线上对所述集装箱进行实时监控。本发明的集装箱的射频识别管理提高了集装箱自动识别效率和准确率，顺应集装箱生产、堆存、物流管理信息化要求，还可以记载相关可变化的信息，使得采集到的信息更为完整和连贯。	CN101464958B	一种集装箱的射频识别管理系统，包括：固设于或临时置于集装箱上的RFID电子标签、设置于集装箱各作业场合的RFID读写装置、至少一个作业现场计算机以及与各作业现场计算机进行通讯的信息系统数据中心，其特征在于，所述RFID电子标签设置于集装箱的门楣与顶板的交界处中部位置，所述信息系统数据中心通过各作业现场计算机控制所述RFID读写装置对所述RFID电子标签进行所述集装箱的基本信息和状态信息的读取和/或写入操作，以识别所述集装箱并在整个作业线上对所述集装箱进行实时监控。	何振威;周受钦;彭涛;张有武;井欢欢	518000 广东省深圳市蛇口港湾大道2号	518	深圳市	G06K17/00(2006.01)I;G06K19/07(2006.01)I
7914	2007	发明公布	一种多协议超高频读写器	深圳市配天网络技术有限公司	本发明提出了一种多协议超高频读写器，其采用的频段为860～960MHz，支持读写各种协议的标签。该读写器由数字控制模块、射频发送模块、本振信号模块、射频接收模块、收发隔离模块和射频开关组以及天线组组成。该读写器兼容EPC Class1、EPC Class1 Gen2和ISO18000－6PART B等多种UHF国际标准。采用模块化设计，电路简单，成本低。可应用于物流、不停车收费等多种不同的场合。	CN101303736A	1、一种多协议超高频读写器，包括：数字控制模块、射频收发模块、本振信号模块、收发隔离模块和射频开关组以及天线组构成，其特征在于：数字控制模块负责多协议的编解码、PLL锁相环的频率设置以及射频收发模块的功率控制；射频发送模块由单片功率放大器构成；射频接收模块由解调器、中频放大器、滤波器、比较器构成。	孙尚传;李锋;严仍友;陈家林	518026广东省深圳市福田区福中三路1006号诺德中心32B	518	深圳市	G06K17/00(2006.01)
8970	2007	发明授权	碎胶喂料炼胶方法	三角轮胎股份有限公司	本发明涉及一种碎胶喂料炼胶方法，属于橡胶加工机械领域。其工艺步骤是，原胶存放、胶块撕碎、碎胶称量、碎胶输送、碎胶投料、胶料混炼、压片冷却、叠片存放、胶片切粒、胶粒混合、胶粒称量、胶片终炼、压片冷却及叠片存放。本发明通过对胶块的破碎和母胶片的切粒，以及前后两次混匀，实现多批次原料混匀，使胶料质量更加均匀稳定，从而使密炼效果更加理想，达到如下效果：炼胶均匀性和稳定性提高，炼胶效率提高，设备冲击伤害减轻，劳动强度减轻，物流自动化水平提高。	CN100515709C	1、一种碎胶喂料炼胶方法，其特征是，包括如下工艺步骤：第一步，胶块破碎：将胶块投入原胶破碎机破碎，然后排料；第二步，碎胶混匀：碎胶转入混合机内进行混匀；第三步，碎胶称量：将混匀的碎胶按要求重量在皮带秤上称量好；第四步，碎胶配料：并排摆放的多台混合机分别存放着不同批次和来源的原料碎胶，按设定的重量称好后通过加料皮带机装到同一个料斗中，完成一次碎胶配料；第五步，碎胶输送投料：配好的碎胶放在料斗中，采用悬挂输送或拖车输送至密炼机前，采用卸料机构将碎胶卸至胶料秤上进行复核，并由人工掺加回胶后，投入密炼机；第六步，母炼及下片停放：混炼完成后，胶料经过压片冷却后以胶片形式叠放在料盘上进行4小时停放；第七步，母胶片切粒：停放到时的胶片喂入切粒机，切成约25*25mm粒径的胶粒，并加粉状隔离剂；第八步，胶粒混匀：切好的胶粒送入混匀机中，实现多批次胶料的混匀，从而使胶料质量稳定性提高；第九步，胶粒输送称量…	丁玉华;单国玲;杜云峰;刘谦;孙希华	264200山东省威海市青岛中路56号	264	烟台市	B29B7/02(2006.01)I;B29B7/28(2006.01)I;B29B9/02(2006.01)I;B29B13/10(2006.01)I;B29C43/24(2006.01)I
8998	2007	发明授权	旋转滚筒输送台车	江苏六维物流设备实业有限公司	一种旋转滚筒输送台车，属于自动化物流设备，其特征是它主要由底盘(2)、行走驱动电机(17)、回转支承(4)、回转电机(3)、支承座(6)、支架(7)、滚筒(8)和输送电机(13)组成，底盘(2)支承在行走轮组(27)上，行走轮组(27)由行走驱动电机(17)驱动；回转支承(4)安装在支承台上，支承台固定在底盘(2)上，驱动回转支承(4)的回转电机(3)也安装在底盘(2)上，支承座(6)插装固定在回转支承(4)中，支架(7)安装在支承座(6)的两侧，滚筒(8)的两端支承在相应的支架(7)上，其一端上安装有传动轮，传动轮由输送电机(13)驱动。它解决了市场急需，具有结构简单，制造方便、运行可靠的优点。	CN101024443B	一种旋转滚筒输送台车，其特征是它主要由底盘(2)、行走驱动电机(17)、回转支承(4)、回转电机(3)、支承座(6)、支架(7)、滚筒(8)和输送电机(13)组成，所述的底盘(2)支承在行走轮组(27)上，该行走轮组(27)由安装在底盘(2)上的所述的行走驱动电机(17)驱动；所述回转支承(4)安装在支承台上，该支承台固定在所述底盘(2)上，所述回转支承(4)外圈上的驱动齿轮与所述回转电机(3)输出轴上的轴齿轮相啮合，回转电机(3)也安装在底盘(2)上，所述支承座(6)插装固定在回转支承(4)中并随回转支承(4)同步转动，所述支架(7)安装在所述支承座(6)的两侧，所述支承座(6)两侧的支架(7)上支承有多个滚筒(8)，所述滚筒(8)的一端伸出支架(7)外并安装有传动轮，各传动轮通过传动带相连，其中一个传动轮作为主动轮通过主动传动带与所述的输送电机(13)相连，所述的输送电机(13)安装…	徐正林;赵耀武;崔久山;韩绍军;崔黄元	211161 江苏省南京市江宁区江宁镇柏桥街8号	211	南京市	B65G13/00(2006.01)I;B65G41/00(2006.01)I;B65G47/52(2006.01)I;B61C3/00(2006.01)I
9014	2007	发明公布	卧式条烟分拣机	济南兰剑物流科技有限责任公司	本发明属于物流装备技术领域，是一种用于条烟配送作业中的卧式条烟分拣机。是由翻转式补烟装置；条烟输送机构：包括输送通道和分离输送机构；条烟拣出机构及控制系统构成。翻转式补烟装置安装在条烟输送机构的条烟输送通道始端，条烟拣出机构安装在条烟输送机构的分离输送机构末端。该机整体结构简单、合理，补烟方式简便、快捷、省力，降低了劳动强度，提高了工作效率；分拣灵活、精度可靠，不宜损伤条烟商品，提高了分拣包装质量。根据分拣业务需求，可以利用本卧式条烟分拣机任意组合安装分拣系统，实现条烟自动化分拣，适应性强。	CN101185927A	1.卧式条烟分拣机，由补烟装置、条烟输送机构：包括输送通道和分离输送机构、条烟拣出机构及控制系统构成；其特征为翻转式补烟装置安装在条烟输送机构的条烟输送通道始端，条烟拣出机构安装在条烟输送机构的分离输送机构末端，其中：翻转式补烟装置由翻转补烟槽和支撑座构成，翻转补烟槽通过一个位于条烟输送通道始端的同轴铰链与条烟输送通道联结；在条烟输送通道的基座上安装支撑翻转补烟槽的支撑座，翻转补烟槽为一开口箱体，其容积由条烟包装箱规格确定，翻转补烟槽与条烟输送通道相邻的箱壁为栅栏式结构，栅栏条的直径或厚度要小于输送辊子半径，与铰链同中心线并靠近翻转槽底部位置安装一输送辊子；条烟拣出机构由出烟传感器、电磁铁或气缸、提升闸板和导烟槽构成，电磁铁或气缸与提升闸板联结并安装在门形架上，出烟传感器安装在提升闸板前端，门形架跨接在导烟槽上；出烟传感器、电磁铁或气缸的控制线路与计算机控制系统相连接；提升闸板的数量由被…	吴耀华;沈敏德;蒋霞;范维华	250101山东省济南市高新区舜华路109号科汇大厦6层	250	济南市	B07C5/38(2006.01);B07C5/02(2006.01)
9130	2007	发明公布	旋转滚筒输送台车	江苏六维物流设备实业有限公司	一种旋转滚筒输送台车，属于自动化物流设备，其特征是它主要由底盘(2)、行走驱动电机(17)、回转支承(4)、回转电机(3)、支承座(6)、支架(7)、滚筒(8)和输送电机(13)组成，底盘(2)支承在行走轮组(27)上，行走轮组(27)由行走驱动电机(17)驱动；回转支承(4)安装在支承台上，支承台固定在底盘(2)上，驱动回转支承(4)的回转电机(3)也安装在底盘(2)上，支承座(6)插装固定在回转支承(4)中，支架(7)安装在支承座(6)的两侧，滚筒(8)的两端支承在相应的支架(7)上，其一端上安装有传动轮，传动轮由输送电机(13)驱动。它解决了市场急需，具有结构简单，制造方便、运行可靠的优点。	CN101024443A	1、一种旋转滚筒输送台车，其特征是它主要由底盘(2)、行走驱动电机(17)、回转支承(4)、回转电机(3)、支承座(6)、支架(7)、滚筒(8)和输送电机(13)组成，底盘(2)支承在行走轮组(27)上，行走轮组(27)由安装在底盘(2)上的行走驱动电机(17)驱动；回转支承(4)安装在支承台上，支承台固定在底盘(2)上，回转支承(4)外圈上的驱动齿轮与回转电机(3)输出轴上的轴齿轮相啮合，回转电机(3)也安装在底盘(2)上，支承座(6)插装固定在回转支承(4)中并随回转支承(4)同步转动，支架(7)安装在支承座(6)的两侧，滚筒(8)的两端支承在相应的支架(7)上，滚筒(8)的一端伸出支架(7)外并安装有传动轮，传动轮通过传动带相连，主动轮安装在其中一个滚筒(8)的一端上，它通过传动带与输送电机(13)相连，输送电机(13)安装在支承座(6)的下部并能随支承座(6)回转。	徐正林;赵耀武;崔久山;韩绍军;崔黄元	211161江苏省南京市江宁区江宁镇柏桥街8号	211	南京市	B65G13/00(2006.01);B65G41/00(2006.01);B65G47/52(2006.01);B61C3/00(2006.01)
9310	2007	发明公布	碎胶喂料炼胶工艺	三角轮胎股份有限公司	本发明涉及一种碎胶喂料炼胶工艺，属于橡胶加工机械领域。其工艺步骤是，原胶存放、胶块撕碎、碎胶称量、碎胶输送、碎胶投料、胶料混炼、压片冷却、叠片存放、胶片切粒、胶粒混合、胶粒称量、胶片终炼、压片冷却及叠片存放。本发明通过对胶块的破碎和母胶片的切粒，以及前后两次混匀，实现多批次原料混匀，使胶料质量更加均匀稳定，从而使密炼效果更加理想，达到如下效果：炼胶均匀性和稳定性提高，炼胶效率提高，设备冲击伤害减轻，劳动强度减轻，物流自动化水平提高。	CN101214705A	1.一种碎胶喂料炼胶工艺，其特征是，包括如下工艺步骤：第一步，胶块破碎：将胶块投入原胶破碎机破碎，然后排料；第二步，碎胶混匀：碎胶转入混合机内进行混匀；第三步，碎胶称量：将混匀的碎胶按要求重量在皮带秤上称量好；第四步，碎胶配料：并排摆放的多台混合机分别存放着不同批次和来源的原料碎胶，按设定的重量称好后通过加料皮带机装到同一个料斗中，完成一次碎胶配料；第五步，碎胶输送投料：配好的碎胶放在料斗中，采用悬挂输送或拖车输送至密炼机前，采用卸料机构将碎胶卸至胶料秤上进行复核，并由人工掺加回胶后，投入密炼机；第六步，母炼及下片停放：混炼完成后，胶料经过压片冷却后以胶片形式叠放在料盘上进行4小时停放；第七步，母胶片切粒：停放到时的胶片喂入切粒机，切成约25*25MM粒径的胶粒，并加粉状隔离剂；第八步，胶粒混匀：切好的胶粒送入混匀机中，实现多批次胶料的混匀，从而使胶料质量稳定性提高。第九步，胶粒输送称量…	丁玉华;单国玲;杜云峰;刘谦;孙希华	264200山东省威海市青岛中路56号	264	烟台市	B29B7/02(2006.01);B29B7/28(2006.01);B29B9/02(2006.01);B29B13/10(2006.01);B29C43/24(2006.01)
10051	2007	发明授权	一种多协议超高频读写器	深圳市大富网络技术有限公司	本发明专利提出了一种多协议超高频读写器，其采用的频段为860～960MHz，支持读写各种协议的标签。该读写器由数字控制模块、射频发送模块、本振信号模块、射频接收模块、收发隔离模块和射频开关组以及天线组组成。该读写器兼容EPC Class1、EPC Class1 Gen2和ISO18000—6PART B等多种UHF国际标准。采用模块化设计，电路简单，成本低。可应用于物流、不停车收费等多种不同的场合。	CN101303736B	一种多协议超高频读写器，包括：数字控制模块、射频发送模块、射频接收模块、本振信号模块、收发隔离模块和射频开关组以及天线组，其特征在于：数字控制模块由系统MCU、电源模块、存储器模块、接口模块、显示和键盘模块组成，负责多协议的编解码、PLL锁相环的频率设置以及射频收发模块的功率控制，所述系统MCU中包括信号软件解码模块和信号软件编码模块，所述多协议包括EPC Classl、EPC Classl Gen2和ISO18000‑6PART B等，多协议编解码采用测量时间宽度的方法，所述接口模块提供多个与上位机连接的通讯接口；本振信号模块包括PLL+VOC电路、本振信号驱动模块和功分器，由PLL+VOC电路产生860MHZ～960MHZ的信号，由本振信号驱动模块驱动后，经功分器输出两路860MHZ～960MHZ射频信号，分别供射频发送模块和射频接收模块作为本振信号；射频发送模块由单片功率放大器构成…	孙尚传;李锋;严仍友;陈家林	518026 广东省深圳市福田区福中三路1006号诺德中心32B	518	深圳市	G06K17/00(2006.01)I
10052	2007	发明授权	卧式条烟分拣机	山东兰剑物流科技股份有限公司	本发明属于物流装备技术领域，是一种用于条烟配送作业中的卧式条烟分拣机。是由翻转式补烟装置；条烟输送机构：包括输送通道和分离输送机构；条烟拣出机构及控制系统构成。翻转式补烟装置安装在条烟输送机构的条烟输送通道始端，条烟拣出机构安装在条烟输送机构的分离输送机构末端。该机整体结构简单、合理，补烟方式简便、快捷、省力，降低了劳动强度，提高了工作效率；分拣灵活、精度可靠，不宜损伤条烟商品，提高了分拣包装质量。根据分拣业务需求，可以利用本卧式条烟分拣机任意组合安装分拣系统，实现条烟自动化分拣，适应性强。	CN101185927B	卧式条烟分拣机，由补烟装置、条烟输送机构、条烟拣出机构及控制系统构成；其特征为翻转式补烟装置安装在条烟输送机构的条烟输送通道始端，条烟拣出机构安装在条烟输送机构的分离输送机构末端，其中：翻转式补烟装置由翻转补烟槽和支撑座构成，翻转补烟槽通过一个位于条烟输送通道始端的同轴铰链与条烟输送通道联结；在条烟输送通道的基座上安装支撑翻转补烟槽的支撑座，翻转补烟槽为一开口箱体，其容积由条烟包装箱规格确定，翻转补烟槽与条烟输送通道相邻的箱壁为栅栏式结构，栅栏条的直径或厚度要小于输送辊子半径，与铰链同中心线并靠近翻转补烟槽底部位置安装一输送辊子；条烟输送机构由包括输送通道和分离输送机构组成，条烟输送机构安装有差速辊轮，分离输送机构安装有隔烟板和拨烟杆；条烟拣出机构由出烟传感器、电磁铁或气缸、提升闸板和导烟槽构成，电磁铁或气缸与提升闸板联结并安装在门形架上，出烟传感器安装在提升闸板前端，门形架跨接在导烟槽…	吴耀华;沈敏德;蒋霞;范维华	250101 山东省济南市高新区舜华路109号科汇大厦6层	250	济南市	B07C5/38(2006.01)I;B07C5/02(2006.01)I
13820	2007	发明授权	超净可交联聚乙烯绝缘材料的制造方法	青岛汉缆股份有限公司	本发明涉及一种由乙烯类树脂制成的电缆绝缘材料的制造方法，本超净可交联聚乙烯绝缘材料的制造方法包括以下步骤：将聚乙烯与抗氧剂充分混合，制得混合料；将混合料加入到双螺杆挤出机进行充分混炼、均化与脱挥后，制得熔融物料；将熔融物料过滤后进行水下切粒，制得颗粒状超净预混合料；干燥颗粒状超净预混合料；筛选干燥后的颗粒状超净预混合料；采用渗析法将颗粒状超净预混合料与过氧化物充分掺混、混析，制得超净可交联聚乙烯绝缘材料；包装。由于本发明采用了后续法制造工艺，克服了常规生产中过氧化物引发先期交联的缺点，避免了材料在过滤网处的物流载流使其受热时间过长，避免了物料受到污染。	CN101456985B	一种超净可交联聚乙烯绝缘材料的制造方法，其特征在于：包括以下步骤：(1)、将聚乙烯与抗氧剂充分混合，制得混合料；(2)、将混合料加入到双螺杆挤出机在100‑140℃温度下进行充分混炼、分散、均化与脱挥后，制得熔融物料；(3)、将熔融物料过滤后进行水下切粒，制得颗粒状超净预混合料；(4)、干燥颗粒状超净预混合料；(5)、筛选干燥后的颗粒状超净预混合料；(6)、采用渗透法将颗粒状超净预混合料与过氧化物充分掺混、混析，制得超净可交联聚乙烯绝缘材料；(7)、包装超净可交联聚乙烯绝缘材料。	张承官;陈沛云	266102 山东省青岛市崂山区九水东路628号	266	青岛市	C08L23/06(2006.01)I;C08J3/20(2006.01)I;B29C47/36(2006.01)I;H01B3/44(2006.01)I
15522	2007	发明公布	香烟打码到条定位装置	深圳市大族激光科技股份有限公司	本发明公开一种适用于烟草行业采用周转箱放送方式进行打码时的香烟打码到条定位装置，其特征在于：定位装置包括呈L型的第一部分和呈L型的第二部分，第一部分包括第一定位部和第二定位部，第二部分包括第三定位部和第四定位部，其中第四定位部与第二定位部相邻且分别向两个方向延伸。采用本发明简单的定位结构就能解决烟草行业采用周转箱放送的物流系统在香烟打码时因为条烟未放满周转箱时产生的定位问题，采用本发明定位装置能适应所有的条烟空档，当香烟打码到条定位装置填补条烟周围的空档后，就不存在条烟倾覆的问题，定位也就和整箱烟一样简便了，其结构简单、使用方便。	CN101264802A	1. 一种适用于烟草行业采用周转箱放送方式进行打码时的香烟打码到条定位装置，其特征在于：定位装置包括呈L型的第一部分和呈L型的第二部分，第一部分包括第一定位部和第二定位部，第二部分包括第三定位部和第四定位部，其中第四定位部与第二定位部相邻且分别向两个方向延伸。	高云峰;欧阳江林	518057广东省深圳市南山区高新科技园松坪山工厂区5号路8号	518	深圳市	B65B61/26(2006.01)
15544	2007	发明公布	一种通过无线通信网络实时统计汽车怠速的方法	厦门雅迅网络股份有限公司	本发明公开了一种通过无线通信网络实时统计汽车怠速的方法，车载终端通过GPS定时采集车辆的GPS数据，并负责检测车辆是否处于怠速状态；车载终端与中心系统之间通过无线通信网络的GPRS通道实现无线通信，通过无线网络，中心系统设置车载终端检测车辆处于怠速状态的最短时间长度和车辆最小参考速度，车载终端将车辆的行驶数据发送给中心系统；中心系统接收到车载终端发送上来的数据，解析之后存储到数据库中的车辆行驶数据表中；中心系统并定时对车辆行驶数据进行分析，把属于怠速的数据存放到指定的怠速数据表中；中心系统利用Web提供页面，车辆管理者可以通过互联网登录中心系统的页面，实时统计车辆的怠速状态，从而有效提高物流车辆运送效率和有效规范驾驶员行为的目的。	CN101465053A	1. 一种通过无线通信网络实时统计汽车怠速的方法，其特征在于：至少包括数据采集、实时统计二个过程：在数据采集过程，包括如下步骤：a. 车台注册：中心系统通过注册终端注册车载终端，通过短信前置系统经过短信通道下发注册的参数，其中包括赋予该车载终端的以供数据上传时使用的身份标识ID、车辆最小参考速度和怠速的时间长度判定标准值；同时把设置参数存储到数据库中；b. 车载终端的微处理器系统将中心系统下传的车辆最小参考速度设定为速度最小值，将时间判定标准值数据设定为最小怠速时间数值并分别存储到存储器中；在重新设置之前，微处理器系统就一直以该设置值为参考，对车辆是否怠速进行判断；c. 车载终端的GPS模块定时采集车辆的GPS数据，车载终端的振动传感器实时感应车辆的振动信号，GPS模块输出的GPS数据和振动传感器输出的振动感应信号由车载终端的微处理器系统进行分析处理；d. 在发动机运转的情况下，车载终端…	李卫江;郑志鹏;侯兴明;李双梅;林茂长	361000福建省厦门市软件园产业基地二期观日路46号	361	厦门市	G08G1/00(2006.01)I;G08G1/01(2006.01)I;G08G1/052(2006.01)I;G01P3/00(2006.01)I;G07C5/08(2006.01)I;G07C5/00(2006.01)I;H04L12/28(2006.01)I;G06Q50/00(2006.01)I;G06F17/30(2006.01)I
15582	2007	发明授权	轮胎螺旋下降滑道输送系统	江苏天奇物流系统工程股份有限公司	本发明涉及一种轮胎螺旋下降滑道输送系统，属于物流输送系统工程技术领域。其主要包括螺旋转轴及螺旋辊道，螺旋转轴固定在两高度差流水线间，螺旋辊道螺接在旋转轴上，螺旋辊道绕螺旋转轴螺旋旋转，特征是：所述螺旋辊道与斜坡辊道螺接，维修梯子安装在螺旋辊道外侧，斜坡辊道螺接在整体框架上。本发明在轮胎的流水线装配过程中，通过螺旋辊床把轮胎从高处流水线装配向低处流水线装配转换，使整个流水线装配协调、不间断；无需动力，节省能源，占用生产厂房的空间小，能使用在两水平流水线的任意高度差，运动平稳；螺旋轨道中少数辊筒损坏后，对整个生产系统的影响不大，整个流水线装配还能继续运行，维护方便，操作简单。	CN101020529B	一种轮胎螺旋下降滑道输送系统，包括螺旋转轴(2)及螺旋辊道(3)，螺旋转轴(2)固定在两高度差流水线间，螺旋辊道(3)螺接在螺旋转轴(2)上，螺旋辊道(3)绕螺旋转轴(2)螺旋旋转，维修梯子(5)安装在螺旋辊道(3)外侧，其特征是：所述螺旋辊道(3)与斜坡辊道(1)螺接，斜坡辊道(1)螺接在整体框架(10)上；轮胎在螺旋线方向由上向下运动。	杨雷;孙晋军;张元兴;纪璐翊	214187 江苏省无锡市惠山区洛社镇洛藕路	214	无锡市	B65G13/00(2006.01)I;B65G47/52(2006.01)I
15625	2007	发明授权	一种通过无线通信网络实时统计汽车怠速的方法	厦门雅迅网络股份有限公司	本发明公开了一种通过无线通信网络实时统计汽车怠速的方法，车载终端通过GPS定时采集车辆的GPS数据，并负责检测车辆是否处于怠速状态；车载终端与中心系统之间通过无线通信网络的GPRS通道实现无线通信，通过无线网络，中心系统设置车载终端检测车辆处于怠速状态的最短时间长度和车辆最小参考速度，车载终端将车辆的行驶数据发送给中心系统；中心系统接收到车载终端发送上来的数据，解析之后存储到数据库中的车辆行驶数据表中；中心系统并定时对车辆行驶数据进行分析，把属于怠速的数据存放到指定的怠速数据表中；中心系统利用Web提供页面，车辆管理者可以通过互联网登录中心系统的页面，实时统计车辆的怠速状态，从而有效提高物流车辆运送效率和有效规范驾驶员行为的目的。	CN101465053B	一种通过无线通信网络实时统计汽车怠速的方法，其特征在于：至少包括数据采集、实时统计二个过程：在数据采集过程，包括如下步骤：a.车台注册：中心系统通过注册终端注册车载终端，通过短信前置系统经过短信通道下发注册的参数，其中包括赋予该车载终端的以供数据上传时使用的身份标识ID、车辆最小参考速度和怠速的时间长度判定标准值；同时把设置参数存储到数据库中；b.车载终端的微处理器系统将中心系统下传的车辆最小参考速度设定为速度最小值，将时间判定标准值数据设定为最小怠速时间数值并分别存储到存储器中；在重新设置之前，微处理器系统就一直以上述设定的速度最小值和最小怠速时间为参考，对车辆是否怠速进行判断；c.车载终端的GPS模块定时采集车辆的GPS数据，车载终端的振动传感器实时感应车辆的振动信号，GPS模块输出的GPS数据和振动传感器输出的振动感应信号由车载终端的微处理器系统进行分析处理；d.在发动机运转的情况…	李卫江;郑志鹏;侯兴明;李双梅;林茂长	361000 福建省厦门市软件园产业基地二期观日路46号	361	厦门市	G08G1/00(2006.01)I;G08G1/01(2006.01)I;G08G1/052(2006.01)I;G01P3/00(2006.01)I;G07C5/08(2006.01)I;G07C5/00(2006.01)I;H04L12/28(2006.01)I;G06Q50/00(2006.01)I;G06F17/30(2006.01)I
15747	2007	发明公布	轮胎螺旋下降滑道输送系统	江苏天奇物流系统工程股份有限公司	本发明涉及一种轮胎螺旋下降滑道输送系统，属于物流输送系统工程技术领域。其主要采用斜坡辊道与螺旋辊道螺接，螺旋转轴固定在两高度差流水线间，螺旋辊道螺接在旋转轴上，且绕螺旋转轴螺旋旋转，维修梯子安装在螺旋辊道外侧，斜坡辊道通过斜坡支撑架螺接在整体框架上。本发明在轮胎的流水线装配过程中，通过螺旋辊床把轮胎从高处流水线装配向低处流水线装配转换，使整个流水线装配协调、不间断；无需动力，节省能源，占用生产厂房的空间小，能使用在两水平流水线的任意高度差，运动平稳；螺旋轨道中少数辊筒损坏后，对整个生产系统的影响不大，整个流水线装配还能继续运行，维护方便，操作简单。	CN101020529A	1、一种轮胎螺旋下降滑道输送系统，包括斜辊道(1)及螺旋辊道(3)，其特征是采用斜坡辊道(1)与螺旋辊道(3)螺接，螺旋转轴(2)固定在两高度差流水线间，螺旋辊道3螺接在旋转轴(2)上，且绕螺旋转轴(2)螺旋旋转，维修梯子(5)安装在螺旋辊道(3)外侧，斜坡辊道(1)螺接在整体框架(10)上。	杨雷;孙晋军;张元兴;纪璐翊	214187江苏省无锡市惠山区洛社镇洛藕路	214	无锡市	B65G13/00(2006.01);B65G47/52(2006.01)
17142	2007	发明公布	制品库存监控调度系统及方法	上海华虹NEC电子有限公司	本发明公开了一种制品库存监控调度系统，包括主机系统、自动物流系统(AMHS)及通讯终端系统(ONLINE系统)。所述的自动物流系统(AMHS)又包括自动仓储柜(STOCKER)、工业搬送机器人(如自动导航车，即AGV；工程间搬送小车等)及相关控制系统；工业搬送机器人在生产设备及自动仓储柜之间进行制品的调度。本发明的制品库存监控调度系统还包括虚拟棚架的监控调度系统。本发明还公开了一种制品库存监控调度方法，通过建立一种虚拟STOCKER的调控系统，不仅可以提高STOCKER的使用效率，同时缓解了库存瓶颈(即STOCKER满量)，能显著提高AMHS系统的搬送效率，缩短TAT(制品生产周期)，增加产能。	CN101414169A	1、一种制品库存监控调度系统，包括主机系统、自动物流系统及通讯终端系统，所述的自动物流系统又包括自动仓储柜、工业搬送机器人及相关控制系统，所述的工业搬送机器人在生产设备及所述的自动仓储柜之间进行制品的调度；其特征在于，该制品库存监控调度系统还包括虚拟自动仓储柜的监控调度系统。	周百钧	201206上海市浦东新区川桥路1188号	201	上海市	G05B19/418(2006.01)I;B65G1/137(2006.01)I
17143	2007	发明授权	制品库存监控调度系统及方法	上海华虹NEC电子有限公司	本发明公开了一种制品库存监控调度系统，包括主机系统、自动物流系统(AMHS)及通讯终端系统(ONLINE系统)。所述的自动物流系统(AMHS)又包括自动仓储柜(STOCKER)、工业搬送机器人(如自动导航车，即AGV；工程间搬送小车等)及相关控制系统；工业搬送机器人在生产设备及自动仓储柜之间进行制品的调度。本发明的制品库存监控调度系统还包括虚拟棚架的监控调度系统。本发明还公开了一种制品库存监控调度方法，通过建立一种虚拟STOCKER的调控系统，不仅可以提高STOCKER的使用效率，同时缓解了库存瓶颈(即STOCKER满量)，能显著提高AMHS系统的搬送效率，缩短TAT(制品生产周期)，增加产能。	CN101414169B	一种制品库存监控调度系统，包括主机系统、自动物流系统及通讯终端系统，所述的自动物流系统又包括自动仓储柜、工业搬送机器人及相关控制系统，所述的工业搬送机器人在生产设备及所述的自动仓储柜之间进行制品的调度；其特征在于，该制品库存监控调度系统还包括虚拟自动仓储柜的监控调度系统。	周百钧	201206 上海市浦东新区川桥路1188号	201	上海市	G05B19/418(2006.01)I;B65G1/137(2006.01)I
20285	2007	发明授权	高速输送带散货料金属物去除方法和装置	宝山钢铁股份有限公司;上海信通机电工程有限公司	本发明公开了一种高速输送带散货料金属物去除方法和装置。本发明是在现有技术基础上增加了第二道金属检测器、与门逻辑控制电路、料堆刮平装置、输送带托力装置，并形成了一个高速输送带散货料金属物去除方法，将单个部件组成一个控制子系统，与中央控制室相联接。本发明集通讯、控制、数据交换于一体，实现与中控室计算机的联动，解决了高速输送带非导磁类金属的去除问题，提高了高速输送带的设备安全和输送效率。本发明适用于钢铁、码头、物流、采矿、仓储业等采用输送带输送散货料的场合。	CN101264824B	一种高速输送带散货料金属物去除方法，其特征是：将高速输送带上的散货料经料堆刮平装置刮平后经过第一道金属检测器，第一道金属检测器检测有金属后同时发出三个信号：一个金属去除信号驱动除铁器，另一个信号至与门电路的输入端，第三个信号通过远程通讯传输给中央控制室；除铁器接到信号被启动后，除铁器运转除铁，并且输出除鉄运转信号至与门电路的输入端；当第一道金属检测器检出有金属信号，除鉄器成功除鉄之后，输送带不断地向前运转，输送的散货料在第二道金属检测器就不会再检出金属信号，输送带机组就继续运转；当第一道金属检测器检出有金属信号，除鉄器没能成功去除，输送的散货料在第二道金属检测器就会被再检出金属信号；此时二次金属检出信号通过远程通讯被传至中央控制室，并且二次金属检出信号输入至与门电路的输入端；与门电路的输入端接到的三个信号是：第一道金属检测器的有金属信号、除铁器已运转信号、第二道金属检测器的有金属信号，与…	孔利明;韩明明;肖苏;孙品生;周一农;李斌;徐敏坚;李荣;江通;吴剑民	201900 上海市宝山区富锦路果园	201	上海市	B65G43/00(2006.01)I;B65G43/08(2006.01)I;B65G47/00(2006.01)I;B03C1/16(2006.01)I
20288	2007	发明公布	高速输送带散货料金属物去除方法和装置	宝山钢铁股份有限公司;上海信通机电工程有限公司	本发明公开了一种高速输送带散货料金属物去除方法和装置。本发明是在现有技术基础上增加了第二道金属检测器、与门逻辑控制电路、料堆刮平装置、输送带托力装置，并形成了一个高速输送带散货料金属物去除方法，将单个部件组成一个控制子系统，与中央控制室相联接。本发明集通讯、控制、数据交换于一体，实现与中控室计算机的联动，解决了高速输送带非导磁类金属的去除问题，提高了高速输送带的设备安全和输送效率。本发明适用于钢铁、码头、物流、采矿、仓储业等采用输送带输送散货料的场合。	CN101264824A	1. 一种高速输送带散货料金属物去除方法，其特征是：将高速输送带上的散货料经料堆刮平装置刮平后经过第一道金属检测器，第一道金属检测器检测有金属后同时发出三个信号：一个金属去除信号驱动除铁器，另一个信号至与门电路的输入端，第三个信号通过远程通讯传输给中央控制室；除铁器接到信号被启动后，除铁器运转除铁，并且输出除鉄运转信号至与门电路的输入端；当第一道金属检测器检出有金属信号，除鉄器成功除鉄之后，输送带不断地向前运转，输送的散货料在第二道金属检测器就不会再检出金属信号，输送带机组就继续运转；当第一道金属检测器检出有金属信号，除鉄器没能成功去除，输送的散货料在第二道金属检测器就会被再检出金属信号；此时二次金属检出信号通过远程通讯被传至中央控制室，并且二次金属检出信号输入至与门电路的输入端；与门电路的输入端接到的三个信号是：第一道金属检测器的有金属信号、除铁器已运转信号、第二道金属检测器的有金属信…	孔利明;韩明明;肖苏;孙品生;周一农;李斌;徐敏坚;李荣;江通;吴剑民	201900上海市宝山区富锦路果园	201	上海市	B65G43/00(2006.01);B65G43/08(2006.01);B65G47/00(2006.01);B03C1/16(2006.01)
2052	2008	发明授权	一种钢厂用动力升降平板框架运输车	宝山钢铁股份有限公司;上海宝信软件股份有限公司;上海宝钢设备检修有限公司	本发明提供了一种钢厂用动力升降平板框架运输车，包括一发动机、一车架、一带油缸的液压系统、至少一个驾驶室，还包括：一发动机控制单元，一车载终端系统，一PLC控制系统，以及相关的执行机构，其间分别使用CAN、MIPI、USB协议传输数据，完成整车的控制。本发明具有较高行驶速度，满足厂内物流运作效率；能够连续、满负荷工况运转；零部件安装结构紧凑，并符合道路限界要求。	CN101767549B	一种钢厂用动力升降平板框架运输车，包括一发动机(3)、一车架(2)、液压系统、至少一个驾驶室(1)、驾驶室内部的控制按钮和操作手柄，所述液压系统包括驱动液压泵，其特征在于，所述钢厂用动力升降平板框架运输车还包括：一发动机控制单元，与发动机(3)相连接，接收发动机(3)的数据、控制发动机(3)，发动机控制单元上设有I/O控制接口、诊断接口以及CAN总线接口，该I/O控制接口与驾驶室控制按钮、操作手柄通过硬线连接；一车载终端系统，其包括：一CAN通讯单元，采用USB通讯协议和CAN通讯协议与发动机控制单元进行通讯，其中USB通讯协议的通讯电缆与CAN通讯协议的通讯电缆通过一个CAN‑USB协议转换接口连接，然后与发动机控制单元的CAN总线接口连接；一MPI通讯单元；一中央控制单元，通过数据线分别连接CAN通讯单元和MPI通讯单元，双向传输数据；一PLC控制系统，其包括：一MPI通讯单元，采用…	程俊峰;张逸国;蒋基洪;金小平;王景洲;葛光;孔利明;黄伟中;余申泰;王裕;滕亮;郝荣亮	201900 上海市宝山区富锦路果园	201	上海市	B60P1/02(2006.01)I;B60R16/02(2006.01)I;F02D29/02(2006.01)I;H04L12/40(2006.01)I;G07C5/02(2006.01)I
2054	2008	发明公布	一种钢厂用动力升降平板框架运输车	宝山钢铁股份有限公司;上海宝信软件股份有限公司;上海宝钢设备检修有限公司	本发明提供了一种钢厂用动力升降平板框架运输车，包括一发动机、一车架、一带油缸的液压系统、至少一个驾驶室，还包括：一发动机控制单元，一车载终端系统，一PLC控制系统，以及相关的执行机构，其间分别使用CAN、MIPI、USB协议传输数据，完成整车的控制。本发明具有较高行驶速度，满足厂内物流运作效率；能够连续、满负荷工况运转；零部件安装结构紧凑，并符合道路限界要求。	CN101767549A	一种钢厂用动力升降平板框架运输车，包括一发动机(3)、一车架(2)、液压系统、至少一个驾驶室(1)、驾驶室内部的控制按钮和操作手柄，所述液压系统包括驱动液压泵，其特征在于还包括：一发动机控制单元，与发动机(3)相连接，接收发动机(3)的数据、控制发动机(3)，发动机控制单元上设有I/O控制接口、诊断接口以及CAN总线接口，该I/O控制接口与驾驶室控制按钮、操作手柄通过硬线连接；一车载终端系统，其包括：一CAN通讯单元，采用USB通讯协议和CAN通讯协议与发动机控制单元进行通讯，其中USB通讯协议的通讯电缆与CAN通讯协议的通讯电缆通过一个CAN-USB协议转换接口连接，然后与发动机控制单元的CAN总线接口；一MPI通讯单元；一中央控制单元，通过数据线分别连接CAN通讯单元和MPI通讯单元，双向传输数据；一PLC控制系统，其包括：一MPI通讯单元，采用USB通讯协议和MPI通讯协议与车载终…	程俊峰;张逸国;蒋基洪;金小平;王景洲;葛光;孔利明;黄伟中;余申泰;王裕;滕亮;郝荣亮	201900上海市宝山区富锦路果园	201	上海市	B60P1/02(2006.01)I;B60R16/02(2006.01)I;F02D29/02(2006.01)I;H04L12/40(2006.01)I;G07C5/02(2006.01)I
3873	2008	发明公布	数控物流货物捆绑系统	浙江双友物流器械股份有限公司	本发明提供了一种数控物流货物捆绑系统，属于控制技术领域。它解决了现有的数控物流货物捆绑系统结构复杂、制造成本高、操作繁琐、捆绑带张紧力差异大等问题。本数控物流货物捆绑系统包括控制器，在控制器上联接有传感器和动力机构，传感器和动力机构设置在能带动绞紧器带轴收放捆绑带的收放带装置上，在控制器上联接输入装置，当输入装置控制动力机构动作时控制器能接收传感器采集到的捆绑带张紧力信号并将其与控制器中内设的捆绑带张紧力设定值进行比较，且当捆绑带张紧力信号达到捆绑带张紧力设定值时控制器控制动力机构停止工作。本发明结构简单、制造成本低、操作方便、使用安全、捆绑带张紧力适度、系统参数调整方便等优点。	CN101519137A	1. 一种数控物流货物捆绑系统，其特征在于，它包括控制器(12)，在控制器(12)上联接有传感器(2)和动力机构(3)，上述的传感器(2)和动力机构(3)设置在能带动绞紧器带轴(4)收放捆绑带的收放带装置(5)上，在控制器(12)上还联接有一个能控制动力机构(3)动作的输入装置(62)，当输入装置(62)控制动力机构(3)动作时控制器(12)能接收传感器(2)采集到的捆绑带张紧力信号并将其与控制器(1)中内设的捆绑带张紧力设定值进行比较，且当捆绑带张紧力信号达到捆绑带张紧力设定值时控制器(12)能控制动力机构(3)停止工作。	阮卜琴	317600浙江省玉环县沙岙村机电工业园区	317	台州市	B65B13/22(2006.01)I;B65B13/18(2006.01)I;B60P7/06(2006.01)I
3907	2008	发明授权	数控物流货物捆绑系统	浙江双友物流器械股份有限公司	本发明提供了一种数控物流货物捆绑系统，属于控制技术领域。它解决了现有的数控物流货物捆绑系统结构复杂、制造成本高、操作繁琐、捆绑带张紧力差异大等问题。本数控物流货物捆绑系统包括控制器，在控制器上联接有传感器和动力机构，传感器和动力机构设置在能带动绞紧器带轴收放捆绑带的收放带装置上，在控制器上联接输入装置，当输入装置控制动力机构动作时控制器能接收传感器采集到的捆绑带张紧力信号并将其与控制器中内设的捆绑带张紧力设定值进行比较，且当捆绑带张紧力信号达到捆绑带张紧力设定值时控制器控制动力机构停止工作。本发明结构简单、制造成本低、操作方便、使用安全、捆绑带张紧力适度、系统参数调整方便等优点。	CN101519137B	一种数控物流货物捆绑系统，其特征在于，它包括控制器(12)，在控制器(12)上联接有传感器(2)和动力机构(3)，上述的传感器(2)和动力机构(3)设置在能带动绞紧器带轴(4)收放捆绑带的收放带装置(5)上，在控制器(12)上还联接有一个能控制动力机构(3)动作的输入装置(62)，当输入装置(62)控制动力机构(3)动作时控制器(12)能接收传感器(2)采集到的捆绑带张紧力信号并将其与控制器(1)中内设的捆绑带张紧力设定值进行比较，且当捆绑带张紧力信号达到捆绑带张紧力设定值时控制器(12)能控制动力机构(3)停止工作。	阮卜琴	317600 浙江省玉环县沙岙村机电工业园区	317	台州市	B65B13/22(2006.01)I;B65B13/18(2006.01)I;B60P7/06(2006.01)I
4535	2008	实用新型	一种含铁物料连续炼钢设备	莱芜钢铁集团有限公司	本实用新型涉及一种含铁物料连续炼钢设备，包括熔炼炉和吹氧炉，熔炼炉和吹氧炉通过熔炼炉虹吸出钢口相连；熔炼炉的上方为有高温密相输送床，熔炼炉上安装有熔池氧枪、CO氧燃烧枪、含铁物料及熔剂喷枪、含碳物料喷枪、熔炼炉氧枪，熔炼炉下部设置熔炼炉出渣口、熔炼炉虹吸出钢口、熔炼炉底部放钢口；吹氧炉上安装有吹氧炉氧枪、吹氧炉含碳物料燃烧枪、吹氧炉熔剂加入系统、吹氧炉出钢口、吹氧炉出渣口、吹氧炉底部放钢口、吹氧炉顶部设有煤气输出装置。本实用新型的生产率高，用一座悬浮预还原炉、熔炼炉、吹氧炉组成的连续炼钢设备实现了从矿石或含铁物料直接生产钢水，节省设备和基建投资、节约土地、简化物流，易于生产的连续化和自动控制。	CN201351168Y	1.一种连续炼钢设备，包括熔炼炉(6)和吹氧炉(16)，其特征是，熔炼炉(6)和吹氧炉(16)通过熔炼炉虹吸出钢口(14)相连；熔炼炉(6)的上方为有高温密相输送床，熔炼炉(6)上安装有熔池氧枪(8)、CO氧燃烧枪(9)、含铁物料及熔剂喷枪(10)、含碳物料喷枪(11)、熔炼炉氧枪(12)，熔炼炉下部设置熔炼炉出渣口(13)、熔炼炉虹吸出钢口(14)、熔炼炉底部放钢口(15)；吹氧炉(16)上安装有吹氧炉氧枪(17)、吹氧炉含碳物料燃烧枪(18)、吹氧炉熔剂加入系统(19)、吹氧炉出钢口(20)、吹氧炉出渣口(21)、吹氧炉底部放钢口(22)、吹氧炉顶部设有煤气输出装置(23)。	董杰;李丰功;王学斌;王博	271104山东省莱芜市钢城区友谊大街38号	271	泰安市	C21B13/00(2006.01)I
6281	2008	发明授权	一种便捷的接收方法及装置	北京银融科技有限责任公司	一种便捷的接收方法及装置，属气动管道物流传输领域，现在的气动管道传输的接收方法，或电动机械控制或手控，要么故障高，要么不方便。本发明为了解决上述问题，是这样实现的。在接收端安装一充气囊，接收充气封门；待机时，放气开门，实现了完全气控。	CN101759036B	一种便捷的接收方法，其特征在于：包括一充气囊，安装在工作站的接收口处，用于接收时充气后密闭接收管道口，接收到时，泄气后打开接收口；包括风机，出风口连接在气囊上，进风口连接在传输管道的接收端的竖向管道上，包括接收口为一敞开口，连接在传输管道上。	陆洪瑞	100089 北京市海淀区泉宗路2号光大花园7号楼1768室	100	北京市	B65G51/30(2006.01)I;B65G51/04(2006.01)I
6300	2008	发明公布	一种便捷的接收方法及装置	北京银融科技有限责任公司	一种便捷的接收方法及装置，属气动管道物流传输领域，现在的气动管道传输的接收方法，或电动机械控制或手控，要么故障高，要么不方便。本发明为了解决上述问题，是这样实现的。在接收端安装一充气囊，接收充气封门；待机时，放气开门，实现了完全气控。	CN101759035A	一种便捷的接收方法，其特征在于：在接收端安装一充气囊，接收时充气封门；接收到时，放气开门，待机时门处开状。	陆洪瑞	100089 北京市海淀区泉宗路2号光大花园7号楼1768室	100	北京市	B65G51/30(2006.01)I;B65G51/04(2006.01)I
6305	2008	发明授权	一种便捷的接收方法及装置	北京银融科技有限责任公司	一种便捷的接收方法及装置，属气动管道物流传输领域，现在的气动管道传输的接收方法，或电动机械控制或手控，要么故障高，要么不方便。本发明为了解决上述问题，是这样实现的。在接收端安装一充气囊，接收充气封门；待机时，放气开门，实现了完全气控。	CN105110009B	1.一种便捷的接收方法，其特征在于：包括气囊和负压风机，该气囊安装在传输管道的接收端，该负压风机的出风口通过吹气管与所述气囊连接，该负压风机的进风口通过吸气管与传输管道的接收端的竖向管道连接；当负压风机启动时，吹气管向气囊充气，将接收口密封，传输载体被外气压力作用运动到通道处再过吸气管与传输管道的接收端的竖向管道连接口处后，负压风机停；传输载体落入出口，压开气囊，传输载体从出口滑出，从而完成一个工作循环。	陆洪瑞	100089 北京市海淀区万柳万泉庄光大花园7号1768室	100	北京市	B65G51/30(2006.01)I;B65G51/04(2006.01)I
6315	2008	发明公布	一种便捷的接收方法及装置	北京银融科技有限责任公司	一种便捷的接收方法及装置，属气动管道物流传输领域，现在的气动管道传输的接收方法，或电动机械控制或手控，要么故障高，要么不方便。本发明为了解决上述问题，是这样实现的。在接收端安装一充气囊，接收充气封门；待机时，放气开门，实现了完全气控。	CN105329672A	一种便捷的接收方法，其特征在于：传输器管壁上设置弹性的柔质材料为拦截物。	陆洪瑞	100089 北京市海淀区万柳万泉庄光大花园7号1768室	100	北京市	B65G51/30(2006.01)I;B65G51/04(2006.01)I
6326	2008	发明公布	一种便捷的接收方法及装置	北京银融科技有限责任公司	一种便捷的接收方法及装置，属气动管道物流传输领域，现在的气动管道传输的接收方法，或电动机械控制或手控，要么故障高，要么不方便。本发明为了解决上述问题，是这样实现的。在接收端安装一充气囊，接收充气封门；待机时，放气开门，实现了完全气控。	CN105110009A	一种便捷的接收方法，其特征在于：传输器管壁上设置弹性的柔质材料为拦截物。	陆洪瑞	100089 北京市海淀区万柳万泉庄光大花园7号1768室	100	北京市	B65G51/30(2006.01)I;B65G51/04(2006.01)I
6327	2008	发明授权	一种便捷的接收方法及装置	北京银融科技有限责任公司	一种便捷的接收方法及装置，属气动管道物流传输领域，现在的气动管道传输的接收方法，或电动机械控制或手控，要么故障高，要么不方便。本发明为了解决上述问题，是这样实现的。在接收端安装一充气囊，接收充气封门；待机时，放气开门，实现了完全气控。	CN105329672B	一种便捷的接收方法，其特征在于：1)接收时，风机起动，将正压加入气囊，气囊涨开，关闭传输管道，将负压加入传输管道，将传输器吸入传输管道；2)传输器过旁路管道时，气囊的正压气被旁路管道释放，气囊自动缩小，躲回传输管道通道外，传输器靠惯性力，冲过气囊处，且风机停，传输器靠惯性进入接收端。	陆洪瑞	100089 北京市海淀区万柳万泉庄光大花园7号1768室	100	北京市	B65G51/30(2006.01)I;B65G51/04(2006.01)I
6333	2008	发明授权	一种便捷的接收方法及装置	北京银融科技有限责任公司	一种便捷的接收方法及装置，属气动管道物流传输领域，现在的气动管道传输的接收方法，或电动机械控制或手控，要么故障高，要么不方便。本发明为了解决上述问题，是这样实现的。在接收端安装一充气囊，接收充气封门；待机时，放气开门，实现了完全气控。	CN103318650B	一种用于气动管道传输的便捷的接收方法，其特征在于：在气动管道传输的接收端安装一气囊，接收传输器时对所述气囊充气，气囊鼓起封闭所述接收端的门；接收到传输器时，对所述气囊放气，气囊收缩打开所述接收端的门，待机时接收端的门处开状。	陆洪瑞	100089 北京市海淀区泉宗路2号光大花园7号楼1768室	100	北京市	B65G51/30(2006.01)I;B65G51/04(2006.01)I
6340	2008	发明公布	一种便捷的接收方法及装置	北京银融科技有限责任公司	一种便捷的接收方法及装置，属气动管道物流传输领域，现在的气动管道传输的接收方法，或电动机械控制或手控，要么故障高，要么不方便。本发明为了解决上述问题，是这样实现的。在接收端安装一充气囊，接收充气封门；待机时，放气开门，实现了完全气控。	CN101759036A	一种便捷的接收方法，其特征在于：在接收端安装一充气囊，接收时充气封门；接收到时，放气开门，待机时门处开状。	陆洪瑞	100089 北京市海淀区泉宗路2号光大花园7号楼1768室	100	北京市	B65G51/30(2006.01)I;B65G51/04(2006.01)I
6341	2008	发明公布	一种便捷的接收方法及装置	北京银融科技有限责任公司	一种便捷的接收方法及装置，属气动管道物流传输领域，现在的气动管道传输的接收方法，或电动机械控制或手控，要么故障高，要么不方便。本发明为了解决上述问题，是这样实现的。在接收端安装一充气囊，接收充气封门；待机时，放气开门，实现了完全气控。	CN103318650A	一种便捷的接收方法，其特征在于：在接收端安装一充气囊，接收时充气封门；接收到时，放气开门，待机时门处开状。	陆洪瑞	100089 北京市海淀区泉宗路2号光大花园7号楼1768室	100	北京市	B65G51/30(2006.01)I;B65G51/04(2006.01)I
6363	2008	发明授权	一种便捷的接收方法及装置	北京银融科技有限责任公司	一种便捷的接收方法及装置，属气动管道物流传输领域，现在的气动管道传输的接收方法，或电动机械控制或手控，要么故障高，要么不方便。本发明为了解决上述问题，是这样实现的。在接收端安装一充气囊，接收充气封门；待机时，放气开门，实现了完全气控。	CN101759035B	一种便捷的接收方法，其特征在于：包括一充气囊，安装在工作站的接收口处，用于接收时充气后密闭接收管道口，接收到时泄气后打开接收口；包括风机，出风口连接在气囊上，进风口连接在传输管道的接收端的竖向管道上，包括接收口为一敞开口，连接在传输管道上。	陆洪瑞	100089 北京市海淀区泉宗路2号光大花园7号楼1768室	100	北京市	B65G51/30(2006.01)I;B65G51/04(2006.01)I
7293	2008	发明授权	智能物流货物捆绑系统	浙江双友物流器械股份有限公司	本发明提供了一种智能物流货物捆绑系统，属于控制技术领域。它解决了现有的智能物流货物捆绑系统操作不便，工作效率低、系统参数调整繁琐等问题。本发明包括上位控制器和联接在上位控制器上的下位控制器，在下位控制器上连接有传感器和动力机构，传感器和动力机构对应设置在收放带装置上，在上位控制器上联接有上位输入装置，在下位控制器上联接有下位输入装置，根据传感器的压力信号，上位控制器通过下位控制器或者下位控制器直接控制动力机构动作或停止。其优点在于：通过一个上位控制器能够对一个或多个下位控制器进行控制和设定，形成一个绞车既能单独作业又能集中受控的系统，操作方便、捆绑带张紧力大小适度、工作效率高、安全性高。	CN101492101B	一种智能物流货物捆绑系统，其特征在于，它包括上位控制器(11)和联接在上位控制器(11)上且能与其实现数据通讯的下位控制器(12)，在下位控制器(12)上连接有传感器(2)和动力机构(3)，所述的传感器(2)和动力机构(3)对应设置在能带动绞紧器带轴(4)收放捆绑带的收放带装置(5)上，在上位控制器(11)上还联接有能控制下位控制器(12)或通过下位控制器(12)控制动力机构(3)动作的上位输入装置(61)，在下位控制器(12)上还联接有能控制动力机构(3)动作的下位输入装置(62)，当上位控制器(11)通过下位控制器(12)或者下位控制器(12)直接控制动力机构(3)动作时下位控制器(12)能接收传感器(2)采集到的捆绑带张紧力信号并将其与下位控制器(12)中内设的捆绑带张紧力设定值进行比较，且当捆绑带张紧力信号达到捆绑带张紧力设定值时下位控制器(12)能控制动力机构(3)停止工作。	阮卜琴	317600 浙江省玉环县沙岙村机电工业园区	317	台州市	B65B13/22(2006.01)I;B65B13/18(2006.01)I;B60P7/06(2006.01)I
7378	2008	发明公布	轻型汽车驱动桥总成组装生产线	辽宁曙光汽车集团股份有限公司	本发明申请提供了一种轻型汽车驱动桥总成组装生产线，它包括有差速器分总成组装线，主减速器总成组装线，主减速器总成运转试验台及隔声房，半轴及制动器分总成组装线和驱动桥总成整体组装线，主减速器总成组装线由两套组装夹具随行托盘摆渡车及升降机环接构成具有一闭环的组装线，差速器分总成组装线下线端与主减速器总成组装线上线端衔接，驱动桥总成整体组装线作为差速器分总成和主减速器总成组装后与半轴及制动器分总成连接组装的后续组装线，由环路式空中输送车运行线移工衔接。本技术方案各组装线布置间结构紧凑，物流移工顺畅、组装作业效率高，为主减速器总成的主、被动齿轮副中的主动齿轮、被动齿轮配对合装、获得最佳啮合精度以及实现在线检测创造了有利条件。	CN101293542A	1、一种轻型汽车驱动桥总成组装生产线，包括有差速器分总成组装线(1)，主减速器总成组装线(2)，主减速器总成运转试验台及隔声房(3)，半轴及制动器分总成组装线(6)和驱动桥总成整体组装线(5)，其特征在于主减速器总成组装线由两套组装夹具随行托盘摆渡车环接构成了一具有闭环的组装线，差速器分总成组装线下线端与主减速器总成组装线上线端衔接，驱动桥总成整体组装线作为差速器分总成和主减速器总成组装后的与半轴及制动器分总成连接组装的后续组装线，由环路式空中输送车运行线(4)移工衔接，主减速器总成运转试验台及隔音房处于空中输送车运行线轨迹线下方、置于主减速器总成组装线下线端。	于刚;高飞	118001辽宁省丹东市振安区曙光路50号	118	丹东市	B62D65/02(2006.01)
7383	2008	发明授权	轻型汽车驱动桥总成组装生产线	辽宁曙光汽车集团股份有限公司	本发明专利提供了一种轻型汽车驱动桥总成组装生产线，它包括有差速器分总成组装线，主减速器总成组装线，主减速器总成运转试验台及隔声房，半轴及制动器分总成组装线和驱动桥总成整体组装线，主减速器总成组装线由两套组装夹具随行托盘摆渡车及升降机环接构成具有一闭环的组装线，差速器分总成组装线下线端与主减速器总成组装线上线端衔接，驱动桥总成整体组装线作为差速器分总成和主减速器总成组装后与半轴及制动器分总成连接组装的后续组装线，由环路式空中输送车运行线移工衔接。本技术方案各组装线布置间结构紧凑，物流移工顺畅、组装作业效率高，为主减速器总成的主、被动齿轮副中的主动齿轮、被动齿轮配对合装、获得最佳啮合精度以及实现在线检测创造了有利条件。	CN101293542B	一种轻型汽车驱动桥总成组装生产线，包括有差速器分总成组装线(1)，主减速器总成组装线(2)，主减速器总成运转试验台及隔声房(3)，半轴及制动器分总成组装线(6)和驱动桥总成整体组装线(5)，其特征在于差速器分总成组装线和主减速器总成组装线均具有组装夹具随行托盘，主减速器总成组装线由两套组装夹具随行托盘摆渡车环接构成了一具有闭环的组装线，差速器分总成组装线下线端与主减速器总成组装线上线端衔接，驱动桥总成整体组装线作为差速器分总成和主减速器总成组装后的与半轴及制动器分总成连接组装的后续组装线，由环路式空中输送车运行线(4)与驱动桥总成整体组装线(5)移工衔接，主减速器总成运转试验台及隔音房处于空中输送车运行线轨迹线下方、置于主减速器总成组装线下线端。	于刚;高飞	118001 辽宁省丹东市振安区曙光路50号	118	丹东市	B62D65/02(2006.01)I
7658	2008	发明公布	一种气动管道传输的减缓速度的方法及装置	北京银融科技有限责任公司	一种气动管道传输的减缓速度的方法及装置，本发明属气动管道物流传输领域，现在的不改变传输器的方向的气动管道传输过程，均为定速度运行，需要慢时，无法降速，因此易损坏传输系统，且高速的传输器难于控制。本发明目的是为了解决上述问题，在传输系统中需减缓速度的区域的两端旁路一通气管与传输通道连接。	CN101759019A	一种气动管道传输的减缓速度的方法，其特征在于：在传输系统中需减缓速度的区域的两端旁路一通气管与传输通道连接。	陆洪瑞	100089 北京市海淀区泉宗路2号光大花园7号楼1768室	100	北京市	B65G51/04(2006.01)I;B65G51/20(2006.01)I;B65G51/30(2006.01)I
7692	2008	发明授权	一种气动管道传输的减缓速度的方法及装置	北京银融科技有限责任公司	一种气动管道传输的减缓速度的方法及装置，本发明属气动管道物流传输领域，现在的不改变传输器的方向的气动管道传输过程，均为定速度运行，需要慢时，无法降速，因此易损坏传输系统，且高速的传输器难于控制。本发明目的是为了解决上述问题，在传输系统中需减缓速度的区域的两端旁路一通气管与传输通道连接。	CN101759019B	一种气动管道传输的减缓速度的方法，其特征在于:在传输系统中的接收舱的两端旁路一通气管与传输通道连接；接收舱开有气孔，此孔小于传输载体，用于当传输载体运动到此气孔处时，负压气流将传输载体吸附在此气孔处，传输载体停止运动。	陆洪瑞	100089 北京市海淀区泉宗路2号光大花园7号楼1768室	100	北京市	B65G51/04(2006.01)I;B65G51/20(2006.01)I;B65G51/30(2006.01)I
8329	2008	发明授权	一种在热轧短流程工艺模式下进行常规轧制的方法	鞍钢股份有限公司	本发明提供一种在热轧短流程工艺模式下进行常规轧制的方法，是通过配套采取和发挥连铸机的铸中调宽功能、轧机立辊的大侧压功能、精轧机组的质量控制功能，在热轧短流程工艺模式下应用常规轧机钢锭型轧制措施，使其产品的操作及质量特性更加符合轧制理论的客观规律。它适用于热轧短流程生产组织模式，具有通用性和可操作性。应用本发明能够充分发挥常规布置热轧机组的质量特性和控制特性，提高产品的轧制稳定性及实物质量水平；同时兼顾短流程布置的物流优势，提高企业的经济效益和发展潜力。	CN101745534B	一种在热轧短流程工艺模式下进行常规轧制的方法，轧机立辊采用强力侧压，精轧机组采用窜辊轧制工艺，其特征是：连铸机在连铸的一个浇次内不停浇的状态下调宽3至6次，板坯宽度的调整原则是由宽到窄，实现钢锭型的变化；连铸中调宽时结晶器宽窄侧铜板间在带插板状态下放松时的间隙控制，结晶器铜板上口间隙控制在1.0±0.15mm，下口间隙控制在0.65±0.15mm；轧机立辊采用100mm强力侧压，在板坯规格相同的前提下，使钢锭型轧制的宽度过渡进一步趋于合理；采用窜辊工艺轧制时，严格执行由宽到窄的过渡规律进行轧制，相同规格每轧两块钢移动一次，每次移动10mm，窜辊量最大行程为120mm。	阎东宇;张洪峰;刘威;谷春阳;刘云龙	114021 辽宁省鞍山市铁西区环钢路鞍钢厂区内	114	鞍山市	B21B1/46(2006.01)I;B22D11/16(2006.01)I
8351	2008	发明公布	一种在热轧短流程工艺模式下进行常规轧制的方法	鞍钢股份有限公司	本发明提供一种在热轧短流程工艺模式下进行常规轧制的方法，是通过配套采取和发挥连铸机的铸中调宽功能、轧机立辊的大侧压功能、精轧机组的质量控制功能，在热轧短流程工艺模式下应用常规轧机钢锭型轧制措施，使其产品的操作及质量特性更加符合轧制理论的客观规律。它适用于热轧短流程生产组织模式，具有通用性和可操作性。应用本发明能够充分发挥常规布置热轧机组的质量特性和控制特性，提高产品的轧制稳定性及实物质量水平；同时兼顾短流程布置的物流优势，提高企业的经济效益和发展潜力。	CN101745534A	一种在热轧短流程工艺模式下进行常规轧制的方法，其特征是：连铸机在连铸的一个浇次内，不停浇的状态下调宽3至6次，板坯宽度的调整原则是由宽到窄，实现钢锭型的变化；轧机立辊采用强力侧压，在板坯规格相同的前提下，使钢锭型轧制宽度过渡趋于合理；精轧机组采用窜辊轧制工艺，严格执行由宽到窄的过渡规律进行轧制。	阎东宇;张洪峰;刘威;谷春阳;刘云龙	114021 辽宁省鞍山市铁西区环钢路鞍钢厂区内	114	鞍山市	B21B1/46(2006.01)I;B22D11/16(2006.01)I
9011	2008	发明授权	一种阻尼的接收方法及装置	北京银融科技有限责任公司	一种阻尼的接收方法及装置，属气动管道物流传输领域，现在的气动管道传输的接收方法，呆板，观赏美感、和悦感，且结构复杂，不易操作。本发明目的是为了解决上述问题，是这样实现的：在传输管道的端头设有大于传输管道的接收舱，在接收舱的侧壁上设敞开口，在舱内安装可往复运动阀体，传输管道吸气时，阀体可将管道口密封，待机时阀体靠自重打开管道口；接收时，负压风机启动，阀被吸起，传输管道端口被密封，传输管道形成负压，将另一端的在传输管道口内的传输器吸进传输管道；传输器被吸到接收端时，风机停；阀落下，传输器落下。	CN101759037B	一种阻尼的接收方法，其特征在于：1)在传输管道的端头设有大于传输管道的接收舱，在接收舱的侧壁上设敞开口，在舱内安装可往复运动阀体，传输管道吸气时，阀体可将管道口密封，待机时阀体靠自重打开管道口；2)接收时，负压风机启动，阀被吸起，传输管道端口被密封，传输管道形成负压，将另一端的在传输管道口内的传输器吸进传输管道；3)传输器被吸到接收端时，风机停；阀落下，所述阀托附着传输器缓慢下行。	陆洪瑞	100089 北京市海淀区泉宗路2号光大花园7号楼1768室	100	北京市	B65G51/30(2006.01)I;B65G51/04(2006.01)I
9072	2008	发明授权	一种冷却机箅板装置	中冶焦耐工程技术有限公司	本发明涉及一种冷却机箅板装置，由多个铸造箅板通过紧固件连接而成，每个铸造箅板包括多个由纵向筋板和横向筋板构成的长方形格栅，铸造箅板格栅的纵向筋板的上表面高于横向筋板的上表面。箅板梁铸件端部支座设有橡胶板，橡胶板位于轴套底部，箅板梁铸件与耐火材料间留有间隙。增设积料返回通道，改善了溜槽气动门内侧底部与冷却机连接部位合格粒度物料的积料问题。该装置耐高温、耐冲击、物流顺畅，并有效地改善了溜槽气动门内侧底部与冷却机连接部位的积料问题。	CN101408374B	一种冷却机箅板装置，由多个铸造箅板通过紧固件连接而成，每个铸造箅板包括多个由纵向筋板和横向筋板构成的长方形格栅，整个铸造箅板呈倾斜布置，并通过横向布置的箅板梁铸件、箅板末端支架来支承，其特征在于，所述的箅板梁铸件端部支座设有橡胶板，橡胶板位于轴套底部，箅板梁铸件与耐火材料间留有间隙。	关世文;李云华;夏敬山;尹高	114002 辽宁省鞍山市铁东区胜利南路27号	114	鞍山市	F27B7/38(2006.01)I;F27D15/02(2006.01)I
9091	2008	发明公布	一种控制箱的方法及装置	北京银融科技有限责任公司	一种控制箱的方法及装置；本发明涉及管道传输系统领域，气动管道传输系统是现代化的快速物流传输工具。能够节约时间，提高工作效率。但现有控制箱易在接收到传输筒时卡住，和需要较大功率的动力才能运行，造成了浪费。为解决上述技术问题，本发明采用的技术方案为：在挡板的背后安装一驱动装置，使挡板在接收过程中及关闭状态下，紧密封在通道处；在接受到时传输载体时，在传输载体的压力下，仍能较小用的力打开；在打开时，能锁在此状态处。	CN101676183A	1.一种控制箱的方法，其特征在于：1、在挡板的背后安装一驱动装置，使挡板在接收过程中及关闭状态下，紧密封在通道处；2、在接受到时传输载体时，在传输载体的压力下，仍能较小用的力打开；3、在打开时，能锁在此状态处。	陆洪瑞	100089北京市海淀区泉宗路2号光大花园7号楼1768室	100	北京市	B65G51/26(2006.01)I;B65G51/04(2006.01)I
9230	2008	发明公布	一种阻尼的接收方法及装置	北京银融科技有限责任公司	一种阻尼的接收方法及装置，属气动管道物流传输领域，现在的气动管道传输的接收方法，呆板，观赏美感、和悦感，且结构复杂，不易操作。本发明目的是为了解决上述问题，是这样实现的：在传输管道的端头设有大于传输管道的接收舱，在接收舱的侧壁上设敞开口，在舱内安装可往复运动阀体，传输管道吸气时，阀体可将管道口密封，待机时阀体靠自重打开管道口；接收时，负压风机启动，阀被吸起，传输管道端口被密封，传输管道形成负压，将另一端的在传输管道口内的传输器吸进传输管道；传输器被吸到接收端时，风机停；阀落下，传输器落下。	CN101759037A	一种阻尼的接收方法，其特征在于：1在传输管道的端头设有大于传输管道的接收舱，在接收舱的侧壁上设敞开口，在舱内安装可往复运动阀体，传输管道吸气时，阀体可将管道口密封，待机时阀体靠自重打开管道口；2接收时，负压风机启动，阀被吸起，传输管道端口被密封，传输管道形成负压，将另一端的在传输管道口内的传输器吸进传输管道；3传输器被吸到接收端时，风机停；阀落下，传输器落下。	陆洪瑞	100089 北京市海淀区泉宗路2号光大花园7号楼1768室	100	北京市	B65G51/30(2006.01)I;B65G51/04(2006.01)I
9249	2008	发明公布	一种低故障简易传送桶的方法及装置	北京银融科技有限责任公司	一种低故障简易传送桶的方法及装置；涉及管道传输系统领域，气动管道传输系统是现代化的快速物流传输工具。气动管道传输系统应用在医院、银行、办公楼、超市、生产车间、实验室等每日需要有大量物品传送的场所。可以传送病历、诊断书、药品、化验单、票据、现金、文件等任何适当体积的物品。能够节约时间，提高工作效率。但作为重要部件的传送桶或造价很高或容易在传输过程中容易散落物品。给实际工作或带来经济上的压力或影响工作。本发明提供一种低故障简易传送桶的方法，在插拔式传送桶的桶内芯的外皮上开有至少一个卡台或一个凹槽。	CN101759030A	一种低故障简易传送桶的方法，其特征在于：在插拔式传送桶的桶内芯的外皮上开有至少一个卡台或一个凹槽。	陆洪瑞	100089 北京市海淀区泉宗路2号光大花园7号楼1768室	100	北京市	B65G51/06(2006.01)I
9278	2008	发明授权	一种低故障简易传送桶的方法及装置	北京银融科技有限责任公司	一种低故障简易传送桶的方法及装置；涉及管道传输系统领域，气动管道传输系统是现代化的快速物流传输工具。气动管道传输系统应用在医院、银行、办公楼、超市、生产车间、实验室等每日需要有大量物品传送的场所。可以传送病历、诊断书、药品、化验单、票据、现金、文件等任何适当体积的物品。能够节约时间，提高工作效率。但作为重要部件的传送桶或造价很高或容易在传输过程中容易散落物品。给实际工作或带来经济上的压力或影响工作。本发明提供一种低故障简易传送桶的方法，在插拔式传送桶的桶内芯的外皮上开有至少一个卡台或一个凹槽。	CN101759030B	一种低故障简易传送桶的方法，其特征在于：包括；传送桶的内芯桶和传送桶的外皮桶为塑料制品；在插拔式传送桶的内芯桶的外皮上开有至少一个卡台或一个凹槽；其中，所述至少一个卡台或一个凹槽沿同一圆周方向布置；在插拔式传送桶外皮桶体的内壁上开有至少1个卡台或一个凹槽；内芯桶可完全插入外皮桶，且通过所述卡台或凹槽相互卡住；在外皮桶上还设有竖向的凹槽。	陆洪瑞	100089 北京市海淀区泉宗路2号光大花园7号楼1768室	100	北京市	B65G51/06(2006.01)I
9279	2008	发明公布	一种冷却机箅板装置	中冶焦耐工程技术有限公司	本发明涉及一种冷却机箅板装置，由多个铸造箅板通过紧固件连接而成，每个铸造箅板包括多个由纵向筋板和横向筋板构成的长方形格栅，铸造箅板格栅的纵向筋板的上表面高于横向筋板的上表面。箅板梁铸件端部支座设有橡胶板，橡胶板位于轴套底部，箅板梁铸件与耐火材料间留有间隙。增设积料返回通道，改善了溜槽气动门内侧底部与冷却机连接部位合格粒度物料的积料问题。该装置耐高温、耐冲击、物流顺畅，并有效地改善了溜槽气动门内侧底部与冷却机连接部位的积料问题。	CN101408374A	1、一种冷却机箅板装置，由多个铸造箅板通过紧固件连接而成，每个铸造箅板包括多个由纵向筋板和横向筋板构成的长方形格栅，整个铸造箅板呈倾斜布置，并通过横向布置的箅板梁铸件、箅板末端支架来支承，其特征在于，所述的箅板梁铸件端部支座设有橡胶板，橡胶板位于轴套底部，箅板梁铸件与耐火材料间留有间隙。	关世文;李云华;夏敬山;尹高	114002辽宁省鞍山市铁东区胜利南路27号	114	鞍山市	F27B7/38(2006.01)I;F27D15/02(2006.01)I
9307	2008	发明授权	一种控制箱的操作方法及装置	北京银融科技有限责任公司	一种控制箱的方法及装置；本发明涉及管道传输系统领域，气动管道传输系统是现代化的快速物流传输工具。能够节约时间，提高工作效率。但现有控制箱易在接收到传输筒时卡住，和需要较大功率的动力才能运行，造成了浪费。为解决上述技术问题，本发明采用的技术方案为：在挡板的背后安装一驱动装置，使挡板在接收过程中及关闭状态下，紧密封在通道处；在接受到时传输载体时，在传输载体的压力下，仍能较小用的力打开；在打开时，能锁在此状态处。	CN101676183B	一种控制箱的操作方法，其特征在于:在控制箱的管道壁的开口处安装有挡板，其中所述方法包括：1、在挡板的背后安装一驱动装置，使挡板在接收过程中及关闭状态下，紧密封在通道处；2、在控制箱接受到传输载体时，在传输载体的压力下，驱动装置仍能用较小的力打开挡板；3、在挡板打开时，能锁在此状态处。	陆洪瑞	100089 北京市海淀区泉宗路2号光大花园7号楼1768室	100	北京市	B65G51/26(2006.01)I;B65G51/04(2006.01)I
9915	2008	发明授权	一种软件许可的回收方法	北京深思洛克软件技术股份有限公司	本发明公开了一种回收软件许可的软件保护方法。本发明的软件保护装置中包括用于软件许可回收的软件许可回收模块，当需要时，可以调用所述许可回收模块，将软件保护装置中的软件许可安全回收。由于在回收软件许可的过程中不需要将软件保护装置进行回收，而是可以远程进行，从而节约了大量物流成本。同时，软件保护装置支持软件许可的安全回收意味着软件用户可以方便地选择对软件进行退货，大幅度改善软件销售环节中的退货不畅问题。	CN101404054B	一种用于对软件保护装置中的软件许可进行远程回收的方法，用于远程回收软件保护装置中的一个或多个软件许可，所述软件保护装置是附加在计算机接口上的硬件设备，其用于对运行在计算机上的软件进行版权保护，其特征在于，所述软件保护装置中包含软件许可回收模块，所述软件许可回收模块用于对软件许可进行回收管理，所述软件许可回收模块用于将所述软件保护装置中已有的软件许可删除并生成可信的删除报告；所述方法包括步骤：A、用户端使用软件开发商服务端提供的工具软件，调用所述软件保护装置中的软件许可回收模块，从所述软件保护装置中删除需要回收的软件许可；其中，在步骤A中还包括：A1、所述软件许可回收模块接受指令，获得需要回收的软件许可的信息；所述软件许可的信息是用于准确定位到所述软件保护装置中需要回收的软件许可的标识信息；A2、定位需要被删除的软件许可；其中，所述软件许可回收模块检查所述需要被删除的软件许可是否存在，如果…	孙吉平;韩勇	100086 北京市海淀区中关村南大街甲6号铸诚大厦B座1201室	100	北京市	G06F21/12(2013.01)I
9928	2008	发明公布	一种软件许可的回收方法	北京深思洛克软件技术股份有限公司	本发明公开了一种回收软件许可的软件保护方法。本发明的软件保护装置中包括用于软件许可回收的软件许可回收模块，当需要时，可以调用所述许可回收模块，将软件保护装置中的软件许可安全回收。由于在回收软件许可的过程中不需要将软件保护装置进行回收，而是可以远程进行，从而节约了大量物流成本。同时，软件保护装置支持软件许可的安全回收意味着软件用户可以方便地选择对软件进行退货，大幅度改善软件销售环节中的退货不畅问题。	CN101404054A	1、一种软件许可的回收方法，其特征在于，该方法包括步骤：A、用户端调用软件保护装置中的软件许可回收模块，从软件保护装置中删除需要回收的软件许可；B、软件许可回收模块在删除软件许可后，生成删除报告；C、将生成的软件许可删除报告发送给软件开发商服务端，软件开发商服务端对删除报告进行验证，如果通过验证，则确认已成功回收软件许可。	孙吉平;韩勇	100086北京市海淀区中关村南大街甲6号铸诚大厦B座1201室	100	北京市	G06F21/00(2006.01)I
9973	2008	发明授权	一种撤销软件许可的方法	北京深思洛克软件技术股份有限公司	本发明公开了一种撤销软件保护设备中软件许可的方法。本发明通过向已经发行的软件保护设备中写入部分校验性代码，在破坏已有软件保护设备内容的同时，在内部形成不可探测的验证机制，使得软件的所有者能够远程验证软件保护设备中的软件许可是否已经按要求进行了撤销。由于在撤销软件许可的过程中不需要将软件保护设备进行回收，而是直接远程进行，从而节约了大量的物流成本并避免了用户的等待时间。	CN100555301C	1、一种撤销软件许可的方法，其特征在于，该方法包括步骤：A、将第一软件保护设备设置为受限制状态，并将第一软件保护设备发送给软件用户；B、软件用户得到第一软件保护设备后，将替换代码写入第二软件保护设备中，并且写入的替换代码与第二软件保护设备中未被替换的代码结合工作以完成新的功能；C、验证第二软件保护设备是否已经被写入了所述替换代码；D、如果验证成功，则解除步骤A中第一软件保护设备的受限制状态，否则继续保持第一软件保护设备的受限制状态；其中，所述替换代码是可执行代码，或者所述替换代码是改变第二软件保护设备的配置数据。	孙吉平;韩勇	100086北京市海淀区中关村南大街甲6号铸诚大厦B座1201室	100	北京市	G06F21/22(2006.01)I
9997	2008	发明公布	一种速冻汤圆的防裂方法	河南省淇县永达食业有限公司	本发明提供了一种生产成本低、产品品质高的速冻汤圆的防裂方法。为了达到上述目的，本发明采用以下技术方案，在糯米粉中添加1％～8％的DHC-F7101变性淀粉和1％～8％的海藻糖，混合均匀。采用了本技术方案，使得糯米粉具有良好的保水能力和低温稳定性，对速冻汤圆加工过程和储存、物流、销售过程中由于水分散失和品温波动导致的破损率、冻裂率有很好的改善作用。防止汤圆开裂主要是降低生产成本、减少退货率、提高产品品质、延长产品货架期。	CN101756101A	一种速冻汤圆的防裂方法，其特征是制作过程包括以下步骤：a.在糯米粉中添加1％～8％的DHC-F7101变性淀粉和1％～8％的海藻糖，混合均匀。b.把混合好的糯米粉制作成糯米粉团；c.把馅料和糯米粉团分别加入汤圆机馅斗中进行包馅制作；d.然后将制作好的汤圆送入速冻隧道速冻；e.把速冻好的汤圆进行包装，然后将成品放入-18℃以下低温库储藏。	张红乾	456750 河南省淇县城西环路西侧南端	456	安阳市	A23L1/168(2006.01)I;A23L1/10(2006.01)I;A23L1/03(2006.01)I
[truncated: 20,785 more rows]
